# Supplementary material for: Preference for Cute Infants Does Not Depend on Their Ethnicity or Species: Evidence from Hypothetical Adoption and Donation Paradigms
Source: PLoS One. 2015 Apr 6;10(4):e0121554. doi: 10.1371/journal.pone.0121554 (PMC4386811; doi:10.1371/journal.pone.0121554)
Supplement: S1 Dataset — (TXT) [file pone.0121554.s001.txt]

Vp	Sex	Age	Picture	Category	Cuteness_dichotomous	Rating_score
1	1	26	caucasian_1.jpg	0	 	3
1	1	26	caucasian_10.jpg	0	1	6
1	1	26	caucasian_100.jpg	0	1	7
1	1	26	caucasian_11.jpg	0	1	6
1	1	26	caucasian_12.jpg	0	1	7
1	1	26	caucasian_13.jpg	0	1	2
1	1	26	caucasian_14.jpg	0	1	7
1	1	26	caucasian_15.jpg	0	 	6
1	1	26	caucasian_16.jpg	0	 	5
1	1	26	caucasian_17.jpg	0	 	5
1	1	26	caucasian_18.jpg	0	1	7
1	1	26	caucasian_19.jpg	0	1	6
1	1	26	caucasian_2.jpg	0	 	6
1	1	26	caucasian_20.jpg	0	1	5
1	1	26	caucasian_21.jpg	0	1	6
1	1	26	caucasian_22.jpg	0	 	6
1	1	26	caucasian_23.jpg	0	1	5
1	1	26	caucasian_24.jpg	0	 	5
1	1	26	caucasian_25.jpg	0	1	6
1	1	26	caucasian_26.jpg	0	 	2
1	1	26	caucasian_27.jpg	0	1	4
1	1	26	caucasian_28.jpg	0	1	7
1	1	26	caucasian_29.jpg	0	 	6
1	1	26	caucasian_3.jpg	0	 	5
1	1	26	caucasian_30.jpg	0	 	4
1	1	26	caucasian_31.jpg	0	 	7
1	1	26	caucasian_32.jpg	0	 	2
1	1	26	caucasian_33.jpg	0	1	7
1	1	26	caucasian_34.jpg	0	 	5
1	1	26	caucasian_35.jpg	0	1	7
1	1	26	caucasian_36.jpg	0	 	6
1	1	26	caucasian_37.jpg	0	 	3
1	1	26	caucasian_38.jpg	0	 	6
1	1	26	caucasian_39.jpg	0	 	2
1	1	26	caucasian_4.jpg	0	 	6
1	1	26	caucasian_40.jpg	0	1	4
1	1	26	caucasian_41.jpg	0	 	6
1	1	26	caucasian_42.jpg	0	 	2
1	1	26	caucasian_43.jpg	0	1	7
1	1	26	caucasian_44.jpg	0	 	5
1	1	26	caucasian_45.jpg	0	 	6
1	1	26	caucasian_46.jpg	0	 	5
1	1	26	caucasian_47.jpg	0	 	2
1	1	26	caucasian_48.jpg	0	 	6
1	1	26	caucasian_49.jpg	0	 	7
1	1	26	caucasian_5.jpg	0	1	7
1	1	26	caucasian_50.jpg	0	 	6
1	1	26	caucasian_51.jpg	0	0	2
1	1	26	caucasian_52.jpg	0	 	4
1	1	26	caucasian_53.jpg	0	0	5
1	1	26	caucasian_54.jpg	0	 	2
1	1	26	caucasian_55.jpg	0	0	3
1	1	26	caucasian_56.jpg	0	 	5
1	1	26	caucasian_57.jpg	0	0	2
1	1	26	caucasian_58.jpg	0	 	3
1	1	26	caucasian_59.jpg	0	 	6
1	1	26	caucasian_6.jpg	0	1	7
1	1	26	caucasian_60.jpg	0	0	1
1	1	26	caucasian_61.jpg	0	0	3
1	1	26	caucasian_62.jpg	0	0	2
1	1	26	caucasian_63.jpg	0	 	2
1	1	26	caucasian_64.jpg	0	0	2
1	1	26	caucasian_65.jpg	0	 	1
1	1	26	caucasian_66.jpg	0	 	3
1	1	26	caucasian_67.jpg	0	 	2
1	1	26	caucasian_68.jpg	0	 	3
1	1	26	caucasian_69.jpg	0	0	2
1	1	26	caucasian_7.jpg	0	 	1
1	1	26	caucasian_70.jpg	0	 	5
1	1	26	caucasian_71.jpg	0	0	3
1	1	26	caucasian_72.jpg	0	0	5
1	1	26	caucasian_73.jpg	0	 	2
1	1	26	caucasian_74.jpg	0	 	2
1	1	26	caucasian_75.jpg	0	 	1
1	1	26	caucasian_76.jpg	0	 	1
1	1	26	caucasian_77.jpg	0	0	3
1	1	26	caucasian_78.jpg	0	 	1
1	1	26	caucasian_79.jpg	0	0	4
1	1	26	caucasian_8.jpg	0	 	6
1	1	26	caucasian_80.jpg	0	 	1
1	1	26	caucasian_81.jpg	0	 	1
1	1	26	caucasian_82.jpg	0	0	2
1	1	26	caucasian_83.jpg	0	 	2
1	1	26	caucasian_84.jpg	0	 	1
1	1	26	caucasian_85.jpg	0	 	2
1	1	26	caucasian_86.jpg	0	0	3
1	1	26	caucasian_87.jpg	0	0	1
1	1	26	caucasian_88.jpg	0	 	2
1	1	26	caucasian_89.jpg	0	 	2
1	1	26	caucasian_9.jpg	0	 	5
1	1	26	caucasian_90.jpg	0	 	2
1	1	26	caucasian_91.jpg	0	0	2
1	1	26	caucasian_92.jpg	0	 	2
1	1	26	caucasian_93.jpg	0	0	3
1	1	26	caucasian_94.jpg	0	 	5
1	1	26	caucasian_95.jpg	0	0	2
1	1	26	caucasian_96.jpg	0	 	2
1	1	26	caucasian_97.jpg	0	 	5
1	1	26	caucasian_98.jpg	0	 	3
1	1	26	caucasian_99.jpg	0	0	2
2	1	22	caucasian_1.jpg	0	 	4
2	1	22	caucasian_10.jpg	0	1	7
2	1	22	caucasian_100.jpg	0	1	7
2	1	22	caucasian_11.jpg	0	1	7
2	1	22	caucasian_12.jpg	0	1	7
2	1	22	caucasian_13.jpg	0	1	7
2	1	22	caucasian_14.jpg	0	1	5
2	1	22	caucasian_15.jpg	0	 	4
2	1	22	caucasian_16.jpg	0	 	4
2	1	22	caucasian_17.jpg	0	 	4
2	1	22	caucasian_18.jpg	0	1	6
2	1	22	caucasian_19.jpg	0	1	7
2	1	22	caucasian_2.jpg	0	 	5
2	1	22	caucasian_20.jpg	0	1	3
2	1	22	caucasian_21.jpg	0	1	5
2	1	22	caucasian_22.jpg	0	 	7
2	1	22	caucasian_23.jpg	0	1	5
2	1	22	caucasian_24.jpg	0	 	4
2	1	22	caucasian_25.jpg	0	1	7
2	1	22	caucasian_26.jpg	0	 	6
2	1	22	caucasian_27.jpg	0	1	6
2	1	22	caucasian_28.jpg	0	1	7
2	1	22	caucasian_29.jpg	0	 	7
2	1	22	caucasian_3.jpg	0	 	6
2	1	22	caucasian_30.jpg	0	 	4
2	1	22	caucasian_31.jpg	0	 	5
2	1	22	caucasian_32.jpg	0	 	4
2	1	22	caucasian_33.jpg	0	1	7
2	1	22	caucasian_34.jpg	0	 	4
2	1	22	caucasian_35.jpg	0	1	7
2	1	22	caucasian_36.jpg	0	 	5
2	1	22	caucasian_37.jpg	0	 	2
2	1	22	caucasian_38.jpg	0	 	4
2	1	22	caucasian_39.jpg	0	 	2
2	1	22	caucasian_4.jpg	0	 	7
2	1	22	caucasian_40.jpg	0	1	6
2	1	22	caucasian_41.jpg	0	 	7
2	1	22	caucasian_42.jpg	0	 	2
2	1	22	caucasian_43.jpg	0	1	7
2	1	22	caucasian_44.jpg	0	 	4
2	1	22	caucasian_45.jpg	0	 	4
2	1	22	caucasian_46.jpg	0	 	5
2	1	22	caucasian_47.jpg	0	 	4
2	1	22	caucasian_48.jpg	0	 	1
2	1	22	caucasian_49.jpg	0	 	6
2	1	22	caucasian_5.jpg	0	1	7
2	1	22	caucasian_50.jpg	0	 	4
2	1	22	caucasian_51.jpg	0	0	2
2	1	22	caucasian_52.jpg	0	 	5
2	1	22	caucasian_53.jpg	0	0	2
2	1	22	caucasian_54.jpg	0	 	2
2	1	22	caucasian_55.jpg	0	0	1
2	1	22	caucasian_56.jpg	0	 	3
2	1	22	caucasian_57.jpg	0	0	1
2	1	22	caucasian_58.jpg	0	 	2
2	1	22	caucasian_59.jpg	0	 	1
2	1	22	caucasian_6.jpg	0	1	6
2	1	22	caucasian_60.jpg	0	0	1
2	1	22	caucasian_61.jpg	0	0	2
2	1	22	caucasian_62.jpg	0	0	1
2	1	22	caucasian_63.jpg	0	 	1
2	1	22	caucasian_64.jpg	0	0	3
2	1	22	caucasian_65.jpg	0	 	1
2	1	22	caucasian_66.jpg	0	 	3
2	1	22	caucasian_67.jpg	0	 	1
2	1	22	caucasian_68.jpg	0	 	2
2	1	22	caucasian_69.jpg	0	0	2
2	1	22	caucasian_7.jpg	0	 	4
2	1	22	caucasian_70.jpg	0	 	3
2	1	22	caucasian_71.jpg	0	0	4
2	1	22	caucasian_72.jpg	0	0	1
2	1	22	caucasian_73.jpg	0	 	2
2	1	22	caucasian_74.jpg	0	 	4
2	1	22	caucasian_75.jpg	0	 	1
2	1	22	caucasian_76.jpg	0	 	1
2	1	22	caucasian_77.jpg	0	0	1
2	1	22	caucasian_78.jpg	0	 	1
2	1	22	caucasian_79.jpg	0	0	1
2	1	22	caucasian_8.jpg	0	 	6
2	1	22	caucasian_80.jpg	0	 	1
2	1	22	caucasian_81.jpg	0	 	1
2	1	22	caucasian_82.jpg	0	0	1
2	1	22	caucasian_83.jpg	0	 	4
2	1	22	caucasian_84.jpg	0	 	1
2	1	22	caucasian_85.jpg	0	 	2
2	1	22	caucasian_86.jpg	0	0	3
2	1	22	caucasian_87.jpg	0	0	1
2	1	22	caucasian_88.jpg	0	 	1
2	1	22	caucasian_89.jpg	0	 	4
2	1	22	caucasian_9.jpg	0	 	6
2	1	22	caucasian_90.jpg	0	 	2
2	1	22	caucasian_91.jpg	0	0	3
2	1	22	caucasian_92.jpg	0	 	4
2	1	22	caucasian_93.jpg	0	0	6
2	1	22	caucasian_94.jpg	0	 	5
2	1	22	caucasian_95.jpg	0	0	2
2	1	22	caucasian_96.jpg	0	 	4
2	1	22	caucasian_97.jpg	0	 	1
2	1	22	caucasian_98.jpg	0	 	5
2	1	22	caucasian_99.jpg	0	0	1
3	1	22	caucasian_1.jpg	0	 	6
3	1	22	caucasian_10.jpg	0	1	4
3	1	22	caucasian_100.jpg	0	1	5
3	1	22	caucasian_11.jpg	0	1	6
3	1	22	caucasian_12.jpg	0	1	5
3	1	22	caucasian_13.jpg	0	1	7
3	1	22	caucasian_14.jpg	0	1	6
3	1	22	caucasian_15.jpg	0	 	3
3	1	22	caucasian_16.jpg	0	 	3
3	1	22	caucasian_17.jpg	0	 	3
3	1	22	caucasian_18.jpg	0	1	4
3	1	22	caucasian_19.jpg	0	1	5
3	1	22	caucasian_2.jpg	0	 	7
3	1	22	caucasian_20.jpg	0	1	6
3	1	22	caucasian_21.jpg	0	1	7
3	1	22	caucasian_22.jpg	0	 	6
3	1	22	caucasian_23.jpg	0	1	7
3	1	22	caucasian_24.jpg	0	 	5
3	1	22	caucasian_25.jpg	0	1	6
3	1	22	caucasian_26.jpg	0	 	6
3	1	22	caucasian_27.jpg	0	1	6
3	1	22	caucasian_28.jpg	0	1	6
3	1	22	caucasian_29.jpg	0	 	7
3	1	22	caucasian_3.jpg	0	 	6
3	1	22	caucasian_30.jpg	0	 	4
3	1	22	caucasian_31.jpg	0	 	6
3	1	22	caucasian_32.jpg	0	 	7
3	1	22	caucasian_33.jpg	0	1	6
3	1	22	caucasian_34.jpg	0	 	2
3	1	22	caucasian_35.jpg	0	1	7
3	1	22	caucasian_36.jpg	0	 	2
3	1	22	caucasian_37.jpg	0	 	2
3	1	22	caucasian_38.jpg	0	 	6
3	1	22	caucasian_39.jpg	0	 	3
3	1	22	caucasian_4.jpg	0	 	6
3	1	22	caucasian_40.jpg	0	1	3
3	1	22	caucasian_41.jpg	0	 	6
3	1	22	caucasian_42.jpg	0	 	3
3	1	22	caucasian_43.jpg	0	1	7
3	1	22	caucasian_44.jpg	0	 	6
3	1	22	caucasian_45.jpg	0	 	4
3	1	22	caucasian_46.jpg	0	 	4
3	1	22	caucasian_47.jpg	0	 	6
3	1	22	caucasian_48.jpg	0	 	3
3	1	22	caucasian_49.jpg	0	 	6
3	1	22	caucasian_5.jpg	0	1	7
3	1	22	caucasian_50.jpg	0	 	5
3	1	22	caucasian_51.jpg	0	0	3
3	1	22	caucasian_52.jpg	0	 	4
3	1	22	caucasian_53.jpg	0	0	2
3	1	22	caucasian_54.jpg	0	 	1
3	1	22	caucasian_55.jpg	0	0	2
3	1	22	caucasian_56.jpg	0	 	6
3	1	22	caucasian_57.jpg	0	0	4
3	1	22	caucasian_58.jpg	0	 	3
3	1	22	caucasian_59.jpg	0	 	3
3	1	22	caucasian_6.jpg	0	1	4
3	1	22	caucasian_60.jpg	0	0	2
3	1	22	caucasian_61.jpg	0	0	3
3	1	22	caucasian_62.jpg	0	0	1
3	1	22	caucasian_63.jpg	0	 	2
3	1	22	caucasian_64.jpg	0	0	3
3	1	22	caucasian_65.jpg	0	 	1
3	1	22	caucasian_66.jpg	0	 	2
3	1	22	caucasian_67.jpg	0	 	2
3	1	22	caucasian_68.jpg	0	 	2
3	1	22	caucasian_69.jpg	0	0	2
3	1	22	caucasian_7.jpg	0	 	6
3	1	22	caucasian_70.jpg	0	 	3
3	1	22	caucasian_71.jpg	0	0	6
3	1	22	caucasian_72.jpg	0	0	3
3	1	22	caucasian_73.jpg	0	 	4
3	1	22	caucasian_74.jpg	0	 	3
3	1	22	caucasian_75.jpg	0	 	1
3	1	22	caucasian_76.jpg	0	 	3
3	1	22	caucasian_77.jpg	0	0	6
3	1	22	caucasian_78.jpg	0	 	2
3	1	22	caucasian_79.jpg	0	0	3
3	1	22	caucasian_8.jpg	0	 	7
3	1	22	caucasian_80.jpg	0	 	2
3	1	22	caucasian_81.jpg	0	 	1
3	1	22	caucasian_82.jpg	0	0	4
3	1	22	caucasian_83.jpg	0	 	5
3	1	22	caucasian_84.jpg	0	 	1
3	1	22	caucasian_85.jpg	0	 	6
3	1	22	caucasian_86.jpg	0	0	3
3	1	22	caucasian_87.jpg	0	0	2
3	1	22	caucasian_88.jpg	0	 	1
3	1	22	caucasian_89.jpg	0	 	6
3	1	22	caucasian_9.jpg	0	 	6
3	1	22	caucasian_90.jpg	0	 	2
3	1	22	caucasian_91.jpg	0	0	2
3	1	22	caucasian_92.jpg	0	 	5
3	1	22	caucasian_93.jpg	0	0	3
3	1	22	caucasian_94.jpg	0	 	3
3	1	22	caucasian_95.jpg	0	0	2
3	1	22	caucasian_96.jpg	0	 	6
3	1	22	caucasian_97.jpg	0	 	3
3	1	22	caucasian_98.jpg	0	 	3
3	1	22	caucasian_99.jpg	0	0	3
4	0	28	caucasian_1.jpg	0	 	6
4	0	28	caucasian_10.jpg	0	1	6
4	0	28	caucasian_100.jpg	0	1	4
4	0	28	caucasian_11.jpg	0	1	7
4	0	28	caucasian_12.jpg	0	1	6
4	0	28	caucasian_13.jpg	0	1	6
4	0	28	caucasian_14.jpg	0	1	6
4	0	28	caucasian_15.jpg	0	 	3
4	0	28	caucasian_16.jpg	0	 	6
4	0	28	caucasian_17.jpg	0	 	6
4	0	28	caucasian_18.jpg	0	1	6
4	0	28	caucasian_19.jpg	0	1	6
4	0	28	caucasian_2.jpg	0	 	7
4	0	28	caucasian_20.jpg	0	1	6
4	0	28	caucasian_21.jpg	0	1	6
4	0	28	caucasian_22.jpg	0	 	6
4	0	28	caucasian_23.jpg	0	1	7
4	0	28	caucasian_24.jpg	0	 	5
4	0	28	caucasian_25.jpg	0	1	5
4	0	28	caucasian_26.jpg	0	 	7
4	0	28	caucasian_27.jpg	0	1	6
4	0	28	caucasian_28.jpg	0	1	7
4	0	28	caucasian_29.jpg	0	 	6
4	0	28	caucasian_3.jpg	0	 	6
4	0	28	caucasian_30.jpg	0	 	3
4	0	28	caucasian_31.jpg	0	 	6
4	0	28	caucasian_32.jpg	0	 	5
4	0	28	caucasian_33.jpg	0	1	7
4	0	28	caucasian_34.jpg	0	 	6
4	0	28	caucasian_35.jpg	0	1	6
4	0	28	caucasian_36.jpg	0	 	2
4	0	28	caucasian_37.jpg	0	 	6
4	0	28	caucasian_38.jpg	0	 	6
4	0	28	caucasian_39.jpg	0	 	6
4	0	28	caucasian_4.jpg	0	 	6
4	0	28	caucasian_40.jpg	0	1	6
4	0	28	caucasian_41.jpg	0	 	6
4	0	28	caucasian_42.jpg	0	 	2
4	0	28	caucasian_43.jpg	0	1	7
4	0	28	caucasian_44.jpg	0	 	4
4	0	28	caucasian_45.jpg	0	 	7
4	0	28	caucasian_46.jpg	0	 	6
4	0	28	caucasian_47.jpg	0	 	6
4	0	28	caucasian_48.jpg	0	 	6
4	0	28	caucasian_49.jpg	0	 	6
4	0	28	caucasian_5.jpg	0	1	6
4	0	28	caucasian_50.jpg	0	 	4
4	0	28	caucasian_51.jpg	0	0	2
4	0	28	caucasian_52.jpg	0	 	3
4	0	28	caucasian_53.jpg	0	0	3
4	0	28	caucasian_54.jpg	0	 	2
4	0	28	caucasian_55.jpg	0	0	2
4	0	28	caucasian_56.jpg	0	 	3
4	0	28	caucasian_57.jpg	0	0	2
4	0	28	caucasian_58.jpg	0	 	3
4	0	28	caucasian_59.jpg	0	 	2
4	0	28	caucasian_6.jpg	0	1	6
4	0	28	caucasian_60.jpg	0	0	2
4	0	28	caucasian_61.jpg	0	0	3
4	0	28	caucasian_62.jpg	0	0	3
4	0	28	caucasian_63.jpg	0	 	2
4	0	28	caucasian_64.jpg	0	0	2
4	0	28	caucasian_65.jpg	0	 	2
4	0	28	caucasian_66.jpg	0	 	2
4	0	28	caucasian_67.jpg	0	 	2
4	0	28	caucasian_68.jpg	0	 	3
4	0	28	caucasian_69.jpg	0	0	2
4	0	28	caucasian_7.jpg	0	 	4
4	0	28	caucasian_70.jpg	0	 	2
4	0	28	caucasian_71.jpg	0	0	3
4	0	28	caucasian_72.jpg	0	0	3
4	0	28	caucasian_73.jpg	0	 	3
4	0	28	caucasian_74.jpg	0	 	5
4	0	28	caucasian_75.jpg	0	 	2
4	0	28	caucasian_76.jpg	0	 	2
4	0	28	caucasian_77.jpg	0	0	2
4	0	28	caucasian_78.jpg	0	 	2
4	0	28	caucasian_79.jpg	0	0	5
4	0	28	caucasian_8.jpg	0	 	6
4	0	28	caucasian_80.jpg	0	 	3
4	0	28	caucasian_81.jpg	0	 	1
4	0	28	caucasian_82.jpg	0	0	2
4	0	28	caucasian_83.jpg	0	 	4
4	0	28	caucasian_84.jpg	0	 	2
4	0	28	caucasian_85.jpg	0	 	2
4	0	28	caucasian_86.jpg	0	0	4
4	0	28	caucasian_87.jpg	0	0	3
4	0	28	caucasian_88.jpg	0	 	2
4	0	28	caucasian_89.jpg	0	 	6
4	0	28	caucasian_9.jpg	0	 	4
4	0	28	caucasian_90.jpg	0	 	5
4	0	28	caucasian_91.jpg	0	0	2
4	0	28	caucasian_92.jpg	0	 	5
4	0	28	caucasian_93.jpg	0	0	4
4	0	28	caucasian_94.jpg	0	 	4
4	0	28	caucasian_95.jpg	0	0	2
4	0	28	caucasian_96.jpg	0	 	5
4	0	28	caucasian_97.jpg	0	 	6
4	0	28	caucasian_98.jpg	0	 	3
4	0	28	caucasian_99.jpg	0	0	2
5	1	25	caucasian_1.jpg	0	 	5
5	1	25	caucasian_10.jpg	0	1	7
5	1	25	caucasian_100.jpg	0	1	6
5	1	25	caucasian_11.jpg	0	1	5
5	1	25	caucasian_12.jpg	0	1	6
5	1	25	caucasian_13.jpg	0	1	7
5	1	25	caucasian_14.jpg	0	1	6
5	1	25	caucasian_15.jpg	0	 	3
5	1	25	caucasian_16.jpg	0	 	2
5	1	25	caucasian_17.jpg	0	 	2
5	1	25	caucasian_18.jpg	0	1	6
5	1	25	caucasian_19.jpg	0	1	7
5	1	25	caucasian_2.jpg	0	 	5
5	1	25	caucasian_20.jpg	0	1	2
5	1	25	caucasian_21.jpg	0	1	4
5	1	25	caucasian_22.jpg	0	 	7
5	1	25	caucasian_23.jpg	0	1	6
5	1	25	caucasian_24.jpg	0	 	6
5	1	25	caucasian_25.jpg	0	1	6
5	1	25	caucasian_26.jpg	0	 	6
5	1	25	caucasian_27.jpg	0	1	7
5	1	25	caucasian_28.jpg	0	1	6
5	1	25	caucasian_29.jpg	0	 	6
5	1	25	caucasian_3.jpg	0	 	6
5	1	25	caucasian_30.jpg	0	 	2
5	1	25	caucasian_31.jpg	0	 	6
5	1	25	caucasian_32.jpg	0	 	1
5	1	25	caucasian_33.jpg	0	1	2
5	1	25	caucasian_34.jpg	0	 	5
5	1	25	caucasian_35.jpg	0	1	5
5	1	25	caucasian_36.jpg	0	 	1
5	1	25	caucasian_37.jpg	0	 	1
5	1	25	caucasian_38.jpg	0	 	2
5	1	25	caucasian_39.jpg	0	 	1
5	1	25	caucasian_4.jpg	0	 	6
5	1	25	caucasian_40.jpg	0	1	2
5	1	25	caucasian_41.jpg	0	 	7
5	1	25	caucasian_42.jpg	0	 	1
5	1	25	caucasian_43.jpg	0	1	1
5	1	25	caucasian_44.jpg	0	 	2
5	1	25	caucasian_45.jpg	0	 	3
5	1	25	caucasian_46.jpg	0	 	5
5	1	25	caucasian_47.jpg	0	 	3
5	1	25	caucasian_48.jpg	0	 	7
5	1	25	caucasian_49.jpg	0	 	3
5	1	25	caucasian_5.jpg	0	1	7
5	1	25	caucasian_50.jpg	0	 	3
5	1	25	caucasian_51.jpg	0	0	1
5	1	25	caucasian_52.jpg	0	 	1
5	1	25	caucasian_53.jpg	0	0	3
5	1	25	caucasian_54.jpg	0	 	1
5	1	25	caucasian_55.jpg	0	0	1
5	1	25	caucasian_56.jpg	0	 	2
5	1	25	caucasian_57.jpg	0	0	1
5	1	25	caucasian_58.jpg	0	 	2
5	1	25	caucasian_59.jpg	0	 	1
5	1	25	caucasian_6.jpg	0	1	1
5	1	25	caucasian_60.jpg	0	0	2
5	1	25	caucasian_61.jpg	0	0	1
5	1	25	caucasian_62.jpg	0	0	1
5	1	25	caucasian_63.jpg	0	 	1
5	1	25	caucasian_64.jpg	0	0	1
5	1	25	caucasian_65.jpg	0	 	1
5	1	25	caucasian_66.jpg	0	 	5
5	1	25	caucasian_67.jpg	0	 	1
5	1	25	caucasian_68.jpg	0	 	3
5	1	25	caucasian_69.jpg	0	0	2
5	1	25	caucasian_7.jpg	0	 	2
5	1	25	caucasian_70.jpg	0	 	1
5	1	25	caucasian_71.jpg	0	0	1
5	1	25	caucasian_72.jpg	0	0	1
5	1	25	caucasian_73.jpg	0	 	3
5	1	25	caucasian_74.jpg	0	 	3
5	1	25	caucasian_75.jpg	0	 	1
5	1	25	caucasian_76.jpg	0	 	1
5	1	25	caucasian_77.jpg	0	0	1
5	1	25	caucasian_78.jpg	0	 	1
5	1	25	caucasian_79.jpg	0	0	2
5	1	25	caucasian_8.jpg	0	 	7
5	1	25	caucasian_80.jpg	0	 	1
5	1	25	caucasian_81.jpg	0	 	1
5	1	25	caucasian_82.jpg	0	0	1
5	1	25	caucasian_83.jpg	0	 	1
5	1	25	caucasian_84.jpg	0	 	1
5	1	25	caucasian_85.jpg	0	 	4
5	1	25	caucasian_86.jpg	0	0	2
5	1	25	caucasian_87.jpg	0	0	1
5	1	25	caucasian_88.jpg	0	 	1
5	1	25	caucasian_89.jpg	0	 	5
5	1	25	caucasian_9.jpg	0	 	5
5	1	25	caucasian_90.jpg	0	 	2
5	1	25	caucasian_91.jpg	0	0	1
5	1	25	caucasian_92.jpg	0	 	2
5	1	25	caucasian_93.jpg	0	0	2
5	1	25	caucasian_94.jpg	0	 	3
5	1	25	caucasian_95.jpg	0	0	1
5	1	25	caucasian_96.jpg	0	 	4
5	1	25	caucasian_97.jpg	0	 	2
5	1	25	caucasian_98.jpg	0	 	1
5	1	25	caucasian_99.jpg	0	0	1
6	1	29	caucasian_1.jpg	0	 	1
6	1	29	caucasian_10.jpg	0	1	2
6	1	29	caucasian_100.jpg	0	1	5
6	1	29	caucasian_11.jpg	0	1	1
6	1	29	caucasian_12.jpg	0	1	4
6	1	29	caucasian_13.jpg	0	1	7
6	1	29	caucasian_14.jpg	0	1	4
6	1	29	caucasian_15.jpg	0	 	3
6	1	29	caucasian_16.jpg	0	 	2
6	1	29	caucasian_17.jpg	0	 	2
6	1	29	caucasian_18.jpg	0	1	6
6	1	29	caucasian_19.jpg	0	1	6
6	1	29	caucasian_2.jpg	0	 	6
6	1	29	caucasian_20.jpg	0	1	5
6	1	29	caucasian_21.jpg	0	1	7
6	1	29	caucasian_22.jpg	0	 	6
6	1	29	caucasian_23.jpg	0	1	5
6	1	29	caucasian_24.jpg	0	 	2
6	1	29	caucasian_25.jpg	0	1	6
6	1	29	caucasian_26.jpg	0	 	7
6	1	29	caucasian_27.jpg	0	1	2
6	1	29	caucasian_28.jpg	0	1	6
6	1	29	caucasian_29.jpg	0	 	6
6	1	29	caucasian_3.jpg	0	 	4
6	1	29	caucasian_30.jpg	0	 	5
6	1	29	caucasian_31.jpg	0	 	3
6	1	29	caucasian_32.jpg	0	 	5
6	1	29	caucasian_33.jpg	0	1	6
6	1	29	caucasian_34.jpg	0	 	5
6	1	29	caucasian_35.jpg	0	1	5
6	1	29	caucasian_36.jpg	0	 	1
6	1	29	caucasian_37.jpg	0	 	1
6	1	29	caucasian_38.jpg	0	 	2
6	1	29	caucasian_39.jpg	0	 	2
6	1	29	caucasian_4.jpg	0	 	5
6	1	29	caucasian_40.jpg	0	1	6
6	1	29	caucasian_41.jpg	0	 	7
6	1	29	caucasian_42.jpg	0	 	3
6	1	29	caucasian_43.jpg	0	1	7
6	1	29	caucasian_44.jpg	0	 	2
6	1	29	caucasian_45.jpg	0	 	2
6	1	29	caucasian_46.jpg	0	 	1
6	1	29	caucasian_47.jpg	0	 	6
6	1	29	caucasian_48.jpg	0	 	2
6	1	29	caucasian_49.jpg	0	 	2
6	1	29	caucasian_5.jpg	0	1	5
6	1	29	caucasian_50.jpg	0	 	1
6	1	29	caucasian_51.jpg	0	0	1
6	1	29	caucasian_52.jpg	0	 	3
6	1	29	caucasian_53.jpg	0	0	6
6	1	29	caucasian_54.jpg	0	 	5
6	1	29	caucasian_55.jpg	0	0	1
6	1	29	caucasian_56.jpg	0	 	2
6	1	29	caucasian_57.jpg	0	0	1
6	1	29	caucasian_58.jpg	0	 	2
6	1	29	caucasian_59.jpg	0	 	2
6	1	29	caucasian_6.jpg	0	1	5
6	1	29	caucasian_60.jpg	0	0	1
6	1	29	caucasian_61.jpg	0	0	1
6	1	29	caucasian_62.jpg	0	0	1
6	1	29	caucasian_63.jpg	0	 	1
6	1	29	caucasian_64.jpg	0	0	1
6	1	29	caucasian_65.jpg	0	 	1
6	1	29	caucasian_66.jpg	0	 	1
6	1	29	caucasian_67.jpg	0	 	1
6	1	29	caucasian_68.jpg	0	 	1
6	1	29	caucasian_69.jpg	0	0	1
6	1	29	caucasian_7.jpg	0	 	1
6	1	29	caucasian_70.jpg	0	 	1
6	1	29	caucasian_71.jpg	0	0	2
6	1	29	caucasian_72.jpg	0	0	1
6	1	29	caucasian_73.jpg	0	 	3
6	1	29	caucasian_74.jpg	0	 	2
6	1	29	caucasian_75.jpg	0	 	1
6	1	29	caucasian_76.jpg	0	 	1
6	1	29	caucasian_77.jpg	0	0	7
6	1	29	caucasian_78.jpg	0	 	1
6	1	29	caucasian_79.jpg	0	0	1
6	1	29	caucasian_8.jpg	0	 	6
6	1	29	caucasian_80.jpg	0	 	1
6	1	29	caucasian_81.jpg	0	 	1
6	1	29	caucasian_82.jpg	0	0	3
6	1	29	caucasian_83.jpg	0	 	3
6	1	29	caucasian_84.jpg	0	 	1
6	1	29	caucasian_85.jpg	0	 	5
6	1	29	caucasian_86.jpg	0	0	1
6	1	29	caucasian_87.jpg	0	0	1
6	1	29	caucasian_88.jpg	0	 	1
6	1	29	caucasian_89.jpg	0	 	2
6	1	29	caucasian_9.jpg	0	 	4
6	1	29	caucasian_90.jpg	0	 	2
6	1	29	caucasian_91.jpg	0	0	1
6	1	29	caucasian_92.jpg	0	 	6
6	1	29	caucasian_93.jpg	0	0	2
6	1	29	caucasian_94.jpg	0	 	1
6	1	29	caucasian_95.jpg	0	0	3
6	1	29	caucasian_96.jpg	0	 	2
6	1	29	caucasian_97.jpg	0	 	1
6	1	29	caucasian_98.jpg	0	 	3
6	1	29	caucasian_99.jpg	0	0	6
7	0	29	caucasian_1.jpg	0	 	6
7	0	29	caucasian_10.jpg	0	1	2
7	0	29	caucasian_100.jpg	0	1	5
7	0	29	caucasian_11.jpg	0	1	5
7	0	29	caucasian_12.jpg	0	1	6
7	0	29	caucasian_13.jpg	0	1	4
7	0	29	caucasian_14.jpg	0	1	3
7	0	29	caucasian_15.jpg	0	 	5
7	0	29	caucasian_16.jpg	0	 	5
7	0	29	caucasian_17.jpg	0	 	5
7	0	29	caucasian_18.jpg	0	1	6
7	0	29	caucasian_19.jpg	0	1	5
7	0	29	caucasian_2.jpg	0	 	5
7	0	29	caucasian_20.jpg	0	1	5
7	0	29	caucasian_21.jpg	0	1	5
7	0	29	caucasian_22.jpg	0	 	6
7	0	29	caucasian_23.jpg	0	1	5
7	0	29	caucasian_24.jpg	0	 	5
7	0	29	caucasian_25.jpg	0	1	5
7	0	29	caucasian_26.jpg	0	 	3
7	0	29	caucasian_27.jpg	0	1	6
7	0	29	caucasian_28.jpg	0	1	6
7	0	29	caucasian_29.jpg	0	 	6
7	0	29	caucasian_3.jpg	0	 	3
7	0	29	caucasian_30.jpg	0	 	3
7	0	29	caucasian_31.jpg	0	 	5
7	0	29	caucasian_32.jpg	0	 	5
7	0	29	caucasian_33.jpg	0	1	6
7	0	29	caucasian_34.jpg	0	 	5
7	0	29	caucasian_35.jpg	0	1	5
7	0	29	caucasian_36.jpg	0	 	3
7	0	29	caucasian_37.jpg	0	 	3
7	0	29	caucasian_38.jpg	0	 	3
7	0	29	caucasian_39.jpg	0	 	3
7	0	29	caucasian_4.jpg	0	 	4
7	0	29	caucasian_40.jpg	0	1	5
7	0	29	caucasian_41.jpg	0	 	6
7	0	29	caucasian_42.jpg	0	 	3
7	0	29	caucasian_43.jpg	0	1	6
7	0	29	caucasian_44.jpg	0	 	5
7	0	29	caucasian_45.jpg	0	 	5
7	0	29	caucasian_46.jpg	0	 	5
7	0	29	caucasian_47.jpg	0	 	2
7	0	29	caucasian_48.jpg	0	 	2
7	0	29	caucasian_49.jpg	0	 	5
7	0	29	caucasian_5.jpg	0	1	5
7	0	29	caucasian_50.jpg	0	 	5
7	0	29	caucasian_51.jpg	0	0	3
7	0	29	caucasian_52.jpg	0	 	4
7	0	29	caucasian_53.jpg	0	0	4
7	0	29	caucasian_54.jpg	0	 	3
7	0	29	caucasian_55.jpg	0	0	2
7	0	29	caucasian_56.jpg	0	 	2
7	0	29	caucasian_57.jpg	0	0	2
7	0	29	caucasian_58.jpg	0	 	3
7	0	29	caucasian_59.jpg	0	 	5
7	0	29	caucasian_6.jpg	0	1	6
7	0	29	caucasian_60.jpg	0	0	2
7	0	29	caucasian_61.jpg	0	0	2
7	0	29	caucasian_62.jpg	0	0	2
7	0	29	caucasian_63.jpg	0	 	2
7	0	29	caucasian_64.jpg	0	0	2
7	0	29	caucasian_65.jpg	0	 	1
7	0	29	caucasian_66.jpg	0	 	3
7	0	29	caucasian_67.jpg	0	 	2
7	0	29	caucasian_68.jpg	0	 	3
7	0	29	caucasian_69.jpg	0	0	3
7	0	29	caucasian_7.jpg	0	 	4
7	0	29	caucasian_70.jpg	0	 	3
7	0	29	caucasian_71.jpg	0	0	2
7	0	29	caucasian_72.jpg	0	0	3
7	0	29	caucasian_73.jpg	0	 	3
7	0	29	caucasian_74.jpg	0	 	3
7	0	29	caucasian_75.jpg	0	 	2
7	0	29	caucasian_76.jpg	0	 	4
7	0	29	caucasian_77.jpg	0	0	2
7	0	29	caucasian_78.jpg	0	 	2
7	0	29	caucasian_79.jpg	0	0	2
7	0	29	caucasian_8.jpg	0	 	5
7	0	29	caucasian_80.jpg	0	 	2
7	0	29	caucasian_81.jpg	0	 	1
7	0	29	caucasian_82.jpg	0	0	2
7	0	29	caucasian_83.jpg	0	 	2
7	0	29	caucasian_84.jpg	0	 	2
7	0	29	caucasian_85.jpg	0	 	3
7	0	29	caucasian_86.jpg	0	0	3
7	0	29	caucasian_87.jpg	0	0	2
7	0	29	caucasian_88.jpg	0	 	2
7	0	29	caucasian_89.jpg	0	 	2
7	0	29	caucasian_9.jpg	0	 	5
7	0	29	caucasian_90.jpg	0	 	3
7	0	29	caucasian_91.jpg	0	0	4
7	0	29	caucasian_92.jpg	0	 	3
7	0	29	caucasian_93.jpg	0	0	5
7	0	29	caucasian_94.jpg	0	 	5
7	0	29	caucasian_95.jpg	0	0	2
7	0	29	caucasian_96.jpg	0	 	3
7	0	29	caucasian_97.jpg	0	 	2
7	0	29	caucasian_98.jpg	0	 	3
7	0	29	caucasian_99.jpg	0	0	2
8	0	24	caucasian_1.jpg	0	 	3
8	0	24	caucasian_10.jpg	0	1	6
8	0	24	caucasian_100.jpg	0	1	6
8	0	24	caucasian_11.jpg	0	1	7
8	0	24	caucasian_12.jpg	0	1	5
8	0	24	caucasian_13.jpg	0	1	3
8	0	24	caucasian_14.jpg	0	1	2
8	0	24	caucasian_15.jpg	0	 	2
8	0	24	caucasian_16.jpg	0	 	3
8	0	24	caucasian_17.jpg	0	 	5
8	0	24	caucasian_18.jpg	0	1	3
8	0	24	caucasian_19.jpg	0	1	7
8	0	24	caucasian_2.jpg	0	 	7
8	0	24	caucasian_20.jpg	0	1	2
8	0	24	caucasian_21.jpg	0	1	7
8	0	24	caucasian_22.jpg	0	 	7
8	0	24	caucasian_23.jpg	0	1	7
8	0	24	caucasian_24.jpg	0	 	2
8	0	24	caucasian_25.jpg	0	1	7
8	0	24	caucasian_26.jpg	0	 	3
8	0	24	caucasian_27.jpg	0	1	3
8	0	24	caucasian_28.jpg	0	1	5
8	0	24	caucasian_29.jpg	0	 	6
8	0	24	caucasian_3.jpg	0	 	6
8	0	24	caucasian_30.jpg	0	 	3
8	0	24	caucasian_31.jpg	0	 	3
8	0	24	caucasian_32.jpg	0	 	5
8	0	24	caucasian_33.jpg	0	1	6
8	0	24	caucasian_34.jpg	0	 	5
8	0	24	caucasian_35.jpg	0	1	5
8	0	24	caucasian_36.jpg	0	 	2
8	0	24	caucasian_37.jpg	0	 	3
8	0	24	caucasian_38.jpg	0	 	2
8	0	24	caucasian_39.jpg	0	 	3
8	0	24	caucasian_4.jpg	0	 	5
8	0	24	caucasian_40.jpg	0	1	3
8	0	24	caucasian_41.jpg	0	 	5
8	0	24	caucasian_42.jpg	0	 	7
8	0	24	caucasian_43.jpg	0	1	3
8	0	24	caucasian_44.jpg	0	 	6
8	0	24	caucasian_45.jpg	0	 	5
8	0	24	caucasian_46.jpg	0	 	5
8	0	24	caucasian_47.jpg	0	 	5
8	0	24	caucasian_48.jpg	0	 	5
8	0	24	caucasian_49.jpg	0	 	3
8	0	24	caucasian_5.jpg	0	1	2
8	0	24	caucasian_50.jpg	0	 	6
8	0	24	caucasian_51.jpg	0	0	3
8	0	24	caucasian_52.jpg	0	 	2
8	0	24	caucasian_53.jpg	0	0	1
8	0	24	caucasian_54.jpg	0	 	2
8	0	24	caucasian_55.jpg	0	0	3
8	0	24	caucasian_56.jpg	0	 	6
8	0	24	caucasian_57.jpg	0	0	3
8	0	24	caucasian_58.jpg	0	 	3
8	0	24	caucasian_59.jpg	0	 	2
8	0	24	caucasian_6.jpg	0	1	2
8	0	24	caucasian_60.jpg	0	0	3
8	0	24	caucasian_61.jpg	0	0	3
8	0	24	caucasian_62.jpg	0	0	3
8	0	24	caucasian_63.jpg	0	 	2
8	0	24	caucasian_64.jpg	0	0	5
8	0	24	caucasian_65.jpg	0	 	2
8	0	24	caucasian_66.jpg	0	 	6
8	0	24	caucasian_67.jpg	0	 	3
8	0	24	caucasian_68.jpg	0	 	2
8	0	24	caucasian_69.jpg	0	0	2
8	0	24	caucasian_7.jpg	0	 	7
8	0	24	caucasian_70.jpg	0	 	5
8	0	24	caucasian_71.jpg	0	0	6
8	0	24	caucasian_72.jpg	0	0	3
8	0	24	caucasian_73.jpg	0	 	3
8	0	24	caucasian_74.jpg	0	 	5
8	0	24	caucasian_75.jpg	0	 	3
8	0	24	caucasian_76.jpg	0	 	3
8	0	24	caucasian_77.jpg	0	0	2
8	0	24	caucasian_78.jpg	0	 	3
8	0	24	caucasian_79.jpg	0	0	2
8	0	24	caucasian_8.jpg	0	 	7
8	0	24	caucasian_80.jpg	0	 	2
8	0	24	caucasian_81.jpg	0	 	2
8	0	24	caucasian_82.jpg	0	0	2
8	0	24	caucasian_83.jpg	0	 	3
8	0	24	caucasian_84.jpg	0	 	2
8	0	24	caucasian_85.jpg	0	 	3
8	0	24	caucasian_86.jpg	0	0	3
8	0	24	caucasian_87.jpg	0	0	3
8	0	24	caucasian_88.jpg	0	 	3
8	0	24	caucasian_89.jpg	0	 	3
8	0	24	caucasian_9.jpg	0	 	2
8	0	24	caucasian_90.jpg	0	 	2
8	0	24	caucasian_91.jpg	0	0	2
8	0	24	caucasian_92.jpg	0	 	2
8	0	24	caucasian_93.jpg	0	0	3
8	0	24	caucasian_94.jpg	0	 	6
8	0	24	caucasian_95.jpg	0	0	2
8	0	24	caucasian_96.jpg	0	 	2
8	0	24	caucasian_97.jpg	0	 	7
8	0	24	caucasian_98.jpg	0	 	2
8	0	24	caucasian_99.jpg	0	0	2
9	0	25	caucasian_1.jpg	0	 	7
9	0	25	caucasian_10.jpg	0	1	6
9	0	25	caucasian_100.jpg	0	1	5
9	0	25	caucasian_11.jpg	0	1	7
9	0	25	caucasian_12.jpg	0	1	5
9	0	25	caucasian_13.jpg	0	1	7
9	0	25	caucasian_14.jpg	0	1	7
9	0	25	caucasian_15.jpg	0	 	5
9	0	25	caucasian_16.jpg	0	 	6
9	0	25	caucasian_17.jpg	0	 	7
9	0	25	caucasian_18.jpg	0	1	7
9	0	25	caucasian_19.jpg	0	1	7
9	0	25	caucasian_2.jpg	0	 	7
9	0	25	caucasian_20.jpg	0	1	7
9	0	25	caucasian_21.jpg	0	1	7
9	0	25	caucasian_22.jpg	0	 	7
9	0	25	caucasian_23.jpg	0	1	7
9	0	25	caucasian_24.jpg	0	 	5
9	0	25	caucasian_25.jpg	0	1	7
9	0	25	caucasian_26.jpg	0	 	7
9	0	25	caucasian_27.jpg	0	1	5
9	0	25	caucasian_28.jpg	0	1	6
9	0	25	caucasian_29.jpg	0	 	7
9	0	25	caucasian_3.jpg	0	 	7
9	0	25	caucasian_30.jpg	0	 	7
9	0	25	caucasian_31.jpg	0	 	5
9	0	25	caucasian_32.jpg	0	 	7
9	0	25	caucasian_33.jpg	0	1	7
9	0	25	caucasian_34.jpg	0	 	7
9	0	25	caucasian_35.jpg	0	1	6
9	0	25	caucasian_36.jpg	0	 	6
9	0	25	caucasian_37.jpg	0	 	7
9	0	25	caucasian_38.jpg	0	 	7
9	0	25	caucasian_39.jpg	0	 	7
9	0	25	caucasian_4.jpg	0	 	7
9	0	25	caucasian_40.jpg	0	1	6
9	0	25	caucasian_41.jpg	0	 	7
9	0	25	caucasian_42.jpg	0	 	3
9	0	25	caucasian_43.jpg	0	1	7
9	0	25	caucasian_44.jpg	0	 	5
9	0	25	caucasian_45.jpg	0	 	6
9	0	25	caucasian_46.jpg	0	 	7
9	0	25	caucasian_47.jpg	0	 	5
9	0	25	caucasian_48.jpg	0	 	7
9	0	25	caucasian_49.jpg	0	 	5
9	0	25	caucasian_5.jpg	0	1	7
9	0	25	caucasian_50.jpg	0	 	5
9	0	25	caucasian_51.jpg	0	0	3
9	0	25	caucasian_52.jpg	0	 	5
9	0	25	caucasian_53.jpg	0	0	3
9	0	25	caucasian_54.jpg	0	 	1
9	0	25	caucasian_55.jpg	0	0	3
9	0	25	caucasian_56.jpg	0	 	5
9	0	25	caucasian_57.jpg	0	0	3
9	0	25	caucasian_58.jpg	0	 	5
9	0	25	caucasian_59.jpg	0	 	4
9	0	25	caucasian_6.jpg	0	1	7
9	0	25	caucasian_60.jpg	0	0	1
9	0	25	caucasian_61.jpg	0	0	3
9	0	25	caucasian_62.jpg	0	0	4
9	0	25	caucasian_63.jpg	0	 	2
9	0	25	caucasian_64.jpg	0	0	2
9	0	25	caucasian_65.jpg	0	 	2
9	0	25	caucasian_66.jpg	0	 	7
9	0	25	caucasian_67.jpg	0	 	1
9	0	25	caucasian_68.jpg	0	 	3
9	0	25	caucasian_69.jpg	0	0	4
9	0	25	caucasian_7.jpg	0	 	7
9	0	25	caucasian_70.jpg	0	 	2
9	0	25	caucasian_71.jpg	0	0	1
9	0	25	caucasian_72.jpg	0	0	5
9	0	25	caucasian_73.jpg	0	 	3
9	0	25	caucasian_74.jpg	0	 	4
9	0	25	caucasian_75.jpg	0	 	1
9	0	25	caucasian_76.jpg	0	 	1
9	0	25	caucasian_77.jpg	0	0	3
9	0	25	caucasian_78.jpg	0	 	1
9	0	25	caucasian_79.jpg	0	0	3
9	0	25	caucasian_8.jpg	0	 	7
9	0	25	caucasian_80.jpg	0	 	2
9	0	25	caucasian_81.jpg	0	 	1
9	0	25	caucasian_82.jpg	0	0	3
9	0	25	caucasian_83.jpg	0	 	4
9	0	25	caucasian_84.jpg	0	 	2
9	0	25	caucasian_85.jpg	0	 	3
9	0	25	caucasian_86.jpg	0	0	2
9	0	25	caucasian_87.jpg	0	0	2
9	0	25	caucasian_88.jpg	0	 	1
9	0	25	caucasian_89.jpg	0	 	4
9	0	25	caucasian_9.jpg	0	 	7
9	0	25	caucasian_90.jpg	0	 	3
9	0	25	caucasian_91.jpg	0	0	2
9	0	25	caucasian_92.jpg	0	 	5
9	0	25	caucasian_93.jpg	0	0	3
9	0	25	caucasian_94.jpg	0	 	7
9	0	25	caucasian_95.jpg	0	0	4
9	0	25	caucasian_96.jpg	0	 	4
9	0	25	caucasian_97.jpg	0	 	4
9	0	25	caucasian_98.jpg	0	 	4
9	0	25	caucasian_99.jpg	0	0	2
10	0	26	caucasian_1.jpg	0	 	7
10	0	26	caucasian_10.jpg	0	1	6
10	0	26	caucasian_100.jpg	0	1	5
10	0	26	caucasian_11.jpg	0	1	7
10	0	26	caucasian_12.jpg	0	1	7
10	0	26	caucasian_13.jpg	0	1	7
10	0	26	caucasian_14.jpg	0	1	7
10	0	26	caucasian_15.jpg	0	 	6
10	0	26	caucasian_16.jpg	0	 	6
10	0	26	caucasian_17.jpg	0	 	7
10	0	26	caucasian_18.jpg	0	1	7
10	0	26	caucasian_19.jpg	0	1	6
10	0	26	caucasian_2.jpg	0	 	7
10	0	26	caucasian_20.jpg	0	1	6
10	0	26	caucasian_21.jpg	0	1	7
10	0	26	caucasian_22.jpg	0	 	7
10	0	26	caucasian_23.jpg	0	1	7
10	0	26	caucasian_24.jpg	0	 	7
10	0	26	caucasian_25.jpg	0	1	5
10	0	26	caucasian_26.jpg	0	 	7
10	0	26	caucasian_27.jpg	0	1	5
10	0	26	caucasian_28.jpg	0	1	7
10	0	26	caucasian_29.jpg	0	 	7
10	0	26	caucasian_3.jpg	0	 	7
10	0	26	caucasian_30.jpg	0	 	7
10	0	26	caucasian_31.jpg	0	 	6
10	0	26	caucasian_32.jpg	0	 	7
10	0	26	caucasian_33.jpg	0	1	7
10	0	26	caucasian_34.jpg	0	 	7
10	0	26	caucasian_35.jpg	0	1	6
10	0	26	caucasian_36.jpg	0	 	5
10	0	26	caucasian_37.jpg	0	 	5
10	0	26	caucasian_38.jpg	0	 	5
10	0	26	caucasian_39.jpg	0	 	6
10	0	26	caucasian_4.jpg	0	 	6
10	0	26	caucasian_40.jpg	0	1	7
10	0	26	caucasian_41.jpg	0	 	7
10	0	26	caucasian_42.jpg	0	 	4
10	0	26	caucasian_43.jpg	0	1	7
10	0	26	caucasian_44.jpg	0	 	6
10	0	26	caucasian_45.jpg	0	 	5
10	0	26	caucasian_46.jpg	0	 	6
10	0	26	caucasian_47.jpg	0	 	6
10	0	26	caucasian_48.jpg	0	 	7
10	0	26	caucasian_49.jpg	0	 	6
10	0	26	caucasian_5.jpg	0	1	7
10	0	26	caucasian_50.jpg	0	 	5
10	0	26	caucasian_51.jpg	0	0	3
10	0	26	caucasian_52.jpg	0	 	6
10	0	26	caucasian_53.jpg	0	0	3
10	0	26	caucasian_54.jpg	0	 	2
10	0	26	caucasian_55.jpg	0	0	3
10	0	26	caucasian_56.jpg	0	 	5
10	0	26	caucasian_57.jpg	0	0	4
10	0	26	caucasian_58.jpg	0	 	6
10	0	26	caucasian_59.jpg	0	 	3
10	0	26	caucasian_6.jpg	0	1	7
10	0	26	caucasian_60.jpg	0	0	4
10	0	26	caucasian_61.jpg	0	0	3
10	0	26	caucasian_62.jpg	0	0	4
10	0	26	caucasian_63.jpg	0	 	3
10	0	26	caucasian_64.jpg	0	0	2
10	0	26	caucasian_65.jpg	0	 	3
10	0	26	caucasian_66.jpg	0	 	6
10	0	26	caucasian_67.jpg	0	 	2
10	0	26	caucasian_68.jpg	0	 	2
10	0	26	caucasian_69.jpg	0	0	2
10	0	26	caucasian_7.jpg	0	 	6
10	0	26	caucasian_70.jpg	0	 	6
10	0	26	caucasian_71.jpg	0	0	2
10	0	26	caucasian_72.jpg	0	0	3
10	0	26	caucasian_73.jpg	0	 	2
10	0	26	caucasian_74.jpg	0	 	5
10	0	26	caucasian_75.jpg	0	 	1
10	0	26	caucasian_76.jpg	0	 	1
10	0	26	caucasian_77.jpg	0	0	2
10	0	26	caucasian_78.jpg	0	 	2
10	0	26	caucasian_79.jpg	0	0	5
10	0	26	caucasian_8.jpg	0	 	7
10	0	26	caucasian_80.jpg	0	 	2
10	0	26	caucasian_81.jpg	0	 	1
10	0	26	caucasian_82.jpg	0	0	3
10	0	26	caucasian_83.jpg	0	 	6
10	0	26	caucasian_84.jpg	0	 	1
10	0	26	caucasian_85.jpg	0	 	4
10	0	26	caucasian_86.jpg	0	0	4
10	0	26	caucasian_87.jpg	0	0	4
10	0	26	caucasian_88.jpg	0	 	1
10	0	26	caucasian_89.jpg	0	 	5
10	0	26	caucasian_9.jpg	0	 	6
10	0	26	caucasian_90.jpg	0	 	4
10	0	26	caucasian_91.jpg	0	0	2
10	0	26	caucasian_92.jpg	0	 	5
10	0	26	caucasian_93.jpg	0	0	4
10	0	26	caucasian_94.jpg	0	 	4
10	0	26	caucasian_95.jpg	0	0	4
10	0	26	caucasian_96.jpg	0	 	4
10	0	26	caucasian_97.jpg	0	 	4
10	0	26	caucasian_98.jpg	0	 	5
10	0	26	caucasian_99.jpg	0	0	3
11	1	23	caucasian_1.jpg	0	 	4
11	1	23	caucasian_10.jpg	0	1	5
11	1	23	caucasian_100.jpg	0	1	5
11	1	23	caucasian_11.jpg	0	1	7
11	1	23	caucasian_12.jpg	0	1	7
11	1	23	caucasian_13.jpg	0	1	6
11	1	23	caucasian_14.jpg	0	1	6
11	1	23	caucasian_15.jpg	0	 	4
11	1	23	caucasian_16.jpg	0	 	6
11	1	23	caucasian_17.jpg	0	 	5
11	1	23	caucasian_18.jpg	0	1	7
11	1	23	caucasian_19.jpg	0	1	7
11	1	23	caucasian_2.jpg	0	 	6
11	1	23	caucasian_20.jpg	0	1	6
11	1	23	caucasian_21.jpg	0	1	7
11	1	23	caucasian_22.jpg	0	 	7
11	1	23	caucasian_23.jpg	0	1	6
11	1	23	caucasian_24.jpg	0	 	7
11	1	23	caucasian_25.jpg	0	1	6
11	1	23	caucasian_26.jpg	0	 	5
11	1	23	caucasian_27.jpg	0	1	7
11	1	23	caucasian_28.jpg	0	1	7
11	1	23	caucasian_29.jpg	0	 	6
11	1	23	caucasian_3.jpg	0	 	5
11	1	23	caucasian_30.jpg	0	 	4
11	1	23	caucasian_31.jpg	0	 	7
11	1	23	caucasian_32.jpg	0	 	5
11	1	23	caucasian_33.jpg	0	1	6
11	1	23	caucasian_34.jpg	0	 	7
11	1	23	caucasian_35.jpg	0	1	6
11	1	23	caucasian_36.jpg	0	 	6
11	1	23	caucasian_37.jpg	0	 	5
11	1	23	caucasian_38.jpg	0	 	6
11	1	23	caucasian_39.jpg	0	 	4
11	1	23	caucasian_4.jpg	0	 	4
11	1	23	caucasian_40.jpg	0	1	6
11	1	23	caucasian_41.jpg	0	 	6
11	1	23	caucasian_42.jpg	0	 	5
11	1	23	caucasian_43.jpg	0	1	7
11	1	23	caucasian_44.jpg	0	 	7
11	1	23	caucasian_45.jpg	0	 	6
11	1	23	caucasian_46.jpg	0	 	4
11	1	23	caucasian_47.jpg	0	 	7
11	1	23	caucasian_48.jpg	0	 	6
11	1	23	caucasian_49.jpg	0	 	5
11	1	23	caucasian_5.jpg	0	1	7
11	1	23	caucasian_50.jpg	0	 	6
11	1	23	caucasian_51.jpg	0	0	4
11	1	23	caucasian_52.jpg	0	 	5
11	1	23	caucasian_53.jpg	0	0	6
11	1	23	caucasian_54.jpg	0	 	5
11	1	23	caucasian_55.jpg	0	0	5
11	1	23	caucasian_56.jpg	0	 	5
11	1	23	caucasian_57.jpg	0	0	5
11	1	23	caucasian_58.jpg	0	 	5
11	1	23	caucasian_59.jpg	0	 	6
11	1	23	caucasian_6.jpg	0	1	6
11	1	23	caucasian_60.jpg	0	0	4
11	1	23	caucasian_61.jpg	0	0	5
11	1	23	caucasian_62.jpg	0	0	6
11	1	23	caucasian_63.jpg	0	 	4
11	1	23	caucasian_64.jpg	0	0	4
11	1	23	caucasian_65.jpg	0	 	4
11	1	23	caucasian_66.jpg	0	 	4
11	1	23	caucasian_67.jpg	0	 	5
11	1	23	caucasian_68.jpg	0	 	4
11	1	23	caucasian_69.jpg	0	0	4
11	1	23	caucasian_7.jpg	0	 	7
11	1	23	caucasian_70.jpg	0	 	5
11	1	23	caucasian_71.jpg	0	0	5
11	1	23	caucasian_72.jpg	0	0	5
11	1	23	caucasian_73.jpg	0	 	4
11	1	23	caucasian_74.jpg	0	 	4
11	1	23	caucasian_75.jpg	0	 	4
11	1	23	caucasian_76.jpg	0	 	6
11	1	23	caucasian_77.jpg	0	0	6
11	1	23	caucasian_78.jpg	0	 	4
11	1	23	caucasian_79.jpg	0	0	4
11	1	23	caucasian_8.jpg	0	 	4
11	1	23	caucasian_80.jpg	0	 	4
11	1	23	caucasian_81.jpg	0	 	4
11	1	23	caucasian_82.jpg	0	0	4
11	1	23	caucasian_83.jpg	0	 	6
11	1	23	caucasian_84.jpg	0	 	4
11	1	23	caucasian_85.jpg	0	 	6
11	1	23	caucasian_86.jpg	0	0	4
11	1	23	caucasian_87.jpg	0	0	5
11	1	23	caucasian_88.jpg	0	 	5
11	1	23	caucasian_89.jpg	0	 	4
11	1	23	caucasian_9.jpg	0	 	5
11	1	23	caucasian_90.jpg	0	 	6
11	1	23	caucasian_91.jpg	0	0	6
11	1	23	caucasian_92.jpg	0	 	6
11	1	23	caucasian_93.jpg	0	0	5
11	1	23	caucasian_94.jpg	0	 	6
11	1	23	caucasian_95.jpg	0	0	6
11	1	23	caucasian_96.jpg	0	 	5
11	1	23	caucasian_97.jpg	0	 	6
11	1	23	caucasian_98.jpg	0	 	4
11	1	23	caucasian_99.jpg	0	0	5
12	1	21	caucasian_1.jpg	0	 	6
12	1	21	caucasian_10.jpg	0	1	6
12	1	21	caucasian_100.jpg	0	1	7
12	1	21	caucasian_11.jpg	0	1	4
12	1	21	caucasian_12.jpg	0	1	7
12	1	21	caucasian_13.jpg	0	1	7
12	1	21	caucasian_14.jpg	0	1	7
12	1	21	caucasian_15.jpg	0	 	6
12	1	21	caucasian_16.jpg	0	 	2
12	1	21	caucasian_17.jpg	0	 	4
12	1	21	caucasian_18.jpg	0	1	6
12	1	21	caucasian_19.jpg	0	1	7
12	1	21	caucasian_2.jpg	0	 	7
12	1	21	caucasian_20.jpg	0	1	6
12	1	21	caucasian_21.jpg	0	1	6
12	1	21	caucasian_22.jpg	0	 	7
12	1	21	caucasian_23.jpg	0	1	7
12	1	21	caucasian_24.jpg	0	 	4
12	1	21	caucasian_25.jpg	0	1	6
12	1	21	caucasian_26.jpg	0	 	4
12	1	21	caucasian_27.jpg	0	1	7
12	1	21	caucasian_28.jpg	0	1	7
12	1	21	caucasian_29.jpg	0	 	7
12	1	21	caucasian_3.jpg	0	 	2
12	1	21	caucasian_30.jpg	0	 	6
12	1	21	caucasian_31.jpg	0	 	3
12	1	21	caucasian_32.jpg	0	 	5
12	1	21	caucasian_33.jpg	0	1	5
12	1	21	caucasian_34.jpg	0	 	2
12	1	21	caucasian_35.jpg	0	1	7
12	1	21	caucasian_36.jpg	0	 	3
12	1	21	caucasian_37.jpg	0	 	3
12	1	21	caucasian_38.jpg	0	 	3
12	1	21	caucasian_39.jpg	0	 	3
12	1	21	caucasian_4.jpg	0	 	5
12	1	21	caucasian_40.jpg	0	1	6
12	1	21	caucasian_41.jpg	0	 	7
12	1	21	caucasian_42.jpg	0	 	6
12	1	21	caucasian_43.jpg	0	1	4
12	1	21	caucasian_44.jpg	0	 	4
12	1	21	caucasian_45.jpg	0	 	5
12	1	21	caucasian_46.jpg	0	 	6
12	1	21	caucasian_47.jpg	0	 	2
12	1	21	caucasian_48.jpg	0	 	7
12	1	21	caucasian_49.jpg	0	 	2
12	1	21	caucasian_5.jpg	0	1	4
12	1	21	caucasian_50.jpg	0	 	7
12	1	21	caucasian_51.jpg	0	0	1
12	1	21	caucasian_52.jpg	0	 	1
12	1	21	caucasian_53.jpg	0	0	4
12	1	21	caucasian_54.jpg	0	 	4
12	1	21	caucasian_55.jpg	0	0	1
12	1	21	caucasian_56.jpg	0	 	3
12	1	21	caucasian_57.jpg	0	0	2
12	1	21	caucasian_58.jpg	0	 	5
12	1	21	caucasian_59.jpg	0	 	4
12	1	21	caucasian_6.jpg	0	1	7
12	1	21	caucasian_60.jpg	0	0	2
12	1	21	caucasian_61.jpg	0	0	3
12	1	21	caucasian_62.jpg	0	0	2
12	1	21	caucasian_63.jpg	0	 	2
12	1	21	caucasian_64.jpg	0	0	2
12	1	21	caucasian_65.jpg	0	 	4
12	1	21	caucasian_66.jpg	0	 	4
12	1	21	caucasian_67.jpg	0	 	1
12	1	21	caucasian_68.jpg	0	 	2
12	1	21	caucasian_69.jpg	0	0	1
12	1	21	caucasian_7.jpg	0	 	4
12	1	21	caucasian_70.jpg	0	 	4
12	1	21	caucasian_71.jpg	0	0	2
12	1	21	caucasian_72.jpg	0	0	1
12	1	21	caucasian_73.jpg	0	 	4
12	1	21	caucasian_74.jpg	0	 	5
12	1	21	caucasian_75.jpg	0	 	1
12	1	21	caucasian_76.jpg	0	 	1
12	1	21	caucasian_77.jpg	0	0	5
12	1	21	caucasian_78.jpg	0	 	1
12	1	21	caucasian_79.jpg	0	0	6
12	1	21	caucasian_8.jpg	0	 	7
12	1	21	caucasian_80.jpg	0	 	2
12	1	21	caucasian_81.jpg	0	 	6
12	1	21	caucasian_82.jpg	0	0	3
12	1	21	caucasian_83.jpg	0	 	2
12	1	21	caucasian_84.jpg	0	 	1
12	1	21	caucasian_85.jpg	0	 	2
12	1	21	caucasian_86.jpg	0	0	3
12	1	21	caucasian_87.jpg	0	0	6
12	1	21	caucasian_88.jpg	0	 	1
12	1	21	caucasian_89.jpg	0	 	2
12	1	21	caucasian_9.jpg	0	 	4
12	1	21	caucasian_90.jpg	0	 	3
12	1	21	caucasian_91.jpg	0	0	5
12	1	21	caucasian_92.jpg	0	 	6
12	1	21	caucasian_93.jpg	0	0	5
12	1	21	caucasian_94.jpg	0	 	4
12	1	21	caucasian_95.jpg	0	0	3
12	1	21	caucasian_96.jpg	0	 	1
12	1	21	caucasian_97.jpg	0	 	2
12	1	21	caucasian_98.jpg	0	 	3
12	1	21	caucasian_99.jpg	0	0	2
13	1	20	caucasian_1.jpg	0	 	6
13	1	20	caucasian_10.jpg	0	1	5
13	1	20	caucasian_100.jpg	0	1	7
13	1	20	caucasian_11.jpg	0	1	5
13	1	20	caucasian_12.jpg	0	1	5
13	1	20	caucasian_13.jpg	0	1	6
13	1	20	caucasian_14.jpg	0	1	6
13	1	20	caucasian_15.jpg	0	 	4
13	1	20	caucasian_16.jpg	0	 	3
13	1	20	caucasian_17.jpg	0	 	6
13	1	20	caucasian_18.jpg	0	1	7
13	1	20	caucasian_19.jpg	0	1	6
13	1	20	caucasian_2.jpg	0	 	5
13	1	20	caucasian_20.jpg	0	1	7
13	1	20	caucasian_21.jpg	0	1	5
13	1	20	caucasian_22.jpg	0	 	7
13	1	20	caucasian_23.jpg	0	1	7
13	1	20	caucasian_24.jpg	0	 	3
13	1	20	caucasian_25.jpg	0	1	7
13	1	20	caucasian_26.jpg	0	 	4
13	1	20	caucasian_27.jpg	0	1	6
13	1	20	caucasian_28.jpg	0	1	7
13	1	20	caucasian_29.jpg	0	 	7
13	1	20	caucasian_3.jpg	0	 	5
13	1	20	caucasian_30.jpg	0	 	6
13	1	20	caucasian_31.jpg	0	 	5
13	1	20	caucasian_32.jpg	0	 	5
13	1	20	caucasian_33.jpg	0	1	6
13	1	20	caucasian_34.jpg	0	 	6
13	1	20	caucasian_35.jpg	0	1	5
13	1	20	caucasian_36.jpg	0	 	4
13	1	20	caucasian_37.jpg	0	 	3
13	1	20	caucasian_38.jpg	0	 	4
13	1	20	caucasian_39.jpg	0	 	4
13	1	20	caucasian_4.jpg	0	 	5
13	1	20	caucasian_40.jpg	0	1	6
13	1	20	caucasian_41.jpg	0	 	6
13	1	20	caucasian_42.jpg	0	 	3
13	1	20	caucasian_43.jpg	0	1	6
13	1	20	caucasian_44.jpg	0	 	7
13	1	20	caucasian_45.jpg	0	 	4
13	1	20	caucasian_46.jpg	0	 	6
13	1	20	caucasian_47.jpg	0	 	2
13	1	20	caucasian_48.jpg	0	 	4
13	1	20	caucasian_49.jpg	0	 	6
13	1	20	caucasian_5.jpg	0	1	7
13	1	20	caucasian_50.jpg	0	 	7
13	1	20	caucasian_51.jpg	0	0	4
13	1	20	caucasian_52.jpg	0	 	4
13	1	20	caucasian_53.jpg	0	0	2
13	1	20	caucasian_54.jpg	0	 	2
13	1	20	caucasian_55.jpg	0	0	3
13	1	20	caucasian_56.jpg	0	 	5
13	1	20	caucasian_57.jpg	0	0	4
13	1	20	caucasian_58.jpg	0	 	4
13	1	20	caucasian_59.jpg	0	 	3
13	1	20	caucasian_6.jpg	0	1	7
13	1	20	caucasian_60.jpg	0	0	2
13	1	20	caucasian_61.jpg	0	0	4
13	1	20	caucasian_62.jpg	0	0	5
13	1	20	caucasian_63.jpg	0	 	2
13	1	20	caucasian_64.jpg	0	0	5
13	1	20	caucasian_65.jpg	0	 	1
13	1	20	caucasian_66.jpg	0	 	6
13	1	20	caucasian_67.jpg	0	 	3
13	1	20	caucasian_68.jpg	0	 	3
13	1	20	caucasian_69.jpg	0	0	3
13	1	20	caucasian_7.jpg	0	 	5
13	1	20	caucasian_70.jpg	0	 	4
13	1	20	caucasian_71.jpg	0	0	3
13	1	20	caucasian_72.jpg	0	0	4
13	1	20	caucasian_73.jpg	0	 	4
13	1	20	caucasian_74.jpg	0	 	3
13	1	20	caucasian_75.jpg	0	 	2
13	1	20	caucasian_76.jpg	0	 	2
13	1	20	caucasian_77.jpg	0	0	2
13	1	20	caucasian_78.jpg	0	 	2
13	1	20	caucasian_79.jpg	0	0	3
13	1	20	caucasian_8.jpg	0	 	7
13	1	20	caucasian_80.jpg	0	 	2
13	1	20	caucasian_81.jpg	0	 	2
13	1	20	caucasian_82.jpg	0	0	4
13	1	20	caucasian_83.jpg	0	 	3
13	1	20	caucasian_84.jpg	0	 	2
13	1	20	caucasian_85.jpg	0	 	4
13	1	20	caucasian_86.jpg	0	0	3
13	1	20	caucasian_87.jpg	0	0	2
13	1	20	caucasian_88.jpg	0	 	1
13	1	20	caucasian_89.jpg	0	 	3
13	1	20	caucasian_9.jpg	0	 	6
13	1	20	caucasian_90.jpg	0	 	3
13	1	20	caucasian_91.jpg	0	0	3
13	1	20	caucasian_92.jpg	0	 	6
13	1	20	caucasian_93.jpg	0	0	4
13	1	20	caucasian_94.jpg	0	 	5
13	1	20	caucasian_95.jpg	0	0	5
13	1	20	caucasian_96.jpg	0	 	5
13	1	20	caucasian_97.jpg	0	 	3
13	1	20	caucasian_98.jpg	0	 	2
13	1	20	caucasian_99.jpg	0	0	3
14	1	21	caucasian_1.jpg	0	 	6
14	1	21	caucasian_10.jpg	0	1	6
14	1	21	caucasian_100.jpg	0	1	5
14	1	21	caucasian_11.jpg	0	1	6
14	1	21	caucasian_12.jpg	0	1	7
14	1	21	caucasian_13.jpg	0	1	7
14	1	21	caucasian_14.jpg	0	1	7
14	1	21	caucasian_15.jpg	0	 	4
14	1	21	caucasian_16.jpg	0	 	2
14	1	21	caucasian_17.jpg	0	 	3
14	1	21	caucasian_18.jpg	0	1	6
14	1	21	caucasian_19.jpg	0	1	5
14	1	21	caucasian_2.jpg	0	 	6
14	1	21	caucasian_20.jpg	0	1	7
14	1	21	caucasian_21.jpg	0	1	5
14	1	21	caucasian_22.jpg	0	 	7
14	1	21	caucasian_23.jpg	0	1	6
14	1	21	caucasian_24.jpg	0	 	3
14	1	21	caucasian_25.jpg	0	1	4
14	1	21	caucasian_26.jpg	0	 	5
14	1	21	caucasian_27.jpg	0	1	7
14	1	21	caucasian_28.jpg	0	1	5
14	1	21	caucasian_29.jpg	0	 	7
14	1	21	caucasian_3.jpg	0	 	7
14	1	21	caucasian_30.jpg	0	 	6
14	1	21	caucasian_31.jpg	0	 	4
14	1	21	caucasian_32.jpg	0	 	5
14	1	21	caucasian_33.jpg	0	1	7
14	1	21	caucasian_34.jpg	0	 	6
14	1	21	caucasian_35.jpg	0	1	7
14	1	21	caucasian_36.jpg	0	 	4
14	1	21	caucasian_37.jpg	0	 	5
14	1	21	caucasian_38.jpg	0	 	6
14	1	21	caucasian_39.jpg	0	 	3
14	1	21	caucasian_4.jpg	0	 	5
14	1	21	caucasian_40.jpg	0	1	7
14	1	21	caucasian_41.jpg	0	 	7
14	1	21	caucasian_42.jpg	0	 	3
14	1	21	caucasian_43.jpg	0	1	6
14	1	21	caucasian_44.jpg	0	 	5
14	1	21	caucasian_45.jpg	0	 	6
14	1	21	caucasian_46.jpg	0	 	6
14	1	21	caucasian_47.jpg	0	 	5
14	1	21	caucasian_48.jpg	0	 	5
14	1	21	caucasian_49.jpg	0	 	5
14	1	21	caucasian_5.jpg	0	1	5
14	1	21	caucasian_50.jpg	0	 	4
14	1	21	caucasian_51.jpg	0	0	3
14	1	21	caucasian_52.jpg	0	 	2
14	1	21	caucasian_53.jpg	0	0	2
14	1	21	caucasian_54.jpg	0	 	3
14	1	21	caucasian_55.jpg	0	0	3
14	1	21	caucasian_56.jpg	0	 	6
14	1	21	caucasian_57.jpg	0	0	4
14	1	21	caucasian_58.jpg	0	 	4
14	1	21	caucasian_59.jpg	0	 	5
14	1	21	caucasian_6.jpg	0	1	7
14	1	21	caucasian_60.jpg	0	0	3
14	1	21	caucasian_61.jpg	0	0	3
14	1	21	caucasian_62.jpg	0	0	5
14	1	21	caucasian_63.jpg	0	 	3
14	1	21	caucasian_64.jpg	0	0	2
14	1	21	caucasian_65.jpg	0	 	1
14	1	21	caucasian_66.jpg	0	 	2
14	1	21	caucasian_67.jpg	0	 	3
14	1	21	caucasian_68.jpg	0	 	2
14	1	21	caucasian_69.jpg	0	0	4
14	1	21	caucasian_7.jpg	0	 	7
14	1	21	caucasian_70.jpg	0	 	5
14	1	21	caucasian_71.jpg	0	0	2
14	1	21	caucasian_72.jpg	0	0	4
14	1	21	caucasian_73.jpg	0	 	3
14	1	21	caucasian_74.jpg	0	 	4
14	1	21	caucasian_75.jpg	0	 	5
14	1	21	caucasian_76.jpg	0	 	2
14	1	21	caucasian_77.jpg	0	0	6
14	1	21	caucasian_78.jpg	0	 	2
14	1	21	caucasian_79.jpg	0	0	4
14	1	21	caucasian_8.jpg	0	 	7
14	1	21	caucasian_80.jpg	0	 	2
14	1	21	caucasian_81.jpg	0	 	3
14	1	21	caucasian_82.jpg	0	0	4
14	1	21	caucasian_83.jpg	0	 	4
14	1	21	caucasian_84.jpg	0	 	2
14	1	21	caucasian_85.jpg	0	 	4
14	1	21	caucasian_86.jpg	0	0	4
14	1	21	caucasian_87.jpg	0	0	3
14	1	21	caucasian_88.jpg	0	 	1
14	1	21	caucasian_89.jpg	0	 	2
14	1	21	caucasian_9.jpg	0	 	5
14	1	21	caucasian_90.jpg	0	 	6
14	1	21	caucasian_91.jpg	0	0	2
14	1	21	caucasian_92.jpg	0	 	6
14	1	21	caucasian_93.jpg	0	0	3
14	1	21	caucasian_94.jpg	0	 	6
14	1	21	caucasian_95.jpg	0	0	5
14	1	21	caucasian_96.jpg	0	 	5
14	1	21	caucasian_97.jpg	0	 	4
14	1	21	caucasian_98.jpg	0	 	5
14	1	21	caucasian_99.jpg	0	0	2
15	0	22	caucasian_1.jpg	0	 	6
15	0	22	caucasian_10.jpg	0	1	5
15	0	22	caucasian_100.jpg	0	1	6
15	0	22	caucasian_11.jpg	0	1	5
15	0	22	caucasian_12.jpg	0	1	2
15	0	22	caucasian_13.jpg	0	1	5
15	0	22	caucasian_14.jpg	0	1	5
15	0	22	caucasian_15.jpg	0	 	1
15	0	22	caucasian_16.jpg	0	 	3
15	0	22	caucasian_17.jpg	0	 	2
15	0	22	caucasian_18.jpg	0	1	5
15	0	22	caucasian_19.jpg	0	1	2
15	0	22	caucasian_2.jpg	0	 	5
15	0	22	caucasian_20.jpg	0	1	6
15	0	22	caucasian_21.jpg	0	1	5
15	0	22	caucasian_22.jpg	0	 	5
15	0	22	caucasian_23.jpg	0	1	4
15	0	22	caucasian_24.jpg	0	 	2
15	0	22	caucasian_25.jpg	0	1	4
15	0	22	caucasian_26.jpg	0	 	5
15	0	22	caucasian_27.jpg	0	1	5
15	0	22	caucasian_28.jpg	0	1	6
15	0	22	caucasian_29.jpg	0	 	6
15	0	22	caucasian_3.jpg	0	 	6
15	0	22	caucasian_30.jpg	0	 	5
15	0	22	caucasian_31.jpg	0	 	5
15	0	22	caucasian_32.jpg	0	 	2
15	0	22	caucasian_33.jpg	0	1	6
15	0	22	caucasian_34.jpg	0	 	1
15	0	22	caucasian_35.jpg	0	1	2
15	0	22	caucasian_36.jpg	0	 	2
15	0	22	caucasian_37.jpg	0	 	2
15	0	22	caucasian_38.jpg	0	 	5
15	0	22	caucasian_39.jpg	0	 	2
15	0	22	caucasian_4.jpg	0	 	6
15	0	22	caucasian_40.jpg	0	1	5
15	0	22	caucasian_41.jpg	0	 	4
15	0	22	caucasian_42.jpg	0	 	3
15	0	22	caucasian_43.jpg	0	1	4
15	0	22	caucasian_44.jpg	0	 	2
15	0	22	caucasian_45.jpg	0	 	6
15	0	22	caucasian_46.jpg	0	 	2
15	0	22	caucasian_47.jpg	0	 	2
15	0	22	caucasian_48.jpg	0	 	5
15	0	22	caucasian_49.jpg	0	 	5
15	0	22	caucasian_5.jpg	0	1	6
15	0	22	caucasian_50.jpg	0	 	3
15	0	22	caucasian_51.jpg	0	0	4
15	0	22	caucasian_52.jpg	0	 	3
15	0	22	caucasian_53.jpg	0	0	4
15	0	22	caucasian_54.jpg	0	 	1
15	0	22	caucasian_55.jpg	0	0	1
15	0	22	caucasian_56.jpg	0	 	3
15	0	22	caucasian_57.jpg	0	0	3
15	0	22	caucasian_58.jpg	0	 	4
15	0	22	caucasian_59.jpg	0	 	2
15	0	22	caucasian_6.jpg	0	1	6
15	0	22	caucasian_60.jpg	0	0	1
15	0	22	caucasian_61.jpg	0	0	2
15	0	22	caucasian_62.jpg	0	0	3
15	0	22	caucasian_63.jpg	0	 	1
15	0	22	caucasian_64.jpg	0	0	1
15	0	22	caucasian_65.jpg	0	 	1
15	0	22	caucasian_66.jpg	0	 	5
15	0	22	caucasian_67.jpg	0	 	1
15	0	22	caucasian_68.jpg	0	 	2
15	0	22	caucasian_69.jpg	0	0	2
15	0	22	caucasian_7.jpg	0	 	4
15	0	22	caucasian_70.jpg	0	 	1
15	0	22	caucasian_71.jpg	0	0	2
15	0	22	caucasian_72.jpg	0	0	3
15	0	22	caucasian_73.jpg	0	 	2
15	0	22	caucasian_74.jpg	0	 	3
15	0	22	caucasian_75.jpg	0	 	2
15	0	22	caucasian_76.jpg	0	 	1
15	0	22	caucasian_77.jpg	0	0	4
15	0	22	caucasian_78.jpg	0	 	1
15	0	22	caucasian_79.jpg	0	0	2
15	0	22	caucasian_8.jpg	0	 	4
15	0	22	caucasian_80.jpg	0	 	1
15	0	22	caucasian_81.jpg	0	 	1
15	0	22	caucasian_82.jpg	0	0	5
15	0	22	caucasian_83.jpg	0	 	3
15	0	22	caucasian_84.jpg	0	 	5
15	0	22	caucasian_85.jpg	0	 	6
15	0	22	caucasian_86.jpg	0	0	1
15	0	22	caucasian_87.jpg	0	0	2
15	0	22	caucasian_88.jpg	0	 	1
15	0	22	caucasian_89.jpg	0	 	5
15	0	22	caucasian_9.jpg	0	 	4
15	0	22	caucasian_90.jpg	0	 	3
15	0	22	caucasian_91.jpg	0	0	2
15	0	22	caucasian_92.jpg	0	 	3
15	0	22	caucasian_93.jpg	0	0	2
15	0	22	caucasian_94.jpg	0	 	5
15	0	22	caucasian_95.jpg	0	0	1
15	0	22	caucasian_96.jpg	0	 	4
15	0	22	caucasian_97.jpg	0	 	3
15	0	22	caucasian_98.jpg	0	 	6
15	0	22	caucasian_99.jpg	0	0	1
16	0	26	caucasian_1.jpg	0	 	6
16	0	26	caucasian_10.jpg	0	1	7
16	0	26	caucasian_100.jpg	0	1	6
16	0	26	caucasian_11.jpg	0	1	7
16	0	26	caucasian_12.jpg	0	1	6
16	0	26	caucasian_13.jpg	0	1	5
16	0	26	caucasian_14.jpg	0	1	7
16	0	26	caucasian_15.jpg	0	 	6
16	0	26	caucasian_16.jpg	0	 	5
16	0	26	caucasian_17.jpg	0	 	6
16	0	26	caucasian_18.jpg	0	1	7
16	0	26	caucasian_19.jpg	0	1	5
16	0	26	caucasian_2.jpg	0	 	7
16	0	26	caucasian_20.jpg	0	1	6
16	0	26	caucasian_21.jpg	0	1	4
16	0	26	caucasian_22.jpg	0	 	6
16	0	26	caucasian_23.jpg	0	1	6
16	0	26	caucasian_24.jpg	0	 	7
16	0	26	caucasian_25.jpg	0	1	7
16	0	26	caucasian_26.jpg	0	 	6
16	0	26	caucasian_27.jpg	0	1	4
16	0	26	caucasian_28.jpg	0	1	7
16	0	26	caucasian_29.jpg	0	 	7
16	0	26	caucasian_3.jpg	0	 	7
16	0	26	caucasian_30.jpg	0	 	7
16	0	26	caucasian_31.jpg	0	 	6
16	0	26	caucasian_32.jpg	0	 	7
16	0	26	caucasian_33.jpg	0	1	7
16	0	26	caucasian_34.jpg	0	 	7
16	0	26	caucasian_35.jpg	0	1	5
16	0	26	caucasian_36.jpg	0	 	5
16	0	26	caucasian_37.jpg	0	 	4
16	0	26	caucasian_38.jpg	0	 	5
16	0	26	caucasian_39.jpg	0	 	4
16	0	26	caucasian_4.jpg	0	 	6
16	0	26	caucasian_40.jpg	0	1	7
16	0	26	caucasian_41.jpg	0	 	7
16	0	26	caucasian_42.jpg	0	 	5
16	0	26	caucasian_43.jpg	0	1	7
16	0	26	caucasian_44.jpg	0	 	5
16	0	26	caucasian_45.jpg	0	 	6
16	0	26	caucasian_46.jpg	0	 	7
16	0	26	caucasian_47.jpg	0	 	5
16	0	26	caucasian_48.jpg	0	 	7
16	0	26	caucasian_49.jpg	0	 	4
16	0	26	caucasian_5.jpg	0	1	7
16	0	26	caucasian_50.jpg	0	 	3
16	0	26	caucasian_51.jpg	0	0	1
16	0	26	caucasian_52.jpg	0	 	5
16	0	26	caucasian_53.jpg	0	0	2
16	0	26	caucasian_54.jpg	0	 	1
16	0	26	caucasian_55.jpg	0	0	2
16	0	26	caucasian_56.jpg	0	 	4
16	0	26	caucasian_57.jpg	0	0	3
16	0	26	caucasian_58.jpg	0	 	7
16	0	26	caucasian_59.jpg	0	 	4
16	0	26	caucasian_6.jpg	0	1	7
16	0	26	caucasian_60.jpg	0	0	4
16	0	26	caucasian_61.jpg	0	0	3
16	0	26	caucasian_62.jpg	0	0	2
16	0	26	caucasian_63.jpg	0	 	2
16	0	26	caucasian_64.jpg	0	0	2
16	0	26	caucasian_65.jpg	0	 	1
16	0	26	caucasian_66.jpg	0	 	5
16	0	26	caucasian_67.jpg	0	 	2
16	0	26	caucasian_68.jpg	0	 	2
16	0	26	caucasian_69.jpg	0	0	2
16	0	26	caucasian_7.jpg	0	 	5
16	0	26	caucasian_70.jpg	0	 	4
16	0	26	caucasian_71.jpg	0	0	3
16	0	26	caucasian_72.jpg	0	0	5
16	0	26	caucasian_73.jpg	0	 	4
16	0	26	caucasian_74.jpg	0	 	5
16	0	26	caucasian_75.jpg	0	 	1
16	0	26	caucasian_76.jpg	0	 	1
16	0	26	caucasian_77.jpg	0	0	2
16	0	26	caucasian_78.jpg	0	 	2
16	0	26	caucasian_79.jpg	0	0	3
16	0	26	caucasian_8.jpg	0	 	7
16	0	26	caucasian_80.jpg	0	 	2
16	0	26	caucasian_81.jpg	0	 	1
16	0	26	caucasian_82.jpg	0	0	4
16	0	26	caucasian_83.jpg	0	 	4
16	0	26	caucasian_84.jpg	0	 	1
16	0	26	caucasian_85.jpg	0	 	2
16	0	26	caucasian_86.jpg	0	0	2
16	0	26	caucasian_87.jpg	0	0	2
16	0	26	caucasian_88.jpg	0	 	1
16	0	26	caucasian_89.jpg	0	 	6
16	0	26	caucasian_9.jpg	0	 	7
16	0	26	caucasian_90.jpg	0	 	3
16	0	26	caucasian_91.jpg	0	0	1
16	0	26	caucasian_92.jpg	0	 	5
16	0	26	caucasian_93.jpg	0	0	2
16	0	26	caucasian_94.jpg	0	 	4
16	0	26	caucasian_95.jpg	0	0	2
16	0	26	caucasian_96.jpg	0	 	4
16	0	26	caucasian_97.jpg	0	 	3
16	0	26	caucasian_98.jpg	0	 	4
16	0	26	caucasian_99.jpg	0	0	2
17	0	27	caucasian_1.jpg	0	 	3
17	0	27	caucasian_10.jpg	0	1	5
17	0	27	caucasian_100.jpg	0	1	6
17	0	27	caucasian_11.jpg	0	1	5
17	0	27	caucasian_12.jpg	0	1	4
17	0	27	caucasian_13.jpg	0	1	5
17	0	27	caucasian_14.jpg	0	1	4
17	0	27	caucasian_15.jpg	0	 	3
17	0	27	caucasian_16.jpg	0	 	2
17	0	27	caucasian_17.jpg	0	 	3
17	0	27	caucasian_18.jpg	0	1	6
17	0	27	caucasian_19.jpg	0	1	3
17	0	27	caucasian_2.jpg	0	 	3
17	0	27	caucasian_20.jpg	0	1	4
17	0	27	caucasian_21.jpg	0	1	6
17	0	27	caucasian_22.jpg	0	 	6
17	0	27	caucasian_23.jpg	0	1	3
17	0	27	caucasian_24.jpg	0	 	7
17	0	27	caucasian_25.jpg	0	1	4
17	0	27	caucasian_26.jpg	0	 	4
17	0	27	caucasian_27.jpg	0	1	6
17	0	27	caucasian_28.jpg	0	1	5
17	0	27	caucasian_29.jpg	0	 	6
17	0	27	caucasian_3.jpg	0	 	2
17	0	27	caucasian_30.jpg	0	 	2
17	0	27	caucasian_31.jpg	0	 	5
17	0	27	caucasian_32.jpg	0	 	5
17	0	27	caucasian_33.jpg	0	1	5
17	0	27	caucasian_34.jpg	0	 	4
17	0	27	caucasian_35.jpg	0	1	3
17	0	27	caucasian_36.jpg	0	 	2
17	0	27	caucasian_37.jpg	0	 	4
17	0	27	caucasian_38.jpg	0	 	4
17	0	27	caucasian_39.jpg	0	 	4
17	0	27	caucasian_4.jpg	0	 	3
17	0	27	caucasian_40.jpg	0	1	5
17	0	27	caucasian_41.jpg	0	 	5
17	0	27	caucasian_42.jpg	0	 	5
17	0	27	caucasian_43.jpg	0	1	4
17	0	27	caucasian_44.jpg	0	 	5
17	0	27	caucasian_45.jpg	0	 	4
17	0	27	caucasian_46.jpg	0	 	4
17	0	27	caucasian_47.jpg	0	 	5
17	0	27	caucasian_48.jpg	0	 	6
17	0	27	caucasian_49.jpg	0	 	2
17	0	27	caucasian_5.jpg	0	1	6
17	0	27	caucasian_50.jpg	0	 	6
17	0	27	caucasian_51.jpg	0	0	2
17	0	27	caucasian_52.jpg	0	 	2
17	0	27	caucasian_53.jpg	0	0	2
17	0	27	caucasian_54.jpg	0	 	2
17	0	27	caucasian_55.jpg	0	0	4
17	0	27	caucasian_56.jpg	0	 	6
17	0	27	caucasian_57.jpg	0	0	3
17	0	27	caucasian_58.jpg	0	 	7
17	0	27	caucasian_59.jpg	0	 	5
17	0	27	caucasian_6.jpg	0	1	5
17	0	27	caucasian_60.jpg	0	0	6
17	0	27	caucasian_61.jpg	0	0	5
17	0	27	caucasian_62.jpg	0	0	5
17	0	27	caucasian_63.jpg	0	 	3
17	0	27	caucasian_64.jpg	0	0	5
17	0	27	caucasian_65.jpg	0	 	2
17	0	27	caucasian_66.jpg	0	 	3
17	0	27	caucasian_67.jpg	0	 	2
17	0	27	caucasian_68.jpg	0	 	2
17	0	27	caucasian_69.jpg	0	0	3
17	0	27	caucasian_7.jpg	0	 	7
17	0	27	caucasian_70.jpg	0	 	5
17	0	27	caucasian_71.jpg	0	0	3
17	0	27	caucasian_72.jpg	0	0	3
17	0	27	caucasian_73.jpg	0	 	1
17	0	27	caucasian_74.jpg	0	 	3
17	0	27	caucasian_75.jpg	0	 	1
17	0	27	caucasian_76.jpg	0	 	3
17	0	27	caucasian_77.jpg	0	0	4
17	0	27	caucasian_78.jpg	0	 	4
17	0	27	caucasian_79.jpg	0	0	4
17	0	27	caucasian_8.jpg	0	 	6
17	0	27	caucasian_80.jpg	0	 	2
17	0	27	caucasian_81.jpg	0	 	1
17	0	27	caucasian_82.jpg	0	0	1
17	0	27	caucasian_83.jpg	0	 	2
17	0	27	caucasian_84.jpg	0	 	1
17	0	27	caucasian_85.jpg	0	 	2
17	0	27	caucasian_86.jpg	0	0	1
17	0	27	caucasian_87.jpg	0	0	1
17	0	27	caucasian_88.jpg	0	 	1
17	0	27	caucasian_89.jpg	0	 	2
17	0	27	caucasian_9.jpg	0	 	5
17	0	27	caucasian_90.jpg	0	 	4
17	0	27	caucasian_91.jpg	0	0	4
17	0	27	caucasian_92.jpg	0	 	4
17	0	27	caucasian_93.jpg	0	0	2
17	0	27	caucasian_94.jpg	0	 	3
17	0	27	caucasian_95.jpg	0	0	3
17	0	27	caucasian_96.jpg	0	 	1
17	0	27	caucasian_97.jpg	0	 	4
17	0	27	caucasian_98.jpg	0	 	4
17	0	27	caucasian_99.jpg	0	0	5
18	0	21	caucasian_1.jpg	0	 	5
18	0	21	caucasian_10.jpg	0	1	6
18	0	21	caucasian_100.jpg	0	1	5
18	0	21	caucasian_11.jpg	0	1	6
18	0	21	caucasian_12.jpg	0	1	6
18	0	21	caucasian_13.jpg	0	1	4
18	0	21	caucasian_14.jpg	0	1	5
18	0	21	caucasian_15.jpg	0	 	3
18	0	21	caucasian_16.jpg	0	 	4
18	0	21	caucasian_17.jpg	0	 	4
18	0	21	caucasian_18.jpg	0	1	6
18	0	21	caucasian_19.jpg	0	1	6
18	0	21	caucasian_2.jpg	0	 	6
18	0	21	caucasian_20.jpg	0	1	4
18	0	21	caucasian_21.jpg	0	1	5
18	0	21	caucasian_22.jpg	0	 	6
18	0	21	caucasian_23.jpg	0	1	4
18	0	21	caucasian_24.jpg	0	 	5
18	0	21	caucasian_25.jpg	0	1	4
18	0	21	caucasian_26.jpg	0	 	3
18	0	21	caucasian_27.jpg	0	1	6
18	0	21	caucasian_28.jpg	0	1	3
18	0	21	caucasian_29.jpg	0	 	6
18	0	21	caucasian_3.jpg	0	 	3
18	0	21	caucasian_30.jpg	0	 	3
18	0	21	caucasian_31.jpg	0	 	4
18	0	21	caucasian_32.jpg	0	 	5
18	0	21	caucasian_33.jpg	0	1	3
18	0	21	caucasian_34.jpg	0	 	3
18	0	21	caucasian_35.jpg	0	1	2
18	0	21	caucasian_36.jpg	0	 	4
18	0	21	caucasian_37.jpg	0	 	1
18	0	21	caucasian_38.jpg	0	 	6
18	0	21	caucasian_39.jpg	0	 	3
18	0	21	caucasian_4.jpg	0	 	4
18	0	21	caucasian_40.jpg	0	1	5
18	0	21	caucasian_41.jpg	0	 	6
18	0	21	caucasian_42.jpg	0	 	4
18	0	21	caucasian_43.jpg	0	1	4
18	0	21	caucasian_44.jpg	0	 	7
18	0	21	caucasian_45.jpg	0	 	3
18	0	21	caucasian_46.jpg	0	 	5
18	0	21	caucasian_47.jpg	0	 	6
18	0	21	caucasian_48.jpg	0	 	5
18	0	21	caucasian_49.jpg	0	 	5
18	0	21	caucasian_5.jpg	0	1	6
18	0	21	caucasian_50.jpg	0	 	4
18	0	21	caucasian_51.jpg	0	0	4
18	0	21	caucasian_52.jpg	0	 	1
18	0	21	caucasian_53.jpg	0	0	1
18	0	21	caucasian_54.jpg	0	 	2
18	0	21	caucasian_55.jpg	0	0	4
18	0	21	caucasian_56.jpg	0	 	2
18	0	21	caucasian_57.jpg	0	0	6
18	0	21	caucasian_58.jpg	0	 	4
18	0	21	caucasian_59.jpg	0	 	5
18	0	21	caucasian_6.jpg	0	1	6
18	0	21	caucasian_60.jpg	0	0	3
18	0	21	caucasian_61.jpg	0	0	5
18	0	21	caucasian_62.jpg	0	0	3
18	0	21	caucasian_63.jpg	0	 	2
18	0	21	caucasian_64.jpg	0	0	1
18	0	21	caucasian_65.jpg	0	 	1
18	0	21	caucasian_66.jpg	0	 	3
18	0	21	caucasian_67.jpg	0	 	2
18	0	21	caucasian_68.jpg	0	 	2
18	0	21	caucasian_69.jpg	0	0	3
18	0	21	caucasian_7.jpg	0	 	5
18	0	21	caucasian_70.jpg	0	 	4
18	0	21	caucasian_71.jpg	0	0	3
18	0	21	caucasian_72.jpg	0	0	2
18	0	21	caucasian_73.jpg	0	 	4
18	0	21	caucasian_74.jpg	0	 	1
18	0	21	caucasian_75.jpg	0	 	5
18	0	21	caucasian_76.jpg	0	 	1
18	0	21	caucasian_77.jpg	0	0	2
18	0	21	caucasian_78.jpg	0	 	3
18	0	21	caucasian_79.jpg	0	0	2
18	0	21	caucasian_8.jpg	0	 	6
18	0	21	caucasian_80.jpg	0	 	3
18	0	21	caucasian_81.jpg	0	 	1
18	0	21	caucasian_82.jpg	0	0	5
18	0	21	caucasian_83.jpg	0	 	4
18	0	21	caucasian_84.jpg	0	 	2
18	0	21	caucasian_85.jpg	0	 	6
18	0	21	caucasian_86.jpg	0	0	3
18	0	21	caucasian_87.jpg	0	0	3
18	0	21	caucasian_88.jpg	0	 	1
18	0	21	caucasian_89.jpg	0	 	4
18	0	21	caucasian_9.jpg	0	 	3
18	0	21	caucasian_90.jpg	0	 	4
18	0	21	caucasian_91.jpg	0	0	3
18	0	21	caucasian_92.jpg	0	 	4
18	0	21	caucasian_93.jpg	0	0	2
18	0	21	caucasian_94.jpg	0	 	6
18	0	21	caucasian_95.jpg	0	0	2
18	0	21	caucasian_96.jpg	0	 	4
18	0	21	caucasian_97.jpg	0	 	4
18	0	21	caucasian_98.jpg	0	 	4
18	0	21	caucasian_99.jpg	0	0	3
19	0	27	caucasian_1.jpg	0	 	4
19	0	27	caucasian_10.jpg	0	1	4
19	0	27	caucasian_100.jpg	0	1	5
19	0	27	caucasian_11.jpg	0	1	5
19	0	27	caucasian_12.jpg	0	1	6
19	0	27	caucasian_13.jpg	0	1	5
19	0	27	caucasian_14.jpg	0	1	4
19	0	27	caucasian_15.jpg	0	 	4
19	0	27	caucasian_16.jpg	0	 	3
19	0	27	caucasian_17.jpg	0	 	4
19	0	27	caucasian_18.jpg	0	1	4
19	0	27	caucasian_19.jpg	0	1	6
19	0	27	caucasian_2.jpg	0	 	5
19	0	27	caucasian_20.jpg	0	1	4
19	0	27	caucasian_21.jpg	0	1	4
19	0	27	caucasian_22.jpg	0	 	7
19	0	27	caucasian_23.jpg	0	1	6
19	0	27	caucasian_24.jpg	0	 	5
19	0	27	caucasian_25.jpg	0	1	4
19	0	27	caucasian_26.jpg	0	 	4
19	0	27	caucasian_27.jpg	0	1	3
19	0	27	caucasian_28.jpg	0	1	5
19	0	27	caucasian_29.jpg	0	 	4
19	0	27	caucasian_3.jpg	0	 	4
19	0	27	caucasian_30.jpg	0	 	3
19	0	27	caucasian_31.jpg	0	 	5
19	0	27	caucasian_32.jpg	0	 	5
19	0	27	caucasian_33.jpg	0	1	5
19	0	27	caucasian_34.jpg	0	 	5
19	0	27	caucasian_35.jpg	0	1	5
19	0	27	caucasian_36.jpg	0	 	3
19	0	27	caucasian_37.jpg	0	 	4
19	0	27	caucasian_38.jpg	0	 	5
19	0	27	caucasian_39.jpg	0	 	3
19	0	27	caucasian_4.jpg	0	 	5
19	0	27	caucasian_40.jpg	0	1	3
19	0	27	caucasian_41.jpg	0	 	5
19	0	27	caucasian_42.jpg	0	 	5
19	0	27	caucasian_43.jpg	0	1	6
19	0	27	caucasian_44.jpg	0	 	6
19	0	27	caucasian_45.jpg	0	 	3
19	0	27	caucasian_46.jpg	0	 	4
19	0	27	caucasian_47.jpg	0	 	5
19	0	27	caucasian_48.jpg	0	 	3
19	0	27	caucasian_49.jpg	0	 	4
19	0	27	caucasian_5.jpg	0	1	4
19	0	27	caucasian_50.jpg	0	 	4
19	0	27	caucasian_51.jpg	0	0	3
19	0	27	caucasian_52.jpg	0	 	4
19	0	27	caucasian_53.jpg	0	0	3
19	0	27	caucasian_54.jpg	0	 	3
19	0	27	caucasian_55.jpg	0	0	3
19	0	27	caucasian_56.jpg	0	 	3
19	0	27	caucasian_57.jpg	0	0	3
19	0	27	caucasian_58.jpg	0	 	4
19	0	27	caucasian_59.jpg	0	 	3
19	0	27	caucasian_6.jpg	0	1	5
19	0	27	caucasian_60.jpg	0	0	3
19	0	27	caucasian_61.jpg	0	0	4
19	0	27	caucasian_62.jpg	0	0	3
19	0	27	caucasian_63.jpg	0	 	3
19	0	27	caucasian_64.jpg	0	0	4
19	0	27	caucasian_65.jpg	0	 	4
19	0	27	caucasian_66.jpg	0	 	4
19	0	27	caucasian_67.jpg	0	 	2
19	0	27	caucasian_68.jpg	0	 	3
19	0	27	caucasian_69.jpg	0	0	3
19	0	27	caucasian_7.jpg	0	 	5
19	0	27	caucasian_70.jpg	0	 	6
19	0	27	caucasian_71.jpg	0	0	4
19	0	27	caucasian_72.jpg	0	0	4
19	0	27	caucasian_73.jpg	0	 	4
19	0	27	caucasian_74.jpg	0	 	3
19	0	27	caucasian_75.jpg	0	 	3
19	0	27	caucasian_76.jpg	0	 	2
19	0	27	caucasian_77.jpg	0	0	2
19	0	27	caucasian_78.jpg	0	 	3
19	0	27	caucasian_79.jpg	0	0	2
19	0	27	caucasian_8.jpg	0	 	5
19	0	27	caucasian_80.jpg	0	 	3
19	0	27	caucasian_81.jpg	0	 	2
19	0	27	caucasian_82.jpg	0	0	3
19	0	27	caucasian_83.jpg	0	 	3
19	0	27	caucasian_84.jpg	0	 	2
19	0	27	caucasian_85.jpg	0	 	3
19	0	27	caucasian_86.jpg	0	0	3
19	0	27	caucasian_87.jpg	0	0	3
19	0	27	caucasian_88.jpg	0	 	2
19	0	27	caucasian_89.jpg	0	 	3
19	0	27	caucasian_9.jpg	0	 	4
19	0	27	caucasian_90.jpg	0	 	4
19	0	27	caucasian_91.jpg	0	0	3
19	0	27	caucasian_92.jpg	0	 	4
19	0	27	caucasian_93.jpg	0	0	3
19	0	27	caucasian_94.jpg	0	 	4
19	0	27	caucasian_95.jpg	0	0	4
19	0	27	caucasian_96.jpg	0	 	3
19	0	27	caucasian_97.jpg	0	 	4
19	0	27	caucasian_98.jpg	0	 	3
19	0	27	caucasian_99.jpg	0	0	3
20	0	21	caucasian_1.jpg	0	 	6
20	0	21	caucasian_10.jpg	0	1	4
20	0	21	caucasian_100.jpg	0	1	4
20	0	21	caucasian_11.jpg	0	1	3
20	0	21	caucasian_12.jpg	0	1	7
20	0	21	caucasian_13.jpg	0	1	6
20	0	21	caucasian_14.jpg	0	1	6
20	0	21	caucasian_15.jpg	0	 	5
20	0	21	caucasian_16.jpg	0	 	5
20	0	21	caucasian_17.jpg	0	 	2
20	0	21	caucasian_18.jpg	0	1	6
20	0	21	caucasian_19.jpg	0	1	6
20	0	21	caucasian_2.jpg	0	 	6
20	0	21	caucasian_20.jpg	0	1	4
20	0	21	caucasian_21.jpg	0	1	6
20	0	21	caucasian_22.jpg	0	 	4
20	0	21	caucasian_23.jpg	0	1	4
20	0	21	caucasian_24.jpg	0	 	2
20	0	21	caucasian_25.jpg	0	1	4
20	0	21	caucasian_26.jpg	0	 	6
20	0	21	caucasian_27.jpg	0	1	4
20	0	21	caucasian_28.jpg	0	1	1
20	0	21	caucasian_29.jpg	0	 	6
20	0	21	caucasian_3.jpg	0	 	4
20	0	21	caucasian_30.jpg	0	 	5
20	0	21	caucasian_31.jpg	0	 	6
20	0	21	caucasian_32.jpg	0	 	7
20	0	21	caucasian_33.jpg	0	1	6
20	0	21	caucasian_34.jpg	0	 	6
20	0	21	caucasian_35.jpg	0	1	6
20	0	21	caucasian_36.jpg	0	 	2
20	0	21	caucasian_37.jpg	0	 	2
20	0	21	caucasian_38.jpg	0	 	6
20	0	21	caucasian_39.jpg	0	 	5
20	0	21	caucasian_4.jpg	0	 	6
20	0	21	caucasian_40.jpg	0	1	4
20	0	21	caucasian_41.jpg	0	 	6
20	0	21	caucasian_42.jpg	0	 	6
20	0	21	caucasian_43.jpg	0	1	2
20	0	21	caucasian_44.jpg	0	 	5
20	0	21	caucasian_45.jpg	0	 	3
20	0	21	caucasian_46.jpg	0	 	4
20	0	21	caucasian_47.jpg	0	 	7
20	0	21	caucasian_48.jpg	0	 	4
20	0	21	caucasian_49.jpg	0	 	6
20	0	21	caucasian_5.jpg	0	1	6
20	0	21	caucasian_50.jpg	0	 	5
20	0	21	caucasian_51.jpg	0	0	3
20	0	21	caucasian_52.jpg	0	 	5
20	0	21	caucasian_53.jpg	0	0	1
20	0	21	caucasian_54.jpg	0	 	1
20	0	21	caucasian_55.jpg	0	0	4
20	0	21	caucasian_56.jpg	0	 	3
20	0	21	caucasian_57.jpg	0	0	5
20	0	21	caucasian_58.jpg	0	 	3
20	0	21	caucasian_59.jpg	0	 	6
20	0	21	caucasian_6.jpg	0	1	3
20	0	21	caucasian_60.jpg	0	0	2
20	0	21	caucasian_61.jpg	0	0	5
20	0	21	caucasian_62.jpg	0	0	2
20	0	21	caucasian_63.jpg	0	 	2
20	0	21	caucasian_64.jpg	0	0	2
20	0	21	caucasian_65.jpg	0	 	1
20	0	21	caucasian_66.jpg	0	 	1
20	0	21	caucasian_67.jpg	0	 	2
20	0	21	caucasian_68.jpg	0	 	2
20	0	21	caucasian_69.jpg	0	0	1
20	0	21	caucasian_7.jpg	0	 	7
20	0	21	caucasian_70.jpg	0	 	3
20	0	21	caucasian_71.jpg	0	0	6
20	0	21	caucasian_72.jpg	0	0	2
20	0	21	caucasian_73.jpg	0	 	3
20	0	21	caucasian_74.jpg	0	 	5
20	0	21	caucasian_75.jpg	0	 	2
20	0	21	caucasian_76.jpg	0	 	2
20	0	21	caucasian_77.jpg	0	0	1
20	0	21	caucasian_78.jpg	0	 	2
20	0	21	caucasian_79.jpg	0	0	2
20	0	21	caucasian_8.jpg	0	 	3
20	0	21	caucasian_80.jpg	0	 	4
20	0	21	caucasian_81.jpg	0	 	2
20	0	21	caucasian_82.jpg	0	0	3
20	0	21	caucasian_83.jpg	0	 	5
20	0	21	caucasian_84.jpg	0	 	5
20	0	21	caucasian_85.jpg	0	 	5
20	0	21	caucasian_86.jpg	0	0	3
20	0	21	caucasian_87.jpg	0	0	2
20	0	21	caucasian_88.jpg	0	 	1
20	0	21	caucasian_89.jpg	0	 	5
20	0	21	caucasian_9.jpg	0	 	6
20	0	21	caucasian_90.jpg	0	 	3
20	0	21	caucasian_91.jpg	0	0	4
20	0	21	caucasian_92.jpg	0	 	6
20	0	21	caucasian_93.jpg	0	0	3
20	0	21	caucasian_94.jpg	0	 	4
20	0	21	caucasian_95.jpg	0	0	5
20	0	21	caucasian_96.jpg	0	 	2
20	0	21	caucasian_97.jpg	0	 	3
20	0	21	caucasian_98.jpg	0	 	5
20	0	21	caucasian_99.jpg	0	0	3
21	0	23	caucasian_1.jpg	0	 	4
21	0	23	caucasian_10.jpg	0	1	4
21	0	23	caucasian_100.jpg	0	1	5
21	0	23	caucasian_11.jpg	0	1	4
21	0	23	caucasian_12.jpg	0	1	5
21	0	23	caucasian_13.jpg	0	1	4
21	0	23	caucasian_14.jpg	0	1	4
21	0	23	caucasian_15.jpg	0	 	4
21	0	23	caucasian_16.jpg	0	 	4
21	0	23	caucasian_17.jpg	0	 	3
21	0	23	caucasian_18.jpg	0	1	4
21	0	23	caucasian_19.jpg	0	1	5
21	0	23	caucasian_2.jpg	0	 	2
21	0	23	caucasian_20.jpg	0	1	4
21	0	23	caucasian_21.jpg	0	1	4
21	0	23	caucasian_22.jpg	0	 	4
21	0	23	caucasian_23.jpg	0	1	5
21	0	23	caucasian_24.jpg	0	 	4
21	0	23	caucasian_25.jpg	0	1	5
21	0	23	caucasian_26.jpg	0	 	3
21	0	23	caucasian_27.jpg	0	1	4
21	0	23	caucasian_28.jpg	0	1	5
21	0	23	caucasian_29.jpg	0	 	5
21	0	23	caucasian_3.jpg	0	 	5
21	0	23	caucasian_30.jpg	0	 	4
21	0	23	caucasian_31.jpg	0	 	4
21	0	23	caucasian_32.jpg	0	 	4
21	0	23	caucasian_33.jpg	0	1	5
21	0	23	caucasian_34.jpg	0	 	4
21	0	23	caucasian_35.jpg	0	1	4
21	0	23	caucasian_36.jpg	0	 	4
21	0	23	caucasian_37.jpg	0	 	2
21	0	23	caucasian_38.jpg	0	 	3
21	0	23	caucasian_39.jpg	0	 	4
21	0	23	caucasian_4.jpg	0	 	4
21	0	23	caucasian_40.jpg	0	1	4
21	0	23	caucasian_41.jpg	0	 	4
21	0	23	caucasian_42.jpg	0	 	3
21	0	23	caucasian_43.jpg	0	1	1
21	0	23	caucasian_44.jpg	0	 	2
21	0	23	caucasian_45.jpg	0	 	4
21	0	23	caucasian_46.jpg	0	 	5
21	0	23	caucasian_47.jpg	0	 	4
21	0	23	caucasian_48.jpg	0	 	2
21	0	23	caucasian_49.jpg	0	 	4
21	0	23	caucasian_5.jpg	0	1	4
21	0	23	caucasian_50.jpg	0	 	4
21	0	23	caucasian_51.jpg	0	0	3
21	0	23	caucasian_52.jpg	0	 	5
21	0	23	caucasian_53.jpg	0	0	1
21	0	23	caucasian_54.jpg	0	 	2
21	0	23	caucasian_55.jpg	0	0	1
21	0	23	caucasian_56.jpg	0	 	3
21	0	23	caucasian_57.jpg	0	0	2
21	0	23	caucasian_58.jpg	0	 	4
21	0	23	caucasian_59.jpg	0	 	4
21	0	23	caucasian_6.jpg	0	1	5
21	0	23	caucasian_60.jpg	0	0	1
21	0	23	caucasian_61.jpg	0	0	3
21	0	23	caucasian_62.jpg	0	0	4
21	0	23	caucasian_63.jpg	0	 	2
21	0	23	caucasian_64.jpg	0	0	3
21	0	23	caucasian_65.jpg	0	 	1
21	0	23	caucasian_66.jpg	0	 	4
21	0	23	caucasian_67.jpg	0	 	2
21	0	23	caucasian_68.jpg	0	 	1
21	0	23	caucasian_69.jpg	0	0	2
21	0	23	caucasian_7.jpg	0	 	4
21	0	23	caucasian_70.jpg	0	 	4
21	0	23	caucasian_71.jpg	0	0	4
21	0	23	caucasian_72.jpg	0	0	3
21	0	23	caucasian_73.jpg	0	 	1
21	0	23	caucasian_74.jpg	0	 	5
21	0	23	caucasian_75.jpg	0	 	1
21	0	23	caucasian_76.jpg	0	 	2
21	0	23	caucasian_77.jpg	0	0	2
21	0	23	caucasian_78.jpg	0	 	1
21	0	23	caucasian_79.jpg	0	0	4
21	0	23	caucasian_8.jpg	0	 	4
21	0	23	caucasian_80.jpg	0	 	3
21	0	23	caucasian_81.jpg	0	 	1
21	0	23	caucasian_82.jpg	0	0	2
21	0	23	caucasian_83.jpg	0	 	4
21	0	23	caucasian_84.jpg	0	 	3
21	0	23	caucasian_85.jpg	0	 	4
21	0	23	caucasian_86.jpg	0	0	4
21	0	23	caucasian_87.jpg	0	0	4
21	0	23	caucasian_88.jpg	0	 	1
21	0	23	caucasian_89.jpg	0	 	4
21	0	23	caucasian_9.jpg	0	 	4
21	0	23	caucasian_90.jpg	0	 	4
21	0	23	caucasian_91.jpg	0	0	2
21	0	23	caucasian_92.jpg	0	 	4
21	0	23	caucasian_93.jpg	0	0	4
21	0	23	caucasian_94.jpg	0	 	3
21	0	23	caucasian_95.jpg	0	0	3
21	0	23	caucasian_96.jpg	0	 	4
21	0	23	caucasian_97.jpg	0	 	3
21	0	23	caucasian_98.jpg	0	 	3
21	0	23	caucasian_99.jpg	0	0	2
22	1	24	caucasian_1.jpg	0	 	6
22	1	24	caucasian_10.jpg	0	1	7
22	1	24	caucasian_100.jpg	0	1	5
22	1	24	caucasian_11.jpg	0	1	6
22	1	24	caucasian_12.jpg	0	1	5
22	1	24	caucasian_13.jpg	0	1	6
22	1	24	caucasian_14.jpg	0	1	6
22	1	24	caucasian_15.jpg	0	 	5
22	1	24	caucasian_16.jpg	0	 	4
22	1	24	caucasian_17.jpg	0	 	5
22	1	24	caucasian_18.jpg	0	1	6
22	1	24	caucasian_19.jpg	0	1	4
22	1	24	caucasian_2.jpg	0	 	6
22	1	24	caucasian_20.jpg	0	1	4
22	1	24	caucasian_21.jpg	0	1	6
22	1	24	caucasian_22.jpg	0	 	6
22	1	24	caucasian_23.jpg	0	1	5
22	1	24	caucasian_24.jpg	0	 	3
22	1	24	caucasian_25.jpg	0	1	5
22	1	24	caucasian_26.jpg	0	 	5
22	1	24	caucasian_27.jpg	0	1	6
22	1	24	caucasian_28.jpg	0	1	6
22	1	24	caucasian_29.jpg	0	 	6
22	1	24	caucasian_3.jpg	0	 	4
22	1	24	caucasian_30.jpg	0	 	5
22	1	24	caucasian_31.jpg	0	 	5
22	1	24	caucasian_32.jpg	0	 	5
22	1	24	caucasian_33.jpg	0	1	7
22	1	24	caucasian_34.jpg	0	 	4
22	1	24	caucasian_35.jpg	0	1	4
22	1	24	caucasian_36.jpg	0	 	5
22	1	24	caucasian_37.jpg	0	 	6
22	1	24	caucasian_38.jpg	0	 	5
22	1	24	caucasian_39.jpg	0	 	6
22	1	24	caucasian_4.jpg	0	 	5
22	1	24	caucasian_40.jpg	0	1	5
22	1	24	caucasian_41.jpg	0	 	4
22	1	24	caucasian_42.jpg	0	 	7
22	1	24	caucasian_43.jpg	0	1	5
22	1	24	caucasian_44.jpg	0	 	7
22	1	24	caucasian_45.jpg	0	 	7
22	1	24	caucasian_46.jpg	0	 	5
22	1	24	caucasian_47.jpg	0	 	6
22	1	24	caucasian_48.jpg	0	 	5
22	1	24	caucasian_49.jpg	0	 	5
22	1	24	caucasian_5.jpg	0	1	7
22	1	24	caucasian_50.jpg	0	 	6
22	1	24	caucasian_51.jpg	0	0	2
22	1	24	caucasian_52.jpg	0	 	4
22	1	24	caucasian_53.jpg	0	0	5
22	1	24	caucasian_54.jpg	0	 	3
22	1	24	caucasian_55.jpg	0	0	5
22	1	24	caucasian_56.jpg	0	 	5
22	1	24	caucasian_57.jpg	0	0	3
22	1	24	caucasian_58.jpg	0	 	5
22	1	24	caucasian_59.jpg	0	 	6
22	1	24	caucasian_6.jpg	0	1	5
22	1	24	caucasian_60.jpg	0	0	3
22	1	24	caucasian_61.jpg	0	0	5
22	1	24	caucasian_62.jpg	0	0	5
22	1	24	caucasian_63.jpg	0	 	3
22	1	24	caucasian_64.jpg	0	0	3
22	1	24	caucasian_65.jpg	0	 	1
22	1	24	caucasian_66.jpg	0	 	3
22	1	24	caucasian_67.jpg	0	 	6
22	1	24	caucasian_68.jpg	0	 	3
22	1	24	caucasian_69.jpg	0	0	4
22	1	24	caucasian_7.jpg	0	 	7
22	1	24	caucasian_70.jpg	0	 	5
22	1	24	caucasian_71.jpg	0	0	6
22	1	24	caucasian_72.jpg	0	0	4
22	1	24	caucasian_73.jpg	0	 	4
22	1	24	caucasian_74.jpg	0	 	5
22	1	24	caucasian_75.jpg	0	 	2
22	1	24	caucasian_76.jpg	0	 	4
22	1	24	caucasian_77.jpg	0	0	4
22	1	24	caucasian_78.jpg	0	 	3
22	1	24	caucasian_79.jpg	0	0	3
22	1	24	caucasian_8.jpg	0	 	7
22	1	24	caucasian_80.jpg	0	 	5
22	1	24	caucasian_81.jpg	0	 	5
22	1	24	caucasian_82.jpg	0	0	5
22	1	24	caucasian_83.jpg	0	 	5
22	1	24	caucasian_84.jpg	0	 	5
22	1	24	caucasian_85.jpg	0	 	5
22	1	24	caucasian_86.jpg	0	0	3
22	1	24	caucasian_87.jpg	0	0	3
22	1	24	caucasian_88.jpg	0	 	2
22	1	24	caucasian_89.jpg	0	 	5
22	1	24	caucasian_9.jpg	0	 	6
22	1	24	caucasian_90.jpg	0	 	6
22	1	24	caucasian_91.jpg	0	0	4
22	1	24	caucasian_92.jpg	0	 	6
22	1	24	caucasian_93.jpg	0	0	5
22	1	24	caucasian_94.jpg	0	 	5
22	1	24	caucasian_95.jpg	0	0	4
22	1	24	caucasian_96.jpg	0	 	5
22	1	24	caucasian_97.jpg	0	 	6
22	1	24	caucasian_98.jpg	0	 	6
22	1	24	caucasian_99.jpg	0	0	6
23	1	21	caucasian_1.jpg	0	 	4
23	1	21	caucasian_10.jpg	0	1	6
23	1	21	caucasian_100.jpg	0	1	5
23	1	21	caucasian_11.jpg	0	1	5
23	1	21	caucasian_12.jpg	0	1	6
23	1	21	caucasian_13.jpg	0	1	6
23	1	21	caucasian_14.jpg	0	1	6
23	1	21	caucasian_15.jpg	0	 	4
23	1	21	caucasian_16.jpg	0	 	4
23	1	21	caucasian_17.jpg	0	 	5
23	1	21	caucasian_18.jpg	0	1	6
23	1	21	caucasian_19.jpg	0	1	7
23	1	21	caucasian_2.jpg	0	 	5
23	1	21	caucasian_20.jpg	0	1	7
23	1	21	caucasian_21.jpg	0	1	6
23	1	21	caucasian_22.jpg	0	 	6
23	1	21	caucasian_23.jpg	0	1	7
23	1	21	caucasian_24.jpg	0	 	5
23	1	21	caucasian_25.jpg	0	1	6
23	1	21	caucasian_26.jpg	0	 	5
23	1	21	caucasian_27.jpg	0	1	5
23	1	21	caucasian_28.jpg	0	1	7
23	1	21	caucasian_29.jpg	0	 	7
23	1	21	caucasian_3.jpg	0	 	6
23	1	21	caucasian_30.jpg	0	 	5
23	1	21	caucasian_31.jpg	0	 	3
23	1	21	caucasian_32.jpg	0	 	6
23	1	21	caucasian_33.jpg	0	1	7
23	1	21	caucasian_34.jpg	0	 	5
23	1	21	caucasian_35.jpg	0	1	5
23	1	21	caucasian_36.jpg	0	 	4
23	1	21	caucasian_37.jpg	0	 	5
23	1	21	caucasian_38.jpg	0	 	6
23	1	21	caucasian_39.jpg	0	 	4
23	1	21	caucasian_4.jpg	0	 	6
23	1	21	caucasian_40.jpg	0	1	5
23	1	21	caucasian_41.jpg	0	 	7
23	1	21	caucasian_42.jpg	0	 	5
23	1	21	caucasian_43.jpg	0	1	7
23	1	21	caucasian_44.jpg	0	 	6
23	1	21	caucasian_45.jpg	0	 	4
23	1	21	caucasian_46.jpg	0	 	4
23	1	21	caucasian_47.jpg	0	 	5
23	1	21	caucasian_48.jpg	0	 	7
23	1	21	caucasian_49.jpg	0	 	4
23	1	21	caucasian_5.jpg	0	1	7
23	1	21	caucasian_50.jpg	0	 	3
23	1	21	caucasian_51.jpg	0	0	3
23	1	21	caucasian_52.jpg	0	 	2
23	1	21	caucasian_53.jpg	0	0	5
23	1	21	caucasian_54.jpg	0	 	3
23	1	21	caucasian_55.jpg	0	0	4
23	1	21	caucasian_56.jpg	0	 	4
23	1	21	caucasian_57.jpg	0	0	4
23	1	21	caucasian_58.jpg	0	 	5
23	1	21	caucasian_59.jpg	0	 	4
23	1	21	caucasian_6.jpg	0	1	7
23	1	21	caucasian_60.jpg	0	0	6
23	1	21	caucasian_61.jpg	0	0	4
23	1	21	caucasian_62.jpg	0	0	3
23	1	21	caucasian_63.jpg	0	 	4
23	1	21	caucasian_64.jpg	0	0	2
23	1	21	caucasian_65.jpg	0	 	1
23	1	21	caucasian_66.jpg	0	 	3
23	1	21	caucasian_67.jpg	0	 	4
23	1	21	caucasian_68.jpg	0	 	3
23	1	21	caucasian_69.jpg	0	0	2
23	1	21	caucasian_7.jpg	0	 	5
23	1	21	caucasian_70.jpg	0	 	3
23	1	21	caucasian_71.jpg	0	0	3
23	1	21	caucasian_72.jpg	0	0	2
23	1	21	caucasian_73.jpg	0	 	4
23	1	21	caucasian_74.jpg	0	 	5
23	1	21	caucasian_75.jpg	0	 	2
23	1	21	caucasian_76.jpg	0	 	3
23	1	21	caucasian_77.jpg	0	0	6
23	1	21	caucasian_78.jpg	0	 	2
23	1	21	caucasian_79.jpg	0	0	3
23	1	21	caucasian_8.jpg	0	 	6
23	1	21	caucasian_80.jpg	0	 	3
23	1	21	caucasian_81.jpg	0	 	2
23	1	21	caucasian_82.jpg	0	0	4
23	1	21	caucasian_83.jpg	0	 	3
23	1	21	caucasian_84.jpg	0	 	2
23	1	21	caucasian_85.jpg	0	 	4
23	1	21	caucasian_86.jpg	0	0	4
23	1	21	caucasian_87.jpg	0	0	2
23	1	21	caucasian_88.jpg	0	 	1
23	1	21	caucasian_89.jpg	0	 	6
23	1	21	caucasian_9.jpg	0	 	3
23	1	21	caucasian_90.jpg	0	 	4
23	1	21	caucasian_91.jpg	0	0	3
23	1	21	caucasian_92.jpg	0	 	4
23	1	21	caucasian_93.jpg	0	0	5
23	1	21	caucasian_94.jpg	0	 	4
23	1	21	caucasian_95.jpg	0	0	4
23	1	21	caucasian_96.jpg	0	 	6
23	1	21	caucasian_97.jpg	0	 	4
23	1	21	caucasian_98.jpg	0	 	5
23	1	21	caucasian_99.jpg	0	0	4
24	1	23	caucasian_1.jpg	0	 	5
24	1	23	caucasian_10.jpg	0	1	6
24	1	23	caucasian_100.jpg	0	1	6
24	1	23	caucasian_11.jpg	0	1	3
24	1	23	caucasian_12.jpg	0	1	3
24	1	23	caucasian_13.jpg	0	1	4
24	1	23	caucasian_14.jpg	0	1	5
24	1	23	caucasian_15.jpg	0	 	5
24	1	23	caucasian_16.jpg	0	 	3
24	1	23	caucasian_17.jpg	0	 	6
24	1	23	caucasian_18.jpg	0	1	5
24	1	23	caucasian_19.jpg	0	1	5
24	1	23	caucasian_2.jpg	0	 	5
24	1	23	caucasian_20.jpg	0	1	6
24	1	23	caucasian_21.jpg	0	1	5
24	1	23	caucasian_22.jpg	0	 	5
24	1	23	caucasian_23.jpg	0	1	6
24	1	23	caucasian_24.jpg	0	 	5
24	1	23	caucasian_25.jpg	0	1	6
24	1	23	caucasian_26.jpg	0	 	6
24	1	23	caucasian_27.jpg	0	1	6
24	1	23	caucasian_28.jpg	0	1	6
24	1	23	caucasian_29.jpg	0	 	6
24	1	23	caucasian_3.jpg	0	 	6
24	1	23	caucasian_30.jpg	0	 	3
24	1	23	caucasian_31.jpg	0	 	5
24	1	23	caucasian_32.jpg	0	 	2
24	1	23	caucasian_33.jpg	0	1	6
24	1	23	caucasian_34.jpg	0	 	6
24	1	23	caucasian_35.jpg	0	1	5
24	1	23	caucasian_36.jpg	0	 	2
24	1	23	caucasian_37.jpg	0	 	6
24	1	23	caucasian_38.jpg	0	 	5
24	1	23	caucasian_39.jpg	0	 	3
24	1	23	caucasian_4.jpg	0	 	6
24	1	23	caucasian_40.jpg	0	1	5
24	1	23	caucasian_41.jpg	0	 	5
24	1	23	caucasian_42.jpg	0	 	5
24	1	23	caucasian_43.jpg	0	1	5
24	1	23	caucasian_44.jpg	0	 	3
24	1	23	caucasian_45.jpg	0	 	5
24	1	23	caucasian_46.jpg	0	 	3
24	1	23	caucasian_47.jpg	0	 	4
24	1	23	caucasian_48.jpg	0	 	5
24	1	23	caucasian_49.jpg	0	 	3
24	1	23	caucasian_5.jpg	0	1	7
24	1	23	caucasian_50.jpg	0	 	4
24	1	23	caucasian_51.jpg	0	0	2
24	1	23	caucasian_52.jpg	0	 	3
24	1	23	caucasian_53.jpg	0	0	3
24	1	23	caucasian_54.jpg	0	 	3
24	1	23	caucasian_55.jpg	0	0	2
24	1	23	caucasian_56.jpg	0	 	3
24	1	23	caucasian_57.jpg	0	0	3
24	1	23	caucasian_58.jpg	0	 	3
24	1	23	caucasian_59.jpg	0	 	3
24	1	23	caucasian_6.jpg	0	1	5
24	1	23	caucasian_60.jpg	0	0	4
24	1	23	caucasian_61.jpg	0	0	4
24	1	23	caucasian_62.jpg	0	0	2
24	1	23	caucasian_63.jpg	0	 	3
24	1	23	caucasian_64.jpg	0	0	2
24	1	23	caucasian_65.jpg	0	 	2
24	1	23	caucasian_66.jpg	0	 	5
24	1	23	caucasian_67.jpg	0	 	2
24	1	23	caucasian_68.jpg	0	 	2
24	1	23	caucasian_69.jpg	0	0	3
24	1	23	caucasian_7.jpg	0	 	6
24	1	23	caucasian_70.jpg	0	 	6
24	1	23	caucasian_71.jpg	0	0	3
24	1	23	caucasian_72.jpg	0	0	3
24	1	23	caucasian_73.jpg	0	 	3
24	1	23	caucasian_74.jpg	0	 	3
24	1	23	caucasian_75.jpg	0	 	3
24	1	23	caucasian_76.jpg	0	 	2
24	1	23	caucasian_77.jpg	0	0	3
24	1	23	caucasian_78.jpg	0	 	2
24	1	23	caucasian_79.jpg	0	0	3
24	1	23	caucasian_8.jpg	0	 	6
24	1	23	caucasian_80.jpg	0	 	1
24	1	23	caucasian_81.jpg	0	 	1
24	1	23	caucasian_82.jpg	0	0	2
24	1	23	caucasian_83.jpg	0	 	3
24	1	23	caucasian_84.jpg	0	 	2
24	1	23	caucasian_85.jpg	0	 	3
24	1	23	caucasian_86.jpg	0	0	3
24	1	23	caucasian_87.jpg	0	0	3
24	1	23	caucasian_88.jpg	0	 	1
24	1	23	caucasian_89.jpg	0	 	2
24	1	23	caucasian_9.jpg	0	 	5
24	1	23	caucasian_90.jpg	0	 	4
24	1	23	caucasian_91.jpg	0	0	3
24	1	23	caucasian_92.jpg	0	 	4
24	1	23	caucasian_93.jpg	0	0	3
24	1	23	caucasian_94.jpg	0	 	3
24	1	23	caucasian_95.jpg	0	0	3
24	1	23	caucasian_96.jpg	0	 	4
24	1	23	caucasian_97.jpg	0	 	5
24	1	23	caucasian_98.jpg	0	 	3
24	1	23	caucasian_99.jpg	0	0	3
1	1	26	african_1.jpg	1	 	3
1	1	26	african_10.jpg	1	1	6
1	1	26	african_100.jpg	1	0	5
1	1	26	african_101.jpg	1	 	3
1	1	26	african_102.jpg	1	 	4
1	1	26	african_103.jpg	1	1	7
1	1	26	african_104.jpg	1	0	5
1	1	26	african_105.jpg	1	 	3
1	1	26	african_106.jpg	1	 	4
1	1	26	african_107.jpg	1	0	1
1	1	26	african_11.jpg	1	0	2
1	1	26	african_12.jpg	1	1	4
1	1	26	african_13.jpg	1	1	4
1	1	26	african_15.jpg	1	 	4
1	1	26	african_16.jpg	1	0	3
1	1	26	african_17.jpg	1	 	2
1	1	26	african_18.jpg	1	1	6
1	1	26	african_19.jpg	1	1	6
1	1	26	african_2.jpg	1	 	1
1	1	26	african_20.jpg	1	 	2
1	1	26	african_21.jpg	1	 	7
1	1	26	african_22.jpg	1	 	3
1	1	26	african_24.jpg	1	 	3
1	1	26	african_25.jpg	1	0	5
1	1	26	african_26.jpg	1	 	5
1	1	26	african_27.jpg	1	 	6
1	1	26	african_28.jpg	1	 	4
1	1	26	african_29.jpg	1	0	3
1	1	26	african_3.jpg	1	0	4
1	1	26	african_30.jpg	1	0	7
1	1	26	african_31.jpg	1	0	1
1	1	26	african_32.jpg	1	1	5
1	1	26	african_33.jpg	1	 	5
1	1	26	african_34.jpg	1	0	1
1	1	26	african_35.jpg	1	1	6
1	1	26	african_36.jpg	1	 	2
1	1	26	african_37.jpg	1	1	7
1	1	26	african_38.jpg	1	1	6
1	1	26	african_39.jpg	1	 	4
1	1	26	african_40.jpg	1	 	3
1	1	26	african_41.jpg	1	0	1
1	1	26	african_42.jpg	1	 	7
1	1	26	african_43.jpg	1	0	3
1	1	26	african_44.jpg	1	 	5
1	1	26	african_45.jpg	1	1	6
1	1	26	african_46.jpg	1	0	6
1	1	26	african_47.jpg	1	 	2
1	1	26	african_48.jpg	1	 	5
1	1	26	african_49.jpg	1	1	6
1	1	26	african_5.jpg	1	1	5
1	1	26	african_50.jpg	1	 	2
1	1	26	african_51.jpg	1	 	2
1	1	26	african_52.jpg	1	1	7
1	1	26	african_53.jpg	1	 	4
1	1	26	african_54.jpg	1	 	5
1	1	26	african_55.jpg	1	 	4
1	1	26	african_56.jpg	1	1	6
1	1	26	african_58.jpg	1	 	3
1	1	26	african_59.jpg	1	1	3
1	1	26	african_6.jpg	1	 	2
1	1	26	african_60.jpg	1	 	5
1	1	26	african_62.jpg	1	 	4
1	1	26	african_63.jpg	1	 	4
1	1	26	african_64.jpg	1	0	2
1	1	26	african_65.jpg	1	1	6
1	1	26	african_66.jpg	1	 	2
1	1	26	african_67.jpg	1	0	3
1	1	26	african_68.jpg	1	 	6
1	1	26	african_69.jpg	1	 	1
1	1	26	african_7.jpg	1	 	4
1	1	26	african_70.jpg	1	 	2
1	1	26	african_71.jpg	1	1	6
1	1	26	african_72.jpg	1	 	2
1	1	26	african_73.jpg	1	 	5
1	1	26	african_74.jpg	1	0	3
1	1	26	african_75.jpg	1	 	2
1	1	26	african_77.jpg	1	0	2
1	1	26	african_78.jpg	1	 	2
1	1	26	african_79.jpg	1	 	2
1	1	26	african_80.jpg	1	 	1
1	1	26	african_81.jpg	1	 	1
1	1	26	african_82.jpg	1	1	7
1	1	26	african_83.jpg	1	 	7
1	1	26	african_84.jpg	1	 	6
1	1	26	african_85.jpg	1	0	2
1	1	26	african_86.jpg	1	0	2
1	1	26	african_87.jpg	1	 	5
1	1	26	african_88.jpg	1	 	2
1	1	26	african_89.jpg	1	 	3
1	1	26	african_9.jpg	1	 	5
1	1	26	african_90.jpg	1	 	3
1	1	26	african_91.jpg	1	1	7
1	1	26	african_92.jpg	1	 	5
1	1	26	african_93.jpg	1	 	2
1	1	26	african_94.jpg	1	 	2
1	1	26	african_95.jpg	1	 	5
1	1	26	african_96.jpg	1	 	5
1	1	26	african_97.jpg	1	 	2
1	1	26	african_98.jpg	1	 	4
1	1	26	african_99.jpg	1	 	3
2	1	22	african_1.jpg	1	 	4
2	1	22	african_10.jpg	1	1	7
2	1	22	african_100.jpg	1	0	1
2	1	22	african_101.jpg	1	 	6
2	1	22	african_102.jpg	1	 	4
2	1	22	african_103.jpg	1	1	4
2	1	22	african_104.jpg	1	0	3
2	1	22	african_105.jpg	1	 	2
2	1	22	african_106.jpg	1	 	4
2	1	22	african_107.jpg	1	0	2
2	1	22	african_11.jpg	1	0	1
2	1	22	african_12.jpg	1	1	4
2	1	22	african_13.jpg	1	1	3
2	1	22	african_15.jpg	1	 	5
2	1	22	african_16.jpg	1	0	1
2	1	22	african_17.jpg	1	 	3
2	1	22	african_18.jpg	1	1	2
2	1	22	african_19.jpg	1	1	6
2	1	22	african_2.jpg	1	 	1
2	1	22	african_20.jpg	1	 	2
2	1	22	african_21.jpg	1	 	6
2	1	22	african_22.jpg	1	 	2
2	1	22	african_24.jpg	1	 	2
2	1	22	african_25.jpg	1	0	3
2	1	22	african_26.jpg	1	 	2
2	1	22	african_27.jpg	1	 	5
2	1	22	african_28.jpg	1	 	2
2	1	22	african_29.jpg	1	0	1
2	1	22	african_3.jpg	1	0	1
2	1	22	african_30.jpg	1	0	1
2	1	22	african_31.jpg	1	0	1
2	1	22	african_32.jpg	1	1	5
2	1	22	african_33.jpg	1	 	1
2	1	22	african_34.jpg	1	0	1
2	1	22	african_35.jpg	1	1	6
2	1	22	african_36.jpg	1	 	1
2	1	22	african_37.jpg	1	1	4
2	1	22	african_38.jpg	1	1	7
2	1	22	african_39.jpg	1	 	1
2	1	22	african_40.jpg	1	 	3
2	1	22	african_41.jpg	1	0	1
2	1	22	african_42.jpg	1	 	3
2	1	22	african_43.jpg	1	0	1
2	1	22	african_44.jpg	1	 	2
2	1	22	african_45.jpg	1	1	4
2	1	22	african_46.jpg	1	0	1
2	1	22	african_47.jpg	1	 	2
2	1	22	african_48.jpg	1	 	3
2	1	22	african_49.jpg	1	1	5
2	1	22	african_5.jpg	1	1	6
2	1	22	african_50.jpg	1	 	1
2	1	22	african_51.jpg	1	 	4
2	1	22	african_52.jpg	1	1	4
2	1	22	african_53.jpg	1	 	7
2	1	22	african_54.jpg	1	 	3
2	1	22	african_55.jpg	1	 	5
2	1	22	african_56.jpg	1	1	4
2	1	22	african_58.jpg	1	 	2
2	1	22	african_59.jpg	1	1	5
2	1	22	african_6.jpg	1	 	4
2	1	22	african_60.jpg	1	 	2
2	1	22	african_62.jpg	1	 	4
2	1	22	african_63.jpg	1	 	2
2	1	22	african_64.jpg	1	0	1
2	1	22	african_65.jpg	1	1	4
2	1	22	african_66.jpg	1	 	1
2	1	22	african_67.jpg	1	0	1
2	1	22	african_68.jpg	1	 	4
2	1	22	african_69.jpg	1	 	2
2	1	22	african_7.jpg	1	 	2
2	1	22	african_70.jpg	1	 	3
2	1	22	african_71.jpg	1	1	6
2	1	22	african_72.jpg	1	 	5
2	1	22	african_73.jpg	1	 	1
2	1	22	african_74.jpg	1	0	2
2	1	22	african_75.jpg	1	 	1
2	1	22	african_77.jpg	1	0	1
2	1	22	african_78.jpg	1	 	1
2	1	22	african_79.jpg	1	 	1
2	1	22	african_80.jpg	1	 	4
2	1	22	african_81.jpg	1	 	1
2	1	22	african_82.jpg	1	1	5
2	1	22	african_83.jpg	1	 	4
2	1	22	african_84.jpg	1	 	4
2	1	22	african_85.jpg	1	0	1
2	1	22	african_86.jpg	1	0	2
2	1	22	african_87.jpg	1	 	7
2	1	22	african_88.jpg	1	 	2
2	1	22	african_89.jpg	1	 	1
2	1	22	african_9.jpg	1	 	3
2	1	22	african_90.jpg	1	 	2
2	1	22	african_91.jpg	1	1	4
2	1	22	african_92.jpg	1	 	2
2	1	22	african_93.jpg	1	 	1
2	1	22	african_94.jpg	1	 	4
2	1	22	african_95.jpg	1	 	4
2	1	22	african_96.jpg	1	 	7
2	1	22	african_97.jpg	1	 	6
2	1	22	african_98.jpg	1	 	3
2	1	22	african_99.jpg	1	 	2
3	1	22	african_1.jpg	1	 	4
3	1	22	african_10.jpg	1	1	5
3	1	22	african_100.jpg	1	0	1
3	1	22	african_101.jpg	1	 	4
3	1	22	african_102.jpg	1	 	4
3	1	22	african_103.jpg	1	1	6
3	1	22	african_104.jpg	1	0	1
3	1	22	african_105.jpg	1	 	5
3	1	22	african_106.jpg	1	 	4
3	1	22	african_107.jpg	1	0	2
3	1	22	african_11.jpg	1	0	1
3	1	22	african_12.jpg	1	1	5
3	1	22	african_13.jpg	1	1	5
3	1	22	african_15.jpg	1	 	6
3	1	22	african_16.jpg	1	0	1
3	1	22	african_17.jpg	1	 	5
3	1	22	african_18.jpg	1	1	6
3	1	22	african_19.jpg	1	1	6
3	1	22	african_2.jpg	1	 	1
3	1	22	african_20.jpg	1	 	2
3	1	22	african_21.jpg	1	 	5
3	1	22	african_22.jpg	1	 	6
3	1	22	african_24.jpg	1	 	3
3	1	22	african_25.jpg	1	0	2
3	1	22	african_26.jpg	1	 	3
3	1	22	african_27.jpg	1	 	6
3	1	22	african_28.jpg	1	 	6
3	1	22	african_29.jpg	1	0	6
3	1	22	african_3.jpg	1	0	3
3	1	22	african_30.jpg	1	0	1
3	1	22	african_31.jpg	1	0	1
3	1	22	african_32.jpg	1	1	5
3	1	22	african_33.jpg	1	 	2
3	1	22	african_34.jpg	1	0	2
3	1	22	african_35.jpg	1	1	6
3	1	22	african_36.jpg	1	 	4
3	1	22	african_37.jpg	1	1	6
3	1	22	african_38.jpg	1	1	6
3	1	22	african_39.jpg	1	 	5
3	1	22	african_40.jpg	1	 	5
3	1	22	african_41.jpg	1	0	2
3	1	22	african_42.jpg	1	 	1
3	1	22	african_43.jpg	1	0	3
3	1	22	african_44.jpg	1	 	6
3	1	22	african_45.jpg	1	1	6
3	1	22	african_46.jpg	1	0	3
3	1	22	african_47.jpg	1	 	2
3	1	22	african_48.jpg	1	 	3
3	1	22	african_49.jpg	1	1	5
3	1	22	african_5.jpg	1	1	7
3	1	22	african_50.jpg	1	 	2
3	1	22	african_51.jpg	1	 	5
3	1	22	african_52.jpg	1	1	3
3	1	22	african_53.jpg	1	 	6
3	1	22	african_54.jpg	1	 	6
3	1	22	african_55.jpg	1	 	4
3	1	22	african_56.jpg	1	1	6
3	1	22	african_58.jpg	1	 	2
3	1	22	african_59.jpg	1	1	6
3	1	22	african_6.jpg	1	 	6
3	1	22	african_60.jpg	1	 	3
3	1	22	african_62.jpg	1	 	6
3	1	22	african_63.jpg	1	 	3
3	1	22	african_64.jpg	1	0	1
3	1	22	african_65.jpg	1	1	7
3	1	22	african_66.jpg	1	 	3
3	1	22	african_67.jpg	1	0	1
3	1	22	african_68.jpg	1	 	3
3	1	22	african_69.jpg	1	 	2
3	1	22	african_7.jpg	1	 	3
3	1	22	african_70.jpg	1	 	2
3	1	22	african_71.jpg	1	1	5
3	1	22	african_72.jpg	1	 	2
3	1	22	african_73.jpg	1	 	2
3	1	22	african_74.jpg	1	0	1
3	1	22	african_75.jpg	1	 	3
3	1	22	african_77.jpg	1	0	5
3	1	22	african_78.jpg	1	 	4
3	1	22	african_79.jpg	1	 	3
3	1	22	african_80.jpg	1	 	6
3	1	22	african_81.jpg	1	 	1
3	1	22	african_82.jpg	1	1	6
3	1	22	african_83.jpg	1	 	6
3	1	22	african_84.jpg	1	 	1
3	1	22	african_85.jpg	1	0	2
3	1	22	african_86.jpg	1	0	1
3	1	22	african_87.jpg	1	 	3
3	1	22	african_88.jpg	1	 	6
3	1	22	african_89.jpg	1	 	5
3	1	22	african_9.jpg	1	 	2
3	1	22	african_90.jpg	1	 	5
3	1	22	african_91.jpg	1	1	6
3	1	22	african_92.jpg	1	 	2
3	1	22	african_93.jpg	1	 	6
3	1	22	african_94.jpg	1	 	3
3	1	22	african_95.jpg	1	 	5
3	1	22	african_96.jpg	1	 	4
3	1	22	african_97.jpg	1	 	5
3	1	22	african_98.jpg	1	 	3
3	1	22	african_99.jpg	1	 	2
4	0	28	african_1.jpg	1	 	3
4	0	28	african_10.jpg	1	1	6
4	0	28	african_100.jpg	1	0	2
4	0	28	african_101.jpg	1	 	6
4	0	28	african_102.jpg	1	 	6
4	0	28	african_103.jpg	1	1	6
4	0	28	african_104.jpg	1	0	4
4	0	28	african_105.jpg	1	 	5
4	0	28	african_106.jpg	1	 	5
4	0	28	african_107.jpg	1	0	6
4	0	28	african_11.jpg	1	0	2
4	0	28	african_12.jpg	1	1	6
4	0	28	african_13.jpg	1	1	6
4	0	28	african_15.jpg	1	 	6
4	0	28	african_16.jpg	1	0	3
4	0	28	african_17.jpg	1	 	5
4	0	28	african_18.jpg	1	1	3
4	0	28	african_19.jpg	1	1	3
4	0	28	african_2.jpg	1	 	4
4	0	28	african_20.jpg	1	 	4
4	0	28	african_21.jpg	1	 	3
4	0	28	african_22.jpg	1	 	4
4	0	28	african_24.jpg	1	 	3
4	0	28	african_25.jpg	1	0	4
4	0	28	african_26.jpg	1	 	4
4	0	28	african_27.jpg	1	 	6
4	0	28	african_28.jpg	1	 	5
4	0	28	african_29.jpg	1	0	3
4	0	28	african_3.jpg	1	0	3
4	0	28	african_30.jpg	1	0	4
4	0	28	african_31.jpg	1	0	3
4	0	28	african_32.jpg	1	1	5
4	0	28	african_33.jpg	1	 	4
4	0	28	african_34.jpg	1	0	2
4	0	28	african_35.jpg	1	1	6
4	0	28	african_36.jpg	1	 	6
4	0	28	african_37.jpg	1	1	6
4	0	28	african_38.jpg	1	1	5
4	0	28	african_39.jpg	1	 	6
4	0	28	african_40.jpg	1	 	3
4	0	28	african_41.jpg	1	0	3
4	0	28	african_42.jpg	1	 	4
4	0	28	african_43.jpg	1	0	3
4	0	28	african_44.jpg	1	 	3
4	0	28	african_45.jpg	1	1	5
4	0	28	african_46.jpg	1	0	4
4	0	28	african_47.jpg	1	 	3
4	0	28	african_48.jpg	1	 	2
4	0	28	african_49.jpg	1	1	7
4	0	28	african_5.jpg	1	1	6
4	0	28	african_50.jpg	1	 	6
4	0	28	african_51.jpg	1	 	3
4	0	28	african_52.jpg	1	1	6
4	0	28	african_53.jpg	1	 	6
4	0	28	african_54.jpg	1	 	6
4	0	28	african_55.jpg	1	 	5
4	0	28	african_56.jpg	1	1	6
4	0	28	african_58.jpg	1	 	4
4	0	28	african_59.jpg	1	1	6
4	0	28	african_6.jpg	1	 	3
4	0	28	african_60.jpg	1	 	2
4	0	28	african_62.jpg	1	 	6
4	0	28	african_63.jpg	1	 	3
4	0	28	african_64.jpg	1	0	3
4	0	28	african_65.jpg	1	1	4
4	0	28	african_66.jpg	1	 	5
4	0	28	african_67.jpg	1	0	2
4	0	28	african_68.jpg	1	 	5
4	0	28	african_69.jpg	1	 	3
4	0	28	african_7.jpg	1	 	3
4	0	28	african_70.jpg	1	 	6
4	0	28	african_71.jpg	1	1	3
4	0	28	african_72.jpg	1	 	4
4	0	28	african_73.jpg	1	 	3
4	0	28	african_74.jpg	1	0	3
4	0	28	african_75.jpg	1	 	2
4	0	28	african_77.jpg	1	0	3
4	0	28	african_78.jpg	1	 	4
4	0	28	african_79.jpg	1	 	5
4	0	28	african_80.jpg	1	 	5
4	0	28	african_81.jpg	1	 	1
4	0	28	african_82.jpg	1	1	7
4	0	28	african_83.jpg	1	 	5
4	0	28	african_84.jpg	1	 	7
4	0	28	african_85.jpg	1	0	2
4	0	28	african_86.jpg	1	0	3
4	0	28	african_87.jpg	1	 	6
4	0	28	african_88.jpg	1	 	5
4	0	28	african_89.jpg	1	 	4
4	0	28	african_9.jpg	1	 	3
4	0	28	african_90.jpg	1	 	6
4	0	28	african_91.jpg	1	1	7
4	0	28	african_92.jpg	1	 	5
4	0	28	african_93.jpg	1	 	4
4	0	28	african_94.jpg	1	 	6
4	0	28	african_95.jpg	1	 	3
4	0	28	african_96.jpg	1	 	6
4	0	28	african_97.jpg	1	 	6
4	0	28	african_98.jpg	1	 	5
4	0	28	african_99.jpg	1	 	5
5	1	25	african_1.jpg	1	 	5
5	1	25	african_10.jpg	1	1	7
5	1	25	african_100.jpg	1	0	1
5	1	25	african_101.jpg	1	 	5
5	1	25	african_102.jpg	1	 	6
5	1	25	african_103.jpg	1	1	5
5	1	25	african_104.jpg	1	0	3
5	1	25	african_105.jpg	1	 	6
5	1	25	african_106.jpg	1	 	2
5	1	25	african_107.jpg	1	0	3
5	1	25	african_11.jpg	1	0	1
5	1	25	african_12.jpg	1	1	3
5	1	25	african_13.jpg	1	1	7
5	1	25	african_15.jpg	1	 	5
5	1	25	african_16.jpg	1	0	1
5	1	25	african_17.jpg	1	 	2
5	1	25	african_18.jpg	1	1	1
5	1	25	african_19.jpg	1	1	2
5	1	25	african_2.jpg	1	 	1
5	1	25	african_20.jpg	1	 	6
5	1	25	african_21.jpg	1	 	3
5	1	25	african_22.jpg	1	 	7
5	1	25	african_24.jpg	1	 	5
5	1	25	african_25.jpg	1	0	1
5	1	25	african_26.jpg	1	 	3
5	1	25	african_27.jpg	1	 	6
5	1	25	african_28.jpg	1	 	2
5	1	25	african_29.jpg	1	0	2
5	1	25	african_3.jpg	1	0	3
5	1	25	african_30.jpg	1	0	3
5	1	25	african_31.jpg	1	0	2
5	1	25	african_32.jpg	1	1	7
5	1	25	african_33.jpg	1	 	6
5	1	25	african_34.jpg	1	0	1
5	1	25	african_35.jpg	1	1	7
5	1	25	african_36.jpg	1	 	2
5	1	25	african_37.jpg	1	1	6
5	1	25	african_38.jpg	1	1	5
5	1	25	african_39.jpg	1	 	5
5	1	25	african_40.jpg	1	 	2
5	1	25	african_41.jpg	1	0	1
5	1	25	african_42.jpg	1	 	6
5	1	25	african_43.jpg	1	0	1
5	1	25	african_44.jpg	1	 	3
5	1	25	african_45.jpg	1	1	3
5	1	25	african_46.jpg	1	0	2
5	1	25	african_47.jpg	1	 	5
5	1	25	african_48.jpg	1	 	6
5	1	25	african_49.jpg	1	1	7
5	1	25	african_5.jpg	1	1	7
5	1	25	african_50.jpg	1	 	7
5	1	25	african_51.jpg	1	 	2
5	1	25	african_52.jpg	1	1	7
5	1	25	african_53.jpg	1	 	7
5	1	25	african_54.jpg	1	 	3
5	1	25	african_55.jpg	1	 	2
5	1	25	african_56.jpg	1	1	7
5	1	25	african_58.jpg	1	 	6
5	1	25	african_59.jpg	1	1	7
5	1	25	african_6.jpg	1	 	6
5	1	25	african_60.jpg	1	 	1
5	1	25	african_62.jpg	1	 	6
5	1	25	african_63.jpg	1	 	2
5	1	25	african_64.jpg	1	0	3
5	1	25	african_65.jpg	1	1	6
5	1	25	african_66.jpg	1	 	6
5	1	25	african_67.jpg	1	0	1
5	1	25	african_68.jpg	1	 	3
5	1	25	african_69.jpg	1	 	5
5	1	25	african_7.jpg	1	 	2
5	1	25	african_70.jpg	1	 	6
5	1	25	african_71.jpg	1	1	2
5	1	25	african_72.jpg	1	 	3
5	1	25	african_73.jpg	1	 	5
5	1	25	african_74.jpg	1	0	3
5	1	25	african_75.jpg	1	 	1
5	1	25	african_77.jpg	1	0	1
5	1	25	african_78.jpg	1	 	5
5	1	25	african_79.jpg	1	 	5
5	1	25	african_80.jpg	1	 	6
5	1	25	african_81.jpg	1	 	1
5	1	25	african_82.jpg	1	1	2
5	1	25	african_83.jpg	1	 	7
5	1	25	african_84.jpg	1	 	3
5	1	25	african_85.jpg	1	0	1
5	1	25	african_86.jpg	1	0	3
5	1	25	african_87.jpg	1	 	3
5	1	25	african_88.jpg	1	 	4
5	1	25	african_89.jpg	1	 	6
5	1	25	african_9.jpg	1	 	6
5	1	25	african_90.jpg	1	 	6
5	1	25	african_91.jpg	1	1	5
5	1	25	african_92.jpg	1	 	5
5	1	25	african_93.jpg	1	 	5
5	1	25	african_94.jpg	1	 	3
5	1	25	african_95.jpg	1	 	7
5	1	25	african_96.jpg	1	 	6
5	1	25	african_97.jpg	1	 	6
5	1	25	african_98.jpg	1	 	7
5	1	25	african_99.jpg	1	 	5
6	1	29	african_1.jpg	1	 	3
6	1	29	african_10.jpg	1	1	7
6	1	29	african_100.jpg	1	0	1
6	1	29	african_101.jpg	1	 	6
6	1	29	african_102.jpg	1	 	6
6	1	29	african_103.jpg	1	1	3
6	1	29	african_104.jpg	1	0	1
6	1	29	african_105.jpg	1	 	2
6	1	29	african_106.jpg	1	 	5
6	1	29	african_107.jpg	1	0	1
6	1	29	african_11.jpg	1	0	1
6	1	29	african_12.jpg	1	1	6
6	1	29	african_13.jpg	1	1	5
6	1	29	african_15.jpg	1	 	7
6	1	29	african_16.jpg	1	0	2
6	1	29	african_17.jpg	1	 	3
6	1	29	african_18.jpg	1	1	7
6	1	29	african_19.jpg	1	1	7
6	1	29	african_2.jpg	1	 	2
6	1	29	african_20.jpg	1	 	5
6	1	29	african_21.jpg	1	 	7
6	1	29	african_22.jpg	1	 	7
6	1	29	african_24.jpg	1	 	2
6	1	29	african_25.jpg	1	0	1
6	1	29	african_26.jpg	1	 	2
6	1	29	african_27.jpg	1	 	2
6	1	29	african_28.jpg	1	 	1
6	1	29	african_29.jpg	1	0	4
6	1	29	african_3.jpg	1	0	1
6	1	29	african_30.jpg	1	0	1
6	1	29	african_31.jpg	1	0	1
6	1	29	african_32.jpg	1	1	6
6	1	29	african_33.jpg	1	 	3
6	1	29	african_34.jpg	1	0	1
6	1	29	african_35.jpg	1	1	5
6	1	29	african_36.jpg	1	 	7
6	1	29	african_37.jpg	1	1	5
6	1	29	african_38.jpg	1	1	6
6	1	29	african_39.jpg	1	 	3
6	1	29	african_40.jpg	1	 	5
6	1	29	african_41.jpg	1	0	1
6	1	29	african_42.jpg	1	 	3
6	1	29	african_43.jpg	1	0	5
6	1	29	african_44.jpg	1	 	1
6	1	29	african_45.jpg	1	1	6
6	1	29	african_46.jpg	1	0	1
6	1	29	african_47.jpg	1	 	3
6	1	29	african_48.jpg	1	 	1
6	1	29	african_49.jpg	1	1	1
6	1	29	african_5.jpg	1	1	6
6	1	29	african_50.jpg	1	 	1
6	1	29	african_51.jpg	1	 	3
6	1	29	african_52.jpg	1	1	6
6	1	29	african_53.jpg	1	 	6
6	1	29	african_54.jpg	1	 	1
6	1	29	african_55.jpg	1	 	5
6	1	29	african_56.jpg	1	1	5
6	1	29	african_58.jpg	1	 	4
6	1	29	african_59.jpg	1	1	6
6	1	29	african_6.jpg	1	 	2
6	1	29	african_60.jpg	1	 	3
6	1	29	african_62.jpg	1	 	2
6	1	29	african_63.jpg	1	 	3
6	1	29	african_64.jpg	1	0	1
6	1	29	african_65.jpg	1	1	6
6	1	29	african_66.jpg	1	 	2
6	1	29	african_67.jpg	1	0	1
6	1	29	african_68.jpg	1	 	3
6	1	29	african_69.jpg	1	 	2
6	1	29	african_7.jpg	1	 	3
6	1	29	african_70.jpg	1	 	2
6	1	29	african_71.jpg	1	1	5
6	1	29	african_72.jpg	1	 	7
6	1	29	african_73.jpg	1	 	2
6	1	29	african_74.jpg	1	0	3
6	1	29	african_75.jpg	1	 	5
6	1	29	african_77.jpg	1	0	5
6	1	29	african_78.jpg	1	 	6
6	1	29	african_79.jpg	1	 	6
6	1	29	african_80.jpg	1	 	5
6	1	29	african_81.jpg	1	 	1
6	1	29	african_82.jpg	1	1	5
6	1	29	african_83.jpg	1	 	2
6	1	29	african_84.jpg	1	 	1
6	1	29	african_85.jpg	1	0	3
6	1	29	african_86.jpg	1	0	3
6	1	29	african_87.jpg	1	 	6
6	1	29	african_88.jpg	1	 	5
6	1	29	african_89.jpg	1	 	3
6	1	29	african_9.jpg	1	 	2
6	1	29	african_90.jpg	1	 	4
6	1	29	african_91.jpg	1	1	7
6	1	29	african_92.jpg	1	 	6
6	1	29	african_93.jpg	1	 	6
6	1	29	african_94.jpg	1	 	6
6	1	29	african_95.jpg	1	 	5
6	1	29	african_96.jpg	1	 	7
6	1	29	african_97.jpg	1	 	6
6	1	29	african_98.jpg	1	 	5
6	1	29	african_99.jpg	1	 	2
7	0	29	african_1.jpg	1	 	6
7	0	29	african_10.jpg	1	1	6
7	0	29	african_100.jpg	1	0	5
7	0	29	african_101.jpg	1	 	5
7	0	29	african_102.jpg	1	 	5
7	0	29	african_103.jpg	1	1	6
7	0	29	african_104.jpg	1	0	2
7	0	29	african_105.jpg	1	 	5
7	0	29	african_106.jpg	1	 	3
7	0	29	african_107.jpg	1	0	4
7	0	29	african_11.jpg	1	0	3
7	0	29	african_12.jpg	1	1	6
7	0	29	african_13.jpg	1	1	6
7	0	29	african_15.jpg	1	 	3
7	0	29	african_16.jpg	1	0	6
7	0	29	african_17.jpg	1	 	6
7	0	29	african_18.jpg	1	1	3
7	0	29	african_19.jpg	1	1	6
7	0	29	african_2.jpg	1	 	3
7	0	29	african_20.jpg	1	 	5
7	0	29	african_21.jpg	1	 	5
7	0	29	african_22.jpg	1	 	4
7	0	29	african_24.jpg	1	 	3
7	0	29	african_25.jpg	1	0	4
7	0	29	african_26.jpg	1	 	5
7	0	29	african_27.jpg	1	 	6
7	0	29	african_28.jpg	1	 	5
7	0	29	african_29.jpg	1	0	4
7	0	29	african_3.jpg	1	0	4
7	0	29	african_30.jpg	1	0	3
7	0	29	african_31.jpg	1	0	1
7	0	29	african_32.jpg	1	1	5
7	0	29	african_33.jpg	1	 	3
7	0	29	african_34.jpg	1	0	2
7	0	29	african_35.jpg	1	1	6
7	0	29	african_36.jpg	1	 	6
7	0	29	african_37.jpg	1	1	6
7	0	29	african_38.jpg	1	1	6
7	0	29	african_39.jpg	1	 	6
7	0	29	african_40.jpg	1	 	3
7	0	29	african_41.jpg	1	0	5
7	0	29	african_42.jpg	1	 	4
7	0	29	african_43.jpg	1	0	2
7	0	29	african_44.jpg	1	 	3
7	0	29	african_45.jpg	1	1	6
7	0	29	african_46.jpg	1	0	3
7	0	29	african_47.jpg	1	 	3
7	0	29	african_48.jpg	1	 	5
7	0	29	african_49.jpg	1	1	5
7	0	29	african_5.jpg	1	1	5
7	0	29	african_50.jpg	1	 	6
7	0	29	african_51.jpg	1	 	3
7	0	29	african_52.jpg	1	1	6
7	0	29	african_53.jpg	1	 	6
7	0	29	african_54.jpg	1	 	4
7	0	29	african_55.jpg	1	 	6
7	0	29	african_56.jpg	1	1	6
7	0	29	african_58.jpg	1	 	3
7	0	29	african_59.jpg	1	1	5
7	0	29	african_6.jpg	1	 	3
7	0	29	african_60.jpg	1	 	3
7	0	29	african_62.jpg	1	 	3
7	0	29	african_63.jpg	1	 	4
7	0	29	african_64.jpg	1	0	3
7	0	29	african_65.jpg	1	1	5
7	0	29	african_66.jpg	1	 	5
7	0	29	african_67.jpg	1	0	2
7	0	29	african_68.jpg	1	 	3
7	0	29	african_69.jpg	1	 	3
7	0	29	african_7.jpg	1	 	5
7	0	29	african_70.jpg	1	 	5
7	0	29	african_71.jpg	1	1	6
7	0	29	african_72.jpg	1	 	5
7	0	29	african_73.jpg	1	 	5
7	0	29	african_74.jpg	1	0	3
7	0	29	african_75.jpg	1	 	3
7	0	29	african_77.jpg	1	0	5
7	0	29	african_78.jpg	1	 	5
7	0	29	african_79.jpg	1	 	4
7	0	29	african_80.jpg	1	 	5
7	0	29	african_81.jpg	1	 	2
7	0	29	african_82.jpg	1	1	5
7	0	29	african_83.jpg	1	 	5
7	0	29	african_84.jpg	1	 	3
7	0	29	african_85.jpg	1	0	3
7	0	29	african_86.jpg	1	0	3
7	0	29	african_87.jpg	1	 	4
7	0	29	african_88.jpg	1	 	3
7	0	29	african_89.jpg	1	 	3
7	0	29	african_9.jpg	1	 	4
7	0	29	african_90.jpg	1	 	5
7	0	29	african_91.jpg	1	1	7
7	0	29	african_92.jpg	1	 	3
7	0	29	african_93.jpg	1	 	3
7	0	29	african_94.jpg	1	 	4
7	0	29	african_95.jpg	1	 	5
7	0	29	african_96.jpg	1	 	5
7	0	29	african_97.jpg	1	 	4
7	0	29	african_98.jpg	1	 	2
7	0	29	african_99.jpg	1	 	5
8	0	24	african_1.jpg	1	 	4
8	0	24	african_10.jpg	1	1	3
8	0	24	african_100.jpg	1	0	3
8	0	24	african_101.jpg	1	 	7
8	0	24	african_102.jpg	1	 	3
8	0	24	african_103.jpg	1	1	3
8	0	24	african_104.jpg	1	0	3
8	0	24	african_105.jpg	1	 	2
8	0	24	african_106.jpg	1	 	3
8	0	24	african_107.jpg	1	0	2
8	0	24	african_11.jpg	1	0	3
8	0	24	african_12.jpg	1	1	7
8	0	24	african_13.jpg	1	1	7
8	0	24	african_15.jpg	1	 	6
8	0	24	african_16.jpg	1	0	3
8	0	24	african_17.jpg	1	 	3
8	0	24	african_18.jpg	1	1	7
8	0	24	african_19.jpg	1	1	4
8	0	24	african_2.jpg	1	 	3
8	0	24	african_20.jpg	1	 	6
8	0	24	african_21.jpg	1	 	3
8	0	24	african_22.jpg	1	 	2
8	0	24	african_24.jpg	1	 	3
8	0	24	african_25.jpg	1	0	2
8	0	24	african_26.jpg	1	 	6
8	0	24	african_27.jpg	1	 	3
8	0	24	african_28.jpg	1	 	5
8	0	24	african_29.jpg	1	0	4
8	0	24	african_3.jpg	1	0	3
8	0	24	african_30.jpg	1	0	6
8	0	24	african_31.jpg	1	0	2
8	0	24	african_32.jpg	1	1	4
8	0	24	african_33.jpg	1	 	2
8	0	24	african_34.jpg	1	0	3
8	0	24	african_35.jpg	1	1	7
8	0	24	african_36.jpg	1	 	6
8	0	24	african_37.jpg	1	1	7
8	0	24	african_38.jpg	1	1	4
8	0	24	african_39.jpg	1	 	7
8	0	24	african_40.jpg	1	 	2
8	0	24	african_41.jpg	1	0	2
8	0	24	african_42.jpg	1	 	5
8	0	24	african_43.jpg	1	0	6
8	0	24	african_44.jpg	1	 	5
8	0	24	african_45.jpg	1	1	3
8	0	24	african_46.jpg	1	0	2
8	0	24	african_47.jpg	1	 	3
8	0	24	african_48.jpg	1	 	2
8	0	24	african_49.jpg	1	1	7
8	0	24	african_5.jpg	1	1	6
8	0	24	african_50.jpg	1	 	2
8	0	24	african_51.jpg	1	 	5
8	0	24	african_52.jpg	1	1	7
8	0	24	african_53.jpg	1	 	6
8	0	24	african_54.jpg	1	 	7
8	0	24	african_55.jpg	1	 	6
8	0	24	african_56.jpg	1	1	7
8	0	24	african_58.jpg	1	 	3
8	0	24	african_59.jpg	1	1	3
8	0	24	african_6.jpg	1	 	1
8	0	24	african_60.jpg	1	 	3
8	0	24	african_62.jpg	1	 	3
8	0	24	african_63.jpg	1	 	3
8	0	24	african_64.jpg	1	0	3
8	0	24	african_65.jpg	1	1	6
8	0	24	african_66.jpg	1	 	3
8	0	24	african_67.jpg	1	0	2
8	0	24	african_68.jpg	1	 	6
8	0	24	african_69.jpg	1	 	2
8	0	24	african_7.jpg	1	 	4
8	0	24	african_70.jpg	1	 	3
8	0	24	african_71.jpg	1	1	7
8	0	24	african_72.jpg	1	 	2
8	0	24	african_73.jpg	1	 	5
8	0	24	african_74.jpg	1	0	3
8	0	24	african_75.jpg	1	 	2
8	0	24	african_77.jpg	1	0	2
8	0	24	african_78.jpg	1	 	3
8	0	24	african_79.jpg	1	 	6
8	0	24	african_80.jpg	1	 	2
8	0	24	african_81.jpg	1	 	2
8	0	24	african_82.jpg	1	1	3
8	0	24	african_83.jpg	1	 	2
8	0	24	african_84.jpg	1	 	2
8	0	24	african_85.jpg	1	0	2
8	0	24	african_86.jpg	1	0	5
8	0	24	african_87.jpg	1	 	3
8	0	24	african_88.jpg	1	 	6
8	0	24	african_89.jpg	1	 	3
8	0	24	african_9.jpg	1	 	3
8	0	24	african_90.jpg	1	 	3
8	0	24	african_91.jpg	1	1	3
8	0	24	african_92.jpg	1	 	3
8	0	24	african_93.jpg	1	 	5
8	0	24	african_94.jpg	1	 	3
8	0	24	african_95.jpg	1	 	5
8	0	24	african_96.jpg	1	 	6
8	0	24	african_97.jpg	1	 	2
8	0	24	african_98.jpg	1	 	5
8	0	24	african_99.jpg	1	 	5
9	0	25	african_1.jpg	1	 	4
9	0	25	african_10.jpg	1	1	5
9	0	25	african_100.jpg	1	0	1
9	0	25	african_101.jpg	1	 	7
9	0	25	african_102.jpg	1	 	7
9	0	25	african_103.jpg	1	1	5
9	0	25	african_104.jpg	1	0	2
9	0	25	african_105.jpg	1	 	6
9	0	25	african_106.jpg	1	 	5
9	0	25	african_107.jpg	1	0	2
9	0	25	african_11.jpg	1	0	2
9	0	25	african_12.jpg	1	1	7
9	0	25	african_13.jpg	1	1	6
9	0	25	african_15.jpg	1	 	6
9	0	25	african_16.jpg	1	0	3
9	0	25	african_17.jpg	1	 	7
9	0	25	african_18.jpg	1	1	5
9	0	25	african_19.jpg	1	1	7
9	0	25	african_2.jpg	1	 	4
9	0	25	african_20.jpg	1	 	7
9	0	25	african_21.jpg	1	 	7
9	0	25	african_22.jpg	1	 	6
9	0	25	african_24.jpg	1	 	5
9	0	25	african_25.jpg	1	0	5
9	0	25	african_26.jpg	1	 	5
9	0	25	african_27.jpg	1	 	5
9	0	25	african_28.jpg	1	 	2
9	0	25	african_29.jpg	1	0	3
9	0	25	african_3.jpg	1	0	4
9	0	25	african_30.jpg	1	0	3
9	0	25	african_31.jpg	1	0	1
9	0	25	african_32.jpg	1	1	7
9	0	25	african_33.jpg	1	 	7
9	0	25	african_34.jpg	1	0	4
9	0	25	african_35.jpg	1	1	7
9	0	25	african_36.jpg	1	 	7
9	0	25	african_37.jpg	1	1	6
9	0	25	african_38.jpg	1	1	6
9	0	25	african_39.jpg	1	 	7
9	0	25	african_40.jpg	1	 	4
9	0	25	african_41.jpg	1	0	3
9	0	25	african_42.jpg	1	 	4
9	0	25	african_43.jpg	1	0	4
9	0	25	african_44.jpg	1	 	6
9	0	25	african_45.jpg	1	1	6
9	0	25	african_46.jpg	1	0	2
9	0	25	african_47.jpg	1	 	4
9	0	25	african_48.jpg	1	 	4
9	0	25	african_49.jpg	1	1	7
9	0	25	african_5.jpg	1	1	7
9	0	25	african_50.jpg	1	 	3
9	0	25	african_51.jpg	1	 	6
9	0	25	african_52.jpg	1	1	7
9	0	25	african_53.jpg	1	 	7
9	0	25	african_54.jpg	1	 	4
9	0	25	african_55.jpg	1	 	7
9	0	25	african_56.jpg	1	1	7
9	0	25	african_58.jpg	1	 	5
9	0	25	african_59.jpg	1	1	6
9	0	25	african_6.jpg	1	 	5
9	0	25	african_60.jpg	1	 	6
9	0	25	african_62.jpg	1	 	2
9	0	25	african_63.jpg	1	 	6
9	0	25	african_64.jpg	1	0	4
9	0	25	african_65.jpg	1	1	7
9	0	25	african_66.jpg	1	 	7
9	0	25	african_67.jpg	1	0	3
9	0	25	african_68.jpg	1	 	2
9	0	25	african_69.jpg	1	 	6
9	0	25	african_7.jpg	1	 	5
9	0	25	african_70.jpg	1	 	5
9	0	25	african_71.jpg	1	1	6
9	0	25	african_72.jpg	1	 	5
9	0	25	african_73.jpg	1	 	2
9	0	25	african_74.jpg	1	0	2
9	0	25	african_75.jpg	1	 	3
9	0	25	african_77.jpg	1	0	3
9	0	25	african_78.jpg	1	 	5
9	0	25	african_79.jpg	1	 	5
9	0	25	african_80.jpg	1	 	5
9	0	25	african_81.jpg	1	 	2
9	0	25	african_82.jpg	1	1	7
9	0	25	african_83.jpg	1	 	7
9	0	25	african_84.jpg	1	 	5
9	0	25	african_85.jpg	1	0	4
9	0	25	african_86.jpg	1	0	4
9	0	25	african_87.jpg	1	 	5
9	0	25	african_88.jpg	1	 	4
9	0	25	african_89.jpg	1	 	6
9	0	25	african_9.jpg	1	 	6
9	0	25	african_90.jpg	1	 	4
9	0	25	african_91.jpg	1	1	7
9	0	25	african_92.jpg	1	 	7
9	0	25	african_93.jpg	1	 	6
9	0	25	african_94.jpg	1	 	5
9	0	25	african_95.jpg	1	 	7
9	0	25	african_96.jpg	1	 	7
9	0	25	african_97.jpg	1	 	7
9	0	25	african_98.jpg	1	 	7
9	0	25	african_99.jpg	1	 	3
10	0	26	african_1.jpg	1	 	6
10	0	26	african_10.jpg	1	1	7
10	0	26	african_100.jpg	1	0	2
10	0	26	african_101.jpg	1	 	7
10	0	26	african_102.jpg	1	 	7
10	0	26	african_103.jpg	1	1	7
10	0	26	african_104.jpg	1	0	3
10	0	26	african_105.jpg	1	 	7
10	0	26	african_106.jpg	1	 	7
10	0	26	african_107.jpg	1	0	3
10	0	26	african_11.jpg	1	0	4
10	0	26	african_12.jpg	1	1	7
10	0	26	african_13.jpg	1	1	7
10	0	26	african_15.jpg	1	 	6
10	0	26	african_16.jpg	1	0	3
10	0	26	african_17.jpg	1	 	5
10	0	26	african_18.jpg	1	1	7
10	0	26	african_19.jpg	1	1	6
10	0	26	african_2.jpg	1	 	7
10	0	26	african_20.jpg	1	 	7
10	0	26	african_21.jpg	1	 	7
10	0	26	african_22.jpg	1	 	7
10	0	26	african_24.jpg	1	 	6
10	0	26	african_25.jpg	1	0	3
10	0	26	african_26.jpg	1	 	6
10	0	26	african_27.jpg	1	 	6
10	0	26	african_28.jpg	1	 	4
10	0	26	african_29.jpg	1	0	3
10	0	26	african_3.jpg	1	0	3
10	0	26	african_30.jpg	1	0	4
10	0	26	african_31.jpg	1	0	2
10	0	26	african_32.jpg	1	1	6
10	0	26	african_33.jpg	1	 	7
10	0	26	african_34.jpg	1	0	3
10	0	26	african_35.jpg	1	1	7
10	0	26	african_36.jpg	1	 	7
10	0	26	african_37.jpg	1	1	6
10	0	26	african_38.jpg	1	1	7
10	0	26	african_39.jpg	1	 	7
10	0	26	african_40.jpg	1	 	6
10	0	26	african_41.jpg	1	0	2
10	0	26	african_42.jpg	1	 	4
10	0	26	african_43.jpg	1	0	4
10	0	26	african_44.jpg	1	 	7
10	0	26	african_45.jpg	1	1	7
10	0	26	african_46.jpg	1	0	4
10	0	26	african_47.jpg	1	 	5
10	0	26	african_48.jpg	1	 	6
10	0	26	african_49.jpg	1	1	7
10	0	26	african_5.jpg	1	1	7
10	0	26	african_50.jpg	1	 	5
10	0	26	african_51.jpg	1	 	6
10	0	26	african_52.jpg	1	1	6
10	0	26	african_53.jpg	1	 	7
10	0	26	african_54.jpg	1	 	6
10	0	26	african_55.jpg	1	 	6
10	0	26	african_56.jpg	1	1	6
10	0	26	african_58.jpg	1	 	7
10	0	26	african_59.jpg	1	1	7
10	0	26	african_6.jpg	1	 	5
10	0	26	african_60.jpg	1	 	7
10	0	26	african_62.jpg	1	 	3
10	0	26	african_63.jpg	1	 	6
10	0	26	african_64.jpg	1	0	4
10	0	26	african_65.jpg	1	1	7
10	0	26	african_66.jpg	1	 	7
10	0	26	african_67.jpg	1	0	3
10	0	26	african_68.jpg	1	 	1
10	0	26	african_69.jpg	1	 	6
10	0	26	african_7.jpg	1	 	6
10	0	26	african_70.jpg	1	 	7
10	0	26	african_71.jpg	1	1	6
10	0	26	african_72.jpg	1	 	6
10	0	26	african_73.jpg	1	 	2
10	0	26	african_74.jpg	1	0	4
10	0	26	african_75.jpg	1	 	3
10	0	26	african_77.jpg	1	0	5
10	0	26	african_78.jpg	1	 	6
10	0	26	african_79.jpg	1	 	4
10	0	26	african_80.jpg	1	 	6
10	0	26	african_81.jpg	1	 	2
10	0	26	african_82.jpg	1	1	7
10	0	26	african_83.jpg	1	 	7
10	0	26	african_84.jpg	1	 	7
10	0	26	african_85.jpg	1	0	6
10	0	26	african_86.jpg	1	0	6
10	0	26	african_87.jpg	1	 	6
10	0	26	african_88.jpg	1	 	5
10	0	26	african_89.jpg	1	 	4
10	0	26	african_9.jpg	1	 	5
10	0	26	african_90.jpg	1	 	5
10	0	26	african_91.jpg	1	1	7
10	0	26	african_92.jpg	1	 	5
10	0	26	african_93.jpg	1	 	6
10	0	26	african_94.jpg	1	 	5
10	0	26	african_95.jpg	1	 	6
10	0	26	african_96.jpg	1	 	7
10	0	26	african_97.jpg	1	 	5
10	0	26	african_98.jpg	1	 	6
10	0	26	african_99.jpg	1	 	5
11	1	23	african_1.jpg	1	 	6
11	1	23	african_10.jpg	1	1	6
11	1	23	african_100.jpg	1	0	5
11	1	23	african_101.jpg	1	 	4
11	1	23	african_102.jpg	1	 	6
11	1	23	african_103.jpg	1	1	7
11	1	23	african_104.jpg	1	0	7
11	1	23	african_105.jpg	1	 	7
11	1	23	african_106.jpg	1	 	6
11	1	23	african_107.jpg	1	0	5
11	1	23	african_11.jpg	1	0	4
11	1	23	african_12.jpg	1	1	7
11	1	23	african_13.jpg	1	1	7
11	1	23	african_15.jpg	1	 	6
11	1	23	african_16.jpg	1	0	5
11	1	23	african_17.jpg	1	 	7
11	1	23	african_18.jpg	1	1	7
11	1	23	african_19.jpg	1	1	7
11	1	23	african_2.jpg	1	 	4
11	1	23	african_20.jpg	1	 	4
11	1	23	african_21.jpg	1	 	7
11	1	23	african_22.jpg	1	 	6
11	1	23	african_24.jpg	1	 	6
11	1	23	african_25.jpg	1	0	6
11	1	23	african_26.jpg	1	 	5
11	1	23	african_27.jpg	1	 	7
11	1	23	african_28.jpg	1	 	5
11	1	23	african_29.jpg	1	0	6
11	1	23	african_3.jpg	1	0	5
11	1	23	african_30.jpg	1	0	5
11	1	23	african_31.jpg	1	0	4
11	1	23	african_32.jpg	1	1	6
11	1	23	african_33.jpg	1	 	6
11	1	23	african_34.jpg	1	0	4
11	1	23	african_35.jpg	1	1	7
11	1	23	african_36.jpg	1	 	7
11	1	23	african_37.jpg	1	1	7
11	1	23	african_38.jpg	1	1	7
11	1	23	african_39.jpg	1	 	7
11	1	23	african_40.jpg	1	 	5
11	1	23	african_41.jpg	1	0	4
11	1	23	african_42.jpg	1	 	6
11	1	23	african_43.jpg	1	0	5
11	1	23	african_44.jpg	1	 	7
11	1	23	african_45.jpg	1	1	7
11	1	23	african_46.jpg	1	0	5
11	1	23	african_47.jpg	1	 	5
11	1	23	african_48.jpg	1	 	5
11	1	23	african_49.jpg	1	1	7
11	1	23	african_5.jpg	1	1	7
11	1	23	african_50.jpg	1	 	7
11	1	23	african_51.jpg	1	 	6
11	1	23	african_52.jpg	1	1	7
11	1	23	african_53.jpg	1	 	6
11	1	23	african_54.jpg	1	 	7
11	1	23	african_55.jpg	1	 	6
11	1	23	african_56.jpg	1	1	7
11	1	23	african_58.jpg	1	 	4
11	1	23	african_59.jpg	1	1	5
11	1	23	african_6.jpg	1	 	6
11	1	23	african_60.jpg	1	 	5
11	1	23	african_62.jpg	1	 	4
11	1	23	african_63.jpg	1	 	5
11	1	23	african_64.jpg	1	0	5
11	1	23	african_65.jpg	1	1	7
11	1	23	african_66.jpg	1	 	4
11	1	23	african_67.jpg	1	0	4
11	1	23	african_68.jpg	1	 	6
11	1	23	african_69.jpg	1	 	4
11	1	23	african_7.jpg	1	 	5
11	1	23	african_70.jpg	1	 	4
11	1	23	african_71.jpg	1	1	6
11	1	23	african_72.jpg	1	 	7
11	1	23	african_73.jpg	1	 	6
11	1	23	african_74.jpg	1	0	7
11	1	23	african_75.jpg	1	 	4
11	1	23	african_77.jpg	1	0	5
11	1	23	african_78.jpg	1	 	4
11	1	23	african_79.jpg	1	 	6
11	1	23	african_80.jpg	1	 	4
11	1	23	african_81.jpg	1	 	4
11	1	23	african_82.jpg	1	1	7
11	1	23	african_83.jpg	1	 	7
11	1	23	african_84.jpg	1	 	7
11	1	23	african_85.jpg	1	0	4
11	1	23	african_86.jpg	1	0	7
11	1	23	african_87.jpg	1	 	6
11	1	23	african_88.jpg	1	 	7
11	1	23	african_89.jpg	1	 	7
11	1	23	african_9.jpg	1	 	6
11	1	23	african_90.jpg	1	 	4
11	1	23	african_91.jpg	1	1	7
11	1	23	african_92.jpg	1	 	6
11	1	23	african_93.jpg	1	 	7
11	1	23	african_94.jpg	1	 	6
11	1	23	african_95.jpg	1	 	6
11	1	23	african_96.jpg	1	 	7
11	1	23	african_97.jpg	1	 	6
11	1	23	african_98.jpg	1	 	6
11	1	23	african_99.jpg	1	 	7
12	1	21	african_1.jpg	1	 	3
12	1	21	african_10.jpg	1	1	5
12	1	21	african_100.jpg	1	0	2
12	1	21	african_101.jpg	1	 	6
12	1	21	african_102.jpg	1	 	5
12	1	21	african_103.jpg	1	1	6
12	1	21	african_104.jpg	1	0	4
12	1	21	african_105.jpg	1	 	6
12	1	21	african_106.jpg	1	 	5
12	1	21	african_107.jpg	1	0	4
12	1	21	african_11.jpg	1	0	3
12	1	21	african_12.jpg	1	1	7
12	1	21	african_13.jpg	1	1	6
12	1	21	african_15.jpg	1	 	5
12	1	21	african_16.jpg	1	0	5
12	1	21	african_17.jpg	1	 	6
12	1	21	african_18.jpg	1	1	5
12	1	21	african_19.jpg	1	1	4
12	1	21	african_2.jpg	1	 	3
12	1	21	african_20.jpg	1	 	4
12	1	21	african_21.jpg	1	 	6
12	1	21	african_22.jpg	1	 	6
12	1	21	african_24.jpg	1	 	6
12	1	21	african_25.jpg	1	0	2
12	1	21	african_26.jpg	1	 	7
12	1	21	african_27.jpg	1	 	4
12	1	21	african_28.jpg	1	 	4
12	1	21	african_29.jpg	1	0	5
12	1	21	african_3.jpg	1	0	4
12	1	21	african_30.jpg	1	0	6
12	1	21	african_31.jpg	1	0	2
12	1	21	african_32.jpg	1	1	5
12	1	21	african_33.jpg	1	 	6
12	1	21	african_34.jpg	1	0	3
12	1	21	african_35.jpg	1	1	4
12	1	21	african_36.jpg	1	 	4
12	1	21	african_37.jpg	1	1	7
12	1	21	african_38.jpg	1	1	6
12	1	21	african_39.jpg	1	 	6
12	1	21	african_40.jpg	1	 	5
12	1	21	african_41.jpg	1	0	5
12	1	21	african_42.jpg	1	 	3
12	1	21	african_43.jpg	1	0	4
12	1	21	african_44.jpg	1	 	6
12	1	21	african_45.jpg	1	1	6
12	1	21	african_46.jpg	1	0	4
12	1	21	african_47.jpg	1	 	4
12	1	21	african_48.jpg	1	 	4
12	1	21	african_49.jpg	1	1	5
12	1	21	african_5.jpg	1	1	7
12	1	21	african_50.jpg	1	 	6
12	1	21	african_51.jpg	1	 	3
12	1	21	african_52.jpg	1	1	5
12	1	21	african_53.jpg	1	 	6
12	1	21	african_54.jpg	1	 	6
12	1	21	african_55.jpg	1	 	6
12	1	21	african_56.jpg	1	1	6
12	1	21	african_58.jpg	1	 	4
12	1	21	african_59.jpg	1	1	5
12	1	21	african_6.jpg	1	 	4
12	1	21	african_60.jpg	1	 	5
12	1	21	african_62.jpg	1	 	4
12	1	21	african_63.jpg	1	 	4
12	1	21	african_64.jpg	1	0	5
12	1	21	african_65.jpg	1	1	4
12	1	21	african_66.jpg	1	 	4
12	1	21	african_67.jpg	1	0	3
12	1	21	african_68.jpg	1	 	4
12	1	21	african_69.jpg	1	 	2
12	1	21	african_7.jpg	1	 	4
12	1	21	african_70.jpg	1	 	4
12	1	21	african_71.jpg	1	1	6
12	1	21	african_72.jpg	1	 	4
12	1	21	african_73.jpg	1	 	3
12	1	21	african_74.jpg	1	0	4
12	1	21	african_75.jpg	1	 	2
12	1	21	african_77.jpg	1	0	4
12	1	21	african_78.jpg	1	 	4
12	1	21	african_79.jpg	1	 	6
12	1	21	african_80.jpg	1	 	5
12	1	21	african_81.jpg	1	 	2
12	1	21	african_82.jpg	1	1	7
12	1	21	african_83.jpg	1	 	3
12	1	21	african_84.jpg	1	 	4
12	1	21	african_85.jpg	1	0	3
12	1	21	african_86.jpg	1	0	4
12	1	21	african_87.jpg	1	 	5
12	1	21	african_88.jpg	1	 	4
12	1	21	african_89.jpg	1	 	6
12	1	21	african_9.jpg	1	 	6
12	1	21	african_90.jpg	1	 	4
12	1	21	african_91.jpg	1	1	7
12	1	21	african_92.jpg	1	 	4
12	1	21	african_93.jpg	1	 	6
12	1	21	african_94.jpg	1	 	5
12	1	21	african_95.jpg	1	 	5
12	1	21	african_96.jpg	1	 	7
12	1	21	african_97.jpg	1	 	5
12	1	21	african_98.jpg	1	 	6
12	1	21	african_99.jpg	1	 	5
13	1	20	african_1.jpg	1	 	5
13	1	20	african_10.jpg	1	1	4
13	1	20	african_100.jpg	1	0	1
13	1	20	african_101.jpg	1	 	4
13	1	20	african_102.jpg	1	 	5
13	1	20	african_103.jpg	1	1	6
13	1	20	african_104.jpg	1	0	1
13	1	20	african_105.jpg	1	 	6
13	1	20	african_106.jpg	1	 	4
13	1	20	african_107.jpg	1	0	2
13	1	20	african_11.jpg	1	0	3
13	1	20	african_12.jpg	1	1	6
13	1	20	african_13.jpg	1	1	6
13	1	20	african_15.jpg	1	 	2
13	1	20	african_16.jpg	1	0	2
13	1	20	african_17.jpg	1	 	6
13	1	20	african_18.jpg	1	1	7
13	1	20	african_19.jpg	1	1	3
13	1	20	african_2.jpg	1	 	2
13	1	20	african_20.jpg	1	 	5
13	1	20	african_21.jpg	1	 	5
13	1	20	african_22.jpg	1	 	5
13	1	20	african_24.jpg	1	 	4
13	1	20	african_25.jpg	1	0	3
13	1	20	african_26.jpg	1	 	3
13	1	20	african_27.jpg	1	 	6
13	1	20	african_28.jpg	1	 	6
13	1	20	african_29.jpg	1	0	3
13	1	20	african_3.jpg	1	0	1
13	1	20	african_30.jpg	1	0	5
13	1	20	african_31.jpg	1	0	2
13	1	20	african_32.jpg	1	1	4
13	1	20	african_33.jpg	1	 	4
13	1	20	african_34.jpg	1	0	3
13	1	20	african_35.jpg	1	1	7
13	1	20	african_36.jpg	1	 	3
13	1	20	african_37.jpg	1	1	7
13	1	20	african_38.jpg	1	1	6
13	1	20	african_39.jpg	1	 	7
13	1	20	african_40.jpg	1	 	2
13	1	20	african_41.jpg	1	0	1
13	1	20	african_42.jpg	1	 	2
13	1	20	african_43.jpg	1	0	5
13	1	20	african_44.jpg	1	 	5
13	1	20	african_45.jpg	1	1	6
13	1	20	african_46.jpg	1	0	2
13	1	20	african_47.jpg	1	 	5
13	1	20	african_48.jpg	1	 	5
13	1	20	african_49.jpg	1	1	6
13	1	20	african_5.jpg	1	1	7
13	1	20	african_50.jpg	1	 	3
13	1	20	african_51.jpg	1	 	2
13	1	20	african_52.jpg	1	1	4
13	1	20	african_53.jpg	1	 	7
13	1	20	african_54.jpg	1	 	6
13	1	20	african_55.jpg	1	 	5
13	1	20	african_56.jpg	1	1	6
13	1	20	african_58.jpg	1	 	4
13	1	20	african_59.jpg	1	1	4
13	1	20	african_6.jpg	1	 	5
13	1	20	african_60.jpg	1	 	4
13	1	20	african_62.jpg	1	 	3
13	1	20	african_63.jpg	1	 	2
13	1	20	african_64.jpg	1	0	4
13	1	20	african_65.jpg	1	1	5
13	1	20	african_66.jpg	1	 	2
13	1	20	african_67.jpg	1	0	1
13	1	20	african_68.jpg	1	 	1
13	1	20	african_69.jpg	1	 	1
13	1	20	african_7.jpg	1	 	3
13	1	20	african_70.jpg	1	 	2
13	1	20	african_71.jpg	1	1	6
13	1	20	african_72.jpg	1	 	5
13	1	20	african_73.jpg	1	 	3
13	1	20	african_74.jpg	1	0	4
13	1	20	african_75.jpg	1	 	3
13	1	20	african_77.jpg	1	0	4
13	1	20	african_78.jpg	1	 	3
13	1	20	african_79.jpg	1	 	5
13	1	20	african_80.jpg	1	 	4
13	1	20	african_81.jpg	1	 	1
13	1	20	african_82.jpg	1	1	4
13	1	20	african_83.jpg	1	 	5
13	1	20	african_84.jpg	1	 	3
13	1	20	african_85.jpg	1	0	3
13	1	20	african_86.jpg	1	0	3
13	1	20	african_87.jpg	1	 	4
13	1	20	african_88.jpg	1	 	5
13	1	20	african_89.jpg	1	 	6
13	1	20	african_9.jpg	1	 	3
13	1	20	african_90.jpg	1	 	5
13	1	20	african_91.jpg	1	1	7
13	1	20	african_92.jpg	1	 	4
13	1	20	african_93.jpg	1	 	5
13	1	20	african_94.jpg	1	 	5
13	1	20	african_95.jpg	1	 	5
13	1	20	african_96.jpg	1	 	5
13	1	20	african_97.jpg	1	 	5
13	1	20	african_98.jpg	1	 	4
13	1	20	african_99.jpg	1	 	4
14	1	21	african_1.jpg	1	 	6
14	1	21	african_10.jpg	1	1	3
14	1	21	african_100.jpg	1	0	1
14	1	21	african_101.jpg	1	 	4
14	1	21	african_102.jpg	1	 	5
14	1	21	african_103.jpg	1	1	4
14	1	21	african_104.jpg	1	0	2
14	1	21	african_105.jpg	1	 	5
14	1	21	african_106.jpg	1	 	5
14	1	21	african_107.jpg	1	0	5
14	1	21	african_11.jpg	1	0	2
14	1	21	african_12.jpg	1	1	7
14	1	21	african_13.jpg	1	1	2
14	1	21	african_15.jpg	1	 	7
14	1	21	african_16.jpg	1	0	5
14	1	21	african_17.jpg	1	 	3
14	1	21	african_18.jpg	1	1	4
14	1	21	african_19.jpg	1	1	6
14	1	21	african_2.jpg	1	 	1
14	1	21	african_20.jpg	1	 	5
14	1	21	african_21.jpg	1	 	4
14	1	21	african_22.jpg	1	 	6
14	1	21	african_24.jpg	1	 	4
14	1	21	african_25.jpg	1	0	4
14	1	21	african_26.jpg	1	 	2
14	1	21	african_27.jpg	1	 	6
14	1	21	african_28.jpg	1	 	7
14	1	21	african_29.jpg	1	0	4
14	1	21	african_3.jpg	1	0	1
14	1	21	african_30.jpg	1	0	2
14	1	21	african_31.jpg	1	0	1
14	1	21	african_32.jpg	1	1	6
14	1	21	african_33.jpg	1	 	4
14	1	21	african_34.jpg	1	0	2
14	1	21	african_35.jpg	1	1	7
14	1	21	african_36.jpg	1	 	5
14	1	21	african_37.jpg	1	1	6
14	1	21	african_38.jpg	1	1	6
14	1	21	african_39.jpg	1	 	5
14	1	21	african_40.jpg	1	 	2
14	1	21	african_41.jpg	1	0	1
14	1	21	african_42.jpg	1	 	4
14	1	21	african_43.jpg	1	0	4
14	1	21	african_44.jpg	1	 	5
14	1	21	african_45.jpg	1	1	4
14	1	21	african_46.jpg	1	0	2
14	1	21	african_47.jpg	1	 	5
14	1	21	african_48.jpg	1	 	6
14	1	21	african_49.jpg	1	1	4
14	1	21	african_5.jpg	1	1	7
14	1	21	african_50.jpg	1	 	1
14	1	21	african_51.jpg	1	 	5
14	1	21	african_52.jpg	1	1	4
14	1	21	african_53.jpg	1	 	6
14	1	21	african_54.jpg	1	 	2
14	1	21	african_55.jpg	1	 	6
14	1	21	african_56.jpg	1	1	6
14	1	21	african_58.jpg	1	 	4
14	1	21	african_59.jpg	1	1	7
14	1	21	african_6.jpg	1	 	3
14	1	21	african_60.jpg	1	 	3
14	1	21	african_62.jpg	1	 	5
14	1	21	african_63.jpg	1	 	4
14	1	21	african_64.jpg	1	0	5
14	1	21	african_65.jpg	1	1	6
14	1	21	african_66.jpg	1	 	6
14	1	21	african_67.jpg	1	0	3
14	1	21	african_68.jpg	1	 	3
14	1	21	african_69.jpg	1	 	3
14	1	21	african_7.jpg	1	 	6
14	1	21	african_70.jpg	1	 	4
14	1	21	african_71.jpg	1	1	6
14	1	21	african_72.jpg	1	 	5
14	1	21	african_73.jpg	1	 	3
14	1	21	african_74.jpg	1	0	3
14	1	21	african_75.jpg	1	 	2
14	1	21	african_77.jpg	1	0	4
14	1	21	african_78.jpg	1	 	4
14	1	21	african_79.jpg	1	 	6
14	1	21	african_80.jpg	1	 	6
14	1	21	african_81.jpg	1	 	1
14	1	21	african_82.jpg	1	1	3
14	1	21	african_83.jpg	1	 	5
14	1	21	african_84.jpg	1	 	4
14	1	21	african_85.jpg	1	0	2
14	1	21	african_86.jpg	1	0	5
14	1	21	african_87.jpg	1	 	3
14	1	21	african_88.jpg	1	 	7
14	1	21	african_89.jpg	1	 	4
14	1	21	african_9.jpg	1	 	4
14	1	21	african_90.jpg	1	 	6
14	1	21	african_91.jpg	1	1	6
14	1	21	african_92.jpg	1	 	3
14	1	21	african_93.jpg	1	 	4
14	1	21	african_94.jpg	1	 	5
14	1	21	african_95.jpg	1	 	5
14	1	21	african_96.jpg	1	 	7
14	1	21	african_97.jpg	1	 	6
14	1	21	african_98.jpg	1	 	5
14	1	21	african_99.jpg	1	 	3
15	0	22	african_1.jpg	1	 	5
15	0	22	african_10.jpg	1	1	3
15	0	22	african_100.jpg	1	0	1
15	0	22	african_101.jpg	1	 	4
15	0	22	african_102.jpg	1	 	3
15	0	22	african_103.jpg	1	1	5
15	0	22	african_104.jpg	1	0	1
15	0	22	african_105.jpg	1	 	5
15	0	22	african_106.jpg	1	 	5
15	0	22	african_107.jpg	1	0	5
15	0	22	african_11.jpg	1	0	1
15	0	22	african_12.jpg	1	1	1
15	0	22	african_13.jpg	1	1	6
15	0	22	african_15.jpg	1	 	5
15	0	22	african_16.jpg	1	0	1
15	0	22	african_17.jpg	1	 	4
15	0	22	african_18.jpg	1	1	2
15	0	22	african_19.jpg	1	1	5
15	0	22	african_2.jpg	1	 	1
15	0	22	african_20.jpg	1	 	1
15	0	22	african_21.jpg	1	 	5
15	0	22	african_22.jpg	1	 	4
15	0	22	african_24.jpg	1	 	5
15	0	22	african_25.jpg	1	0	1
15	0	22	african_26.jpg	1	 	2
15	0	22	african_27.jpg	1	 	6
15	0	22	african_28.jpg	1	 	5
15	0	22	african_29.jpg	1	0	2
15	0	22	african_3.jpg	1	0	1
15	0	22	african_30.jpg	1	0	2
15	0	22	african_31.jpg	1	0	1
15	0	22	african_32.jpg	1	1	5
15	0	22	african_33.jpg	1	 	2
15	0	22	african_34.jpg	1	0	1
15	0	22	african_35.jpg	1	1	5
15	0	22	african_36.jpg	1	 	1
15	0	22	african_37.jpg	1	1	4
15	0	22	african_38.jpg	1	1	3
15	0	22	african_39.jpg	1	 	1
15	0	22	african_40.jpg	1	 	2
15	0	22	african_41.jpg	1	0	1
15	0	22	african_42.jpg	1	 	2
15	0	22	african_43.jpg	1	0	1
15	0	22	african_44.jpg	1	 	3
15	0	22	african_45.jpg	1	1	4
15	0	22	african_46.jpg	1	0	2
15	0	22	african_47.jpg	1	 	5
15	0	22	african_48.jpg	1	 	3
15	0	22	african_49.jpg	1	1	3
15	0	22	african_5.jpg	1	1	5
15	0	22	african_50.jpg	1	 	2
15	0	22	african_51.jpg	1	 	2
15	0	22	african_52.jpg	1	1	2
15	0	22	african_53.jpg	1	 	5
15	0	22	african_54.jpg	1	 	2
15	0	22	african_55.jpg	1	 	4
15	0	22	african_56.jpg	1	1	5
15	0	22	african_58.jpg	1	 	4
15	0	22	african_59.jpg	1	1	6
15	0	22	african_6.jpg	1	 	2
15	0	22	african_60.jpg	1	 	3
15	0	22	african_62.jpg	1	 	2
15	0	22	african_63.jpg	1	 	2
15	0	22	african_64.jpg	1	0	4
15	0	22	african_65.jpg	1	1	5
15	0	22	african_66.jpg	1	 	3
15	0	22	african_67.jpg	1	0	1
15	0	22	african_68.jpg	1	 	2
15	0	22	african_69.jpg	1	 	1
15	0	22	african_7.jpg	1	 	1
15	0	22	african_70.jpg	1	 	6
15	0	22	african_71.jpg	1	1	4
15	0	22	african_72.jpg	1	 	2
15	0	22	african_73.jpg	1	 	1
15	0	22	african_74.jpg	1	0	1
15	0	22	african_75.jpg	1	 	1
15	0	22	african_77.jpg	1	0	2
15	0	22	african_78.jpg	1	 	2
15	0	22	african_79.jpg	1	 	2
15	0	22	african_80.jpg	1	 	3
15	0	22	african_81.jpg	1	 	1
15	0	22	african_82.jpg	1	1	2
15	0	22	african_83.jpg	1	 	2
15	0	22	african_84.jpg	1	 	1
15	0	22	african_85.jpg	1	0	2
15	0	22	african_86.jpg	1	0	2
15	0	22	african_87.jpg	1	 	2
15	0	22	african_88.jpg	1	 	3
15	0	22	african_89.jpg	1	 	3
15	0	22	african_9.jpg	1	 	5
15	0	22	african_90.jpg	1	 	1
15	0	22	african_91.jpg	1	1	1
15	0	22	african_92.jpg	1	 	2
15	0	22	african_93.jpg	1	 	5
15	0	22	african_94.jpg	1	 	3
15	0	22	african_95.jpg	1	 	6
15	0	22	african_96.jpg	1	 	4
15	0	22	african_97.jpg	1	 	6
15	0	22	african_98.jpg	1	 	2
15	0	22	african_99.jpg	1	 	5
16	0	26	african_1.jpg	1	 	5
16	0	26	african_10.jpg	1	1	6
16	0	26	african_100.jpg	1	0	2
16	0	26	african_101.jpg	1	 	7
16	0	26	african_102.jpg	1	 	7
16	0	26	african_103.jpg	1	1	6
16	0	26	african_104.jpg	1	0	2
16	0	26	african_105.jpg	1	 	5
16	0	26	african_106.jpg	1	 	5
16	0	26	african_107.jpg	1	0	1
16	0	26	african_11.jpg	1	0	2
16	0	26	african_12.jpg	1	1	6
16	0	26	african_13.jpg	1	1	6
16	0	26	african_15.jpg	1	 	7
16	0	26	african_16.jpg	1	0	2
16	0	26	african_17.jpg	1	 	5
16	0	26	african_18.jpg	1	1	7
16	0	26	african_19.jpg	1	1	6
16	0	26	african_2.jpg	1	 	5
16	0	26	african_20.jpg	1	 	7
16	0	26	african_21.jpg	1	 	7
16	0	26	african_22.jpg	1	 	6
16	0	26	african_24.jpg	1	 	7
16	0	26	african_25.jpg	1	0	3
16	0	26	african_26.jpg	1	 	5
16	0	26	african_27.jpg	1	 	6
16	0	26	african_28.jpg	1	 	2
16	0	26	african_29.jpg	1	0	3
16	0	26	african_3.jpg	1	0	2
16	0	26	african_30.jpg	1	0	3
16	0	26	african_31.jpg	1	0	1
16	0	26	african_32.jpg	1	1	7
16	0	26	african_33.jpg	1	 	7
16	0	26	african_34.jpg	1	0	5
16	0	26	african_35.jpg	1	1	7
16	0	26	african_36.jpg	1	 	7
16	0	26	african_37.jpg	1	1	6
16	0	26	african_38.jpg	1	1	7
16	0	26	african_39.jpg	1	 	6
16	0	26	african_40.jpg	1	 	3
16	0	26	african_41.jpg	1	0	2
16	0	26	african_42.jpg	1	 	4
16	0	26	african_43.jpg	1	0	5
16	0	26	african_44.jpg	1	 	5
16	0	26	african_45.jpg	1	1	7
16	0	26	african_46.jpg	1	0	3
16	0	26	african_47.jpg	1	 	5
16	0	26	african_48.jpg	1	 	5
16	0	26	african_49.jpg	1	1	6
16	0	26	african_5.jpg	1	1	6
16	0	26	african_50.jpg	1	 	5
16	0	26	african_51.jpg	1	 	6
16	0	26	african_52.jpg	1	1	5
16	0	26	african_53.jpg	1	 	7
16	0	26	african_54.jpg	1	 	5
16	0	26	african_55.jpg	1	 	6
16	0	26	african_56.jpg	1	1	7
16	0	26	african_58.jpg	1	 	4
16	0	26	african_59.jpg	1	1	6
16	0	26	african_6.jpg	1	 	4
16	0	26	african_60.jpg	1	 	6
16	0	26	african_62.jpg	1	 	4
16	0	26	african_63.jpg	1	 	5
16	0	26	african_64.jpg	1	0	3
16	0	26	african_65.jpg	1	1	7
16	0	26	african_66.jpg	1	 	7
16	0	26	african_67.jpg	1	0	2
16	0	26	african_68.jpg	1	 	2
16	0	26	african_69.jpg	1	 	5
16	0	26	african_7.jpg	1	 	6
16	0	26	african_70.jpg	1	 	6
16	0	26	african_71.jpg	1	1	6
16	0	26	african_72.jpg	1	 	4
16	0	26	african_73.jpg	1	 	2
16	0	26	african_74.jpg	1	0	2
16	0	26	african_75.jpg	1	 	3
16	0	26	african_77.jpg	1	0	5
16	0	26	african_78.jpg	1	 	6
16	0	26	african_79.jpg	1	 	6
16	0	26	african_80.jpg	1	 	6
16	0	26	african_81.jpg	1	 	2
16	0	26	african_82.jpg	1	1	6
16	0	26	african_83.jpg	1	 	6
16	0	26	african_84.jpg	1	 	3
16	0	26	african_85.jpg	1	0	4
16	0	26	african_86.jpg	1	0	3
16	0	26	african_87.jpg	1	 	5
16	0	26	african_88.jpg	1	 	6
16	0	26	african_89.jpg	1	 	3
16	0	26	african_9.jpg	1	 	5
16	0	26	african_90.jpg	1	 	4
16	0	26	african_91.jpg	1	1	7
16	0	26	african_92.jpg	1	 	5
16	0	26	african_93.jpg	1	 	6
16	0	26	african_94.jpg	1	 	5
16	0	26	african_95.jpg	1	 	6
16	0	26	african_96.jpg	1	 	7
16	0	26	african_97.jpg	1	 	6
16	0	26	african_98.jpg	1	 	5
16	0	26	african_99.jpg	1	 	3
17	0	27	african_1.jpg	1	 	4
17	0	27	african_10.jpg	1	1	6
17	0	27	african_100.jpg	1	0	1
17	0	27	african_101.jpg	1	 	4
17	0	27	african_102.jpg	1	 	3
17	0	27	african_103.jpg	1	1	6
17	0	27	african_104.jpg	1	0	7
17	0	27	african_105.jpg	1	 	2
17	0	27	african_106.jpg	1	 	5
17	0	27	african_107.jpg	1	0	6
17	0	27	african_11.jpg	1	0	4
17	0	27	african_12.jpg	1	1	5
17	0	27	african_13.jpg	1	1	7
17	0	27	african_15.jpg	1	 	5
17	0	27	african_16.jpg	1	0	6
17	0	27	african_17.jpg	1	 	7
17	0	27	african_18.jpg	1	1	5
17	0	27	african_19.jpg	1	1	4
17	0	27	african_2.jpg	1	 	2
17	0	27	african_20.jpg	1	 	3
17	0	27	african_21.jpg	1	 	2
17	0	27	african_22.jpg	1	 	4
17	0	27	african_24.jpg	1	 	5
17	0	27	african_25.jpg	1	0	2
17	0	27	african_26.jpg	1	 	4
17	0	27	african_27.jpg	1	 	4
17	0	27	african_28.jpg	1	 	5
17	0	27	african_29.jpg	1	0	2
17	0	27	african_3.jpg	1	0	5
17	0	27	african_30.jpg	1	0	6
17	0	27	african_31.jpg	1	0	1
17	0	27	african_32.jpg	1	1	2
17	0	27	african_33.jpg	1	 	4
17	0	27	african_34.jpg	1	0	5
17	0	27	african_35.jpg	1	1	7
17	0	27	african_36.jpg	1	 	5
17	0	27	african_37.jpg	1	1	6
17	0	27	african_38.jpg	1	1	5
17	0	27	african_39.jpg	1	 	4
17	0	27	african_40.jpg	1	 	5
17	0	27	african_41.jpg	1	0	6
17	0	27	african_42.jpg	1	 	5
17	0	27	african_43.jpg	1	0	2
17	0	27	african_44.jpg	1	 	5
17	0	27	african_45.jpg	1	1	5
17	0	27	african_46.jpg	1	0	5
17	0	27	african_47.jpg	1	 	5
17	0	27	african_48.jpg	1	 	6
17	0	27	african_49.jpg	1	1	7
17	0	27	african_5.jpg	1	1	7
17	0	27	african_50.jpg	1	 	6
17	0	27	african_51.jpg	1	 	6
17	0	27	african_52.jpg	1	1	6
17	0	27	african_53.jpg	1	 	5
17	0	27	african_54.jpg	1	 	5
17	0	27	african_55.jpg	1	 	2
17	0	27	african_56.jpg	1	1	6
17	0	27	african_58.jpg	1	 	4
17	0	27	african_59.jpg	1	1	5
17	0	27	african_6.jpg	1	 	4
17	0	27	african_60.jpg	1	 	2
17	0	27	african_62.jpg	1	 	1
17	0	27	african_63.jpg	1	 	5
17	0	27	african_64.jpg	1	0	1
17	0	27	african_65.jpg	1	1	5
17	0	27	african_66.jpg	1	 	3
17	0	27	african_67.jpg	1	0	2
17	0	27	african_68.jpg	1	 	5
17	0	27	african_69.jpg	1	 	1
17	0	27	african_7.jpg	1	 	4
17	0	27	african_70.jpg	1	 	3
17	0	27	african_71.jpg	1	1	6
17	0	27	african_72.jpg	1	 	2
17	0	27	african_73.jpg	1	 	6
17	0	27	african_74.jpg	1	0	5
17	0	27	african_75.jpg	1	 	2
17	0	27	african_77.jpg	1	0	3
17	0	27	african_78.jpg	1	 	1
17	0	27	african_79.jpg	1	 	1
17	0	27	african_80.jpg	1	 	5
17	0	27	african_81.jpg	1	 	1
17	0	27	african_82.jpg	1	1	7
17	0	27	african_83.jpg	1	 	5
17	0	27	african_84.jpg	1	 	6
17	0	27	african_85.jpg	1	0	3
17	0	27	african_86.jpg	1	0	2
17	0	27	african_87.jpg	1	 	3
17	0	27	african_88.jpg	1	 	4
17	0	27	african_89.jpg	1	 	3
17	0	27	african_9.jpg	1	 	5
17	0	27	african_90.jpg	1	 	5
17	0	27	african_91.jpg	1	1	5
17	0	27	african_92.jpg	1	 	4
17	0	27	african_93.jpg	1	 	6
17	0	27	african_94.jpg	1	 	3
17	0	27	african_95.jpg	1	 	3
17	0	27	african_96.jpg	1	 	4
17	0	27	african_97.jpg	1	 	4
17	0	27	african_98.jpg	1	 	5
17	0	27	african_99.jpg	1	 	4
18	0	21	african_1.jpg	1	 	3
18	0	21	african_10.jpg	1	1	3
18	0	21	african_100.jpg	1	0	2
18	0	21	african_101.jpg	1	 	4
18	0	21	african_102.jpg	1	 	5
18	0	21	african_103.jpg	1	1	4
18	0	21	african_104.jpg	1	0	4
18	0	21	african_105.jpg	1	 	4
18	0	21	african_106.jpg	1	 	4
18	0	21	african_107.jpg	1	0	3
18	0	21	african_11.jpg	1	0	1
18	0	21	african_12.jpg	1	1	5
18	0	21	african_13.jpg	1	1	6
18	0	21	african_15.jpg	1	 	5
18	0	21	african_16.jpg	1	0	3
18	0	21	african_17.jpg	1	 	6
18	0	21	african_18.jpg	1	1	5
18	0	21	african_19.jpg	1	1	3
18	0	21	african_2.jpg	1	 	3
18	0	21	african_20.jpg	1	 	4
18	0	21	african_21.jpg	1	 	5
18	0	21	african_22.jpg	1	 	3
18	0	21	african_24.jpg	1	 	3
18	0	21	african_25.jpg	1	0	3
18	0	21	african_26.jpg	1	 	4
18	0	21	african_27.jpg	1	 	4
18	0	21	african_28.jpg	1	 	6
18	0	21	african_29.jpg	1	0	3
18	0	21	african_3.jpg	1	0	3
18	0	21	african_30.jpg	1	0	4
18	0	21	african_31.jpg	1	0	2
18	0	21	african_32.jpg	1	1	5
18	0	21	african_33.jpg	1	 	2
18	0	21	african_34.jpg	1	0	2
18	0	21	african_35.jpg	1	1	7
18	0	21	african_36.jpg	1	 	4
18	0	21	african_37.jpg	1	1	6
18	0	21	african_38.jpg	1	1	4
18	0	21	african_39.jpg	1	 	2
18	0	21	african_40.jpg	1	 	6
18	0	21	african_41.jpg	1	0	1
18	0	21	african_42.jpg	1	 	3
18	0	21	african_43.jpg	1	0	1
18	0	21	african_44.jpg	1	 	3
18	0	21	african_45.jpg	1	1	4
18	0	21	african_46.jpg	1	0	3
18	0	21	african_47.jpg	1	 	3
18	0	21	african_48.jpg	1	 	4
18	0	21	african_49.jpg	1	1	6
18	0	21	african_5.jpg	1	1	5
18	0	21	african_50.jpg	1	 	4
18	0	21	african_51.jpg	1	 	3
18	0	21	african_52.jpg	1	1	6
18	0	21	african_53.jpg	1	 	4
18	0	21	african_54.jpg	1	 	6
18	0	21	african_55.jpg	1	 	3
18	0	21	african_56.jpg	1	1	6
18	0	21	african_58.jpg	1	 	3
18	0	21	african_59.jpg	1	1	5
18	0	21	african_6.jpg	1	 	2
18	0	21	african_60.jpg	1	 	4
18	0	21	african_62.jpg	1	 	3
18	0	21	african_63.jpg	1	 	4
18	0	21	african_64.jpg	1	0	3
18	0	21	african_65.jpg	1	1	6
18	0	21	african_66.jpg	1	 	3
18	0	21	african_67.jpg	1	0	4
18	0	21	african_68.jpg	1	 	5
18	0	21	african_69.jpg	1	 	1
18	0	21	african_7.jpg	1	 	5
18	0	21	african_70.jpg	1	 	3
18	0	21	african_71.jpg	1	1	5
18	0	21	african_72.jpg	1	 	5
18	0	21	african_73.jpg	1	 	5
18	0	21	african_74.jpg	1	0	3
18	0	21	african_75.jpg	1	 	3
18	0	21	african_77.jpg	1	0	2
18	0	21	african_78.jpg	1	 	4
18	0	21	african_79.jpg	1	 	4
18	0	21	african_80.jpg	1	 	4
18	0	21	african_81.jpg	1	 	1
18	0	21	african_82.jpg	1	1	6
18	0	21	african_83.jpg	1	 	6
18	0	21	african_84.jpg	1	 	5
18	0	21	african_85.jpg	1	0	3
18	0	21	african_86.jpg	1	0	3
18	0	21	african_87.jpg	1	 	2
18	0	21	african_88.jpg	1	 	5
18	0	21	african_89.jpg	1	 	4
18	0	21	african_9.jpg	1	 	5
18	0	21	african_90.jpg	1	 	5
18	0	21	african_91.jpg	1	1	4
18	0	21	african_92.jpg	1	 	4
18	0	21	african_93.jpg	1	 	6
18	0	21	african_94.jpg	1	 	4
18	0	21	african_95.jpg	1	 	5
18	0	21	african_96.jpg	1	 	6
18	0	21	african_97.jpg	1	 	6
18	0	21	african_98.jpg	1	 	5
18	0	21	african_99.jpg	1	 	4
19	0	27	african_1.jpg	1	 	5
19	0	27	african_10.jpg	1	1	3
19	0	27	african_100.jpg	1	0	2
19	0	27	african_101.jpg	1	 	4
19	0	27	african_102.jpg	1	 	5
19	0	27	african_103.jpg	1	1	4
19	0	27	african_104.jpg	1	0	4
19	0	27	african_105.jpg	1	 	4
19	0	27	african_106.jpg	1	 	4
19	0	27	african_107.jpg	1	0	3
19	0	27	african_11.jpg	1	0	4
19	0	27	african_12.jpg	1	1	6
19	0	27	african_13.jpg	1	1	5
19	0	27	african_15.jpg	1	 	5
19	0	27	african_16.jpg	1	0	4
19	0	27	african_17.jpg	1	 	6
19	0	27	african_18.jpg	1	1	6
19	0	27	african_19.jpg	1	1	4
19	0	27	african_2.jpg	1	 	2
19	0	27	african_20.jpg	1	 	4
19	0	27	african_21.jpg	1	 	4
19	0	27	african_22.jpg	1	 	4
19	0	27	african_24.jpg	1	 	3
19	0	27	african_25.jpg	1	0	3
19	0	27	african_26.jpg	1	 	4
19	0	27	african_27.jpg	1	 	3
19	0	27	african_28.jpg	1	 	3
19	0	27	african_29.jpg	1	0	3
19	0	27	african_3.jpg	1	0	3
19	0	27	african_30.jpg	1	0	4
19	0	27	african_31.jpg	1	0	3
19	0	27	african_32.jpg	1	1	4
19	0	27	african_33.jpg	1	 	4
19	0	27	african_34.jpg	1	0	3
19	0	27	african_35.jpg	1	1	6
19	0	27	african_36.jpg	1	 	3
19	0	27	african_37.jpg	1	1	5
19	0	27	african_38.jpg	1	1	4
19	0	27	african_39.jpg	1	 	4
19	0	27	african_40.jpg	1	 	4
19	0	27	african_41.jpg	1	0	3
19	0	27	african_42.jpg	1	 	4
19	0	27	african_43.jpg	1	0	3
19	0	27	african_44.jpg	1	 	4
19	0	27	african_45.jpg	1	1	4
19	0	27	african_46.jpg	1	0	3
19	0	27	african_47.jpg	1	 	3
19	0	27	african_48.jpg	1	 	4
19	0	27	african_49.jpg	1	1	4
19	0	27	african_5.jpg	1	1	5
19	0	27	african_50.jpg	1	 	4
19	0	27	african_51.jpg	1	 	5
19	0	27	african_52.jpg	1	1	5
19	0	27	african_53.jpg	1	 	6
19	0	27	african_54.jpg	1	 	4
19	0	27	african_55.jpg	1	 	4
19	0	27	african_56.jpg	1	1	6
19	0	27	african_58.jpg	1	 	3
19	0	27	african_59.jpg	1	1	3
19	0	27	african_6.jpg	1	 	3
19	0	27	african_60.jpg	1	 	3
19	0	27	african_62.jpg	1	 	3
19	0	27	african_63.jpg	1	 	4
19	0	27	african_64.jpg	1	0	4
19	0	27	african_65.jpg	1	1	6
19	0	27	african_66.jpg	1	 	2
19	0	27	african_67.jpg	1	0	3
19	0	27	african_68.jpg	1	 	4
19	0	27	african_69.jpg	1	 	3
19	0	27	african_7.jpg	1	 	4
19	0	27	african_70.jpg	1	 	3
19	0	27	african_71.jpg	1	1	4
19	0	27	african_72.jpg	1	 	4
19	0	27	african_73.jpg	1	 	4
19	0	27	african_74.jpg	1	0	3
19	0	27	african_75.jpg	1	 	3
19	0	27	african_77.jpg	1	0	3
19	0	27	african_78.jpg	1	 	4
19	0	27	african_79.jpg	1	 	3
19	0	27	african_80.jpg	1	 	4
19	0	27	african_81.jpg	1	 	3
19	0	27	african_82.jpg	1	1	4
19	0	27	african_83.jpg	1	 	4
19	0	27	african_84.jpg	1	 	3
19	0	27	african_85.jpg	1	0	2
19	0	27	african_86.jpg	1	0	3
19	0	27	african_87.jpg	1	 	3
19	0	27	african_88.jpg	1	 	4
19	0	27	african_89.jpg	1	 	4
19	0	27	african_9.jpg	1	 	4
19	0	27	african_90.jpg	1	 	3
19	0	27	african_91.jpg	1	1	4
19	0	27	african_92.jpg	1	 	3
19	0	27	african_93.jpg	1	 	4
19	0	27	african_94.jpg	1	 	4
19	0	27	african_95.jpg	1	 	4
19	0	27	african_96.jpg	1	 	5
19	0	27	african_97.jpg	1	 	5
19	0	27	african_98.jpg	1	 	4
19	0	27	african_99.jpg	1	 	3
20	0	21	african_1.jpg	1	 	5
20	0	21	african_10.jpg	1	1	3
20	0	21	african_100.jpg	1	0	4
20	0	21	african_101.jpg	1	 	6
20	0	21	african_102.jpg	1	 	6
20	0	21	african_103.jpg	1	1	3
20	0	21	african_104.jpg	1	0	1
20	0	21	african_105.jpg	1	 	6
20	0	21	african_106.jpg	1	 	3
20	0	21	african_107.jpg	1	0	4
20	0	21	african_11.jpg	1	0	1
20	0	21	african_12.jpg	1	1	6
20	0	21	african_13.jpg	1	1	3
20	0	21	african_15.jpg	1	 	5
20	0	21	african_16.jpg	1	0	4
20	0	21	african_17.jpg	1	 	5
20	0	21	african_18.jpg	1	1	6
20	0	21	african_19.jpg	1	1	6
20	0	21	african_2.jpg	1	 	2
20	0	21	african_20.jpg	1	 	2
20	0	21	african_21.jpg	1	 	5
20	0	21	african_22.jpg	1	 	3
20	0	21	african_24.jpg	1	 	3
20	0	21	african_25.jpg	1	0	2
20	0	21	african_26.jpg	1	 	4
20	0	21	african_27.jpg	1	 	3
20	0	21	african_28.jpg	1	 	4
20	0	21	african_29.jpg	1	0	4
20	0	21	african_3.jpg	1	0	4
20	0	21	african_30.jpg	1	0	2
20	0	21	african_31.jpg	1	0	4
20	0	21	african_32.jpg	1	1	4
20	0	21	african_33.jpg	1	 	5
20	0	21	african_34.jpg	1	0	1
20	0	21	african_35.jpg	1	1	7
20	0	21	african_36.jpg	1	 	3
20	0	21	african_37.jpg	1	1	5
20	0	21	african_38.jpg	1	1	6
20	0	21	african_39.jpg	1	 	7
20	0	21	african_40.jpg	1	 	6
20	0	21	african_41.jpg	1	0	4
20	0	21	african_42.jpg	1	 	2
20	0	21	african_43.jpg	1	0	1
20	0	21	african_44.jpg	1	 	6
20	0	21	african_45.jpg	1	1	6
20	0	21	african_46.jpg	1	0	3
20	0	21	african_47.jpg	1	 	2
20	0	21	african_48.jpg	1	 	6
20	0	21	african_49.jpg	1	1	4
20	0	21	african_5.jpg	1	1	6
20	0	21	african_50.jpg	1	 	3
20	0	21	african_51.jpg	1	 	6
20	0	21	african_52.jpg	1	1	4
20	0	21	african_53.jpg	1	 	7
20	0	21	african_54.jpg	1	 	6
20	0	21	african_55.jpg	1	 	6
20	0	21	african_56.jpg	1	1	6
20	0	21	african_58.jpg	1	 	3
20	0	21	african_59.jpg	1	1	4
20	0	21	african_6.jpg	1	 	5
20	0	21	african_60.jpg	1	 	4
20	0	21	african_62.jpg	1	 	5
20	0	21	african_63.jpg	1	 	4
20	0	21	african_64.jpg	1	0	2
20	0	21	african_65.jpg	1	1	7
20	0	21	african_66.jpg	1	 	4
20	0	21	african_67.jpg	1	0	1
20	0	21	african_68.jpg	1	 	4
20	0	21	african_69.jpg	1	 	2
20	0	21	african_7.jpg	1	 	2
20	0	21	african_70.jpg	1	 	2
20	0	21	african_71.jpg	1	1	6
20	0	21	african_72.jpg	1	 	4
20	0	21	african_73.jpg	1	 	4
20	0	21	african_74.jpg	1	0	2
20	0	21	african_75.jpg	1	 	3
20	0	21	african_77.jpg	1	0	2
20	0	21	african_78.jpg	1	 	3
20	0	21	african_79.jpg	1	 	2
20	0	21	african_80.jpg	1	 	5
20	0	21	african_81.jpg	1	 	1
20	0	21	african_82.jpg	1	1	2
20	0	21	african_83.jpg	1	 	5
20	0	21	african_84.jpg	1	 	6
20	0	21	african_85.jpg	1	0	3
20	0	21	african_86.jpg	1	0	2
20	0	21	african_87.jpg	1	 	3
20	0	21	african_88.jpg	1	 	5
20	0	21	african_89.jpg	1	 	6
20	0	21	african_9.jpg	1	 	4
20	0	21	african_90.jpg	1	 	4
20	0	21	african_91.jpg	1	1	6
20	0	21	african_92.jpg	1	 	5
20	0	21	african_93.jpg	1	 	5
20	0	21	african_94.jpg	1	 	6
20	0	21	african_95.jpg	1	 	2
20	0	21	african_96.jpg	1	 	6
20	0	21	african_97.jpg	1	 	4
20	0	21	african_98.jpg	1	 	5
20	0	21	african_99.jpg	1	 	3
21	0	23	african_1.jpg	1	 	4
21	0	23	african_10.jpg	1	1	4
21	0	23	african_100.jpg	1	0	1
21	0	23	african_101.jpg	1	 	4
21	0	23	african_102.jpg	1	 	4
21	0	23	african_103.jpg	1	1	5
21	0	23	african_104.jpg	1	0	4
21	0	23	african_105.jpg	1	 	4
21	0	23	african_106.jpg	1	 	3
21	0	23	african_107.jpg	1	0	3
21	0	23	african_11.jpg	1	0	4
21	0	23	african_12.jpg	1	1	5
21	0	23	african_13.jpg	1	1	4
21	0	23	african_15.jpg	1	 	2
21	0	23	african_16.jpg	1	0	4
21	0	23	african_17.jpg	1	 	4
21	0	23	african_18.jpg	1	1	4
21	0	23	african_19.jpg	1	1	4
21	0	23	african_2.jpg	1	 	3
21	0	23	african_20.jpg	1	 	4
21	0	23	african_21.jpg	1	 	2
21	0	23	african_22.jpg	1	 	4
21	0	23	african_24.jpg	1	 	3
21	0	23	african_25.jpg	1	0	4
21	0	23	african_26.jpg	1	 	3
21	0	23	african_27.jpg	1	 	5
21	0	23	african_28.jpg	1	 	4
21	0	23	african_29.jpg	1	0	4
21	0	23	african_3.jpg	1	0	4
21	0	23	african_30.jpg	1	0	4
21	0	23	african_31.jpg	1	0	3
21	0	23	african_32.jpg	1	1	4
21	0	23	african_33.jpg	1	 	3
21	0	23	african_34.jpg	1	0	3
21	0	23	african_35.jpg	1	1	7
21	0	23	african_36.jpg	1	 	5
21	0	23	african_37.jpg	1	1	4
21	0	23	african_38.jpg	1	1	5
21	0	23	african_39.jpg	1	 	4
21	0	23	african_40.jpg	1	 	3
21	0	23	african_41.jpg	1	0	1
21	0	23	african_42.jpg	1	 	4
21	0	23	african_43.jpg	1	0	3
21	0	23	african_44.jpg	1	 	4
21	0	23	african_45.jpg	1	1	3
21	0	23	african_46.jpg	1	0	4
21	0	23	african_47.jpg	1	 	4
21	0	23	african_48.jpg	1	 	2
21	0	23	african_49.jpg	1	1	2
21	0	23	african_5.jpg	1	1	5
21	0	23	african_50.jpg	1	 	5
21	0	23	african_51.jpg	1	 	4
21	0	23	african_52.jpg	1	1	3
21	0	23	african_53.jpg	1	 	5
21	0	23	african_54.jpg	1	 	4
21	0	23	african_55.jpg	1	 	6
21	0	23	african_56.jpg	1	1	4
21	0	23	african_58.jpg	1	 	4
21	0	23	african_59.jpg	1	1	4
21	0	23	african_6.jpg	1	 	3
21	0	23	african_60.jpg	1	 	6
21	0	23	african_62.jpg	1	 	4
21	0	23	african_63.jpg	1	 	4
21	0	23	african_64.jpg	1	0	5
21	0	23	african_65.jpg	1	1	5
21	0	23	african_66.jpg	1	 	4
21	0	23	african_67.jpg	1	0	1
21	0	23	african_68.jpg	1	 	5
21	0	23	african_69.jpg	1	 	2
21	0	23	african_7.jpg	1	 	3
21	0	23	african_70.jpg	1	 	4
21	0	23	african_71.jpg	1	1	4
21	0	23	african_72.jpg	1	 	3
21	0	23	african_73.jpg	1	 	4
21	0	23	african_74.jpg	1	0	4
21	0	23	african_75.jpg	1	 	3
21	0	23	african_77.jpg	1	0	4
21	0	23	african_78.jpg	1	 	4
21	0	23	african_79.jpg	1	 	4
21	0	23	african_80.jpg	1	 	4
21	0	23	african_81.jpg	1	 	1
21	0	23	african_82.jpg	1	1	4
21	0	23	african_83.jpg	1	 	4
21	0	23	african_84.jpg	1	 	5
21	0	23	african_85.jpg	1	0	4
21	0	23	african_86.jpg	1	0	3
21	0	23	african_87.jpg	1	 	4
21	0	23	african_88.jpg	1	 	4
21	0	23	african_89.jpg	1	 	4
21	0	23	african_9.jpg	1	 	4
21	0	23	african_90.jpg	1	 	4
21	0	23	african_91.jpg	1	1	5
21	0	23	african_92.jpg	1	 	5
21	0	23	african_93.jpg	1	 	6
21	0	23	african_94.jpg	1	 	4
21	0	23	african_95.jpg	1	 	3
21	0	23	african_96.jpg	1	 	4
21	0	23	african_97.jpg	1	 	4
21	0	23	african_98.jpg	1	 	5
21	0	23	african_99.jpg	1	 	4
22	1	24	african_1.jpg	1	 	4
22	1	24	african_10.jpg	1	1	7
22	1	24	african_100.jpg	1	0	3
22	1	24	african_101.jpg	1	 	5
22	1	24	african_102.jpg	1	 	5
22	1	24	african_103.jpg	1	1	6
22	1	24	african_104.jpg	1	0	6
22	1	24	african_105.jpg	1	 	5
22	1	24	african_106.jpg	1	 	6
22	1	24	african_107.jpg	1	0	4
22	1	24	african_11.jpg	1	0	3
22	1	24	african_12.jpg	1	1	5
22	1	24	african_13.jpg	1	1	6
22	1	24	african_15.jpg	1	 	6
22	1	24	african_16.jpg	1	0	5
22	1	24	african_17.jpg	1	 	7
22	1	24	african_18.jpg	1	1	6
22	1	24	african_19.jpg	1	1	6
22	1	24	african_2.jpg	1	 	4
22	1	24	african_20.jpg	1	 	5
22	1	24	african_21.jpg	1	 	5
22	1	24	african_22.jpg	1	 	6
22	1	24	african_24.jpg	1	 	5
22	1	24	african_25.jpg	1	0	5
22	1	24	african_26.jpg	1	 	6
22	1	24	african_27.jpg	1	 	5
22	1	24	african_28.jpg	1	 	5
22	1	24	african_29.jpg	1	0	3
22	1	24	african_3.jpg	1	0	4
22	1	24	african_30.jpg	1	0	4
22	1	24	african_31.jpg	1	0	4
22	1	24	african_32.jpg	1	1	5
22	1	24	african_33.jpg	1	 	5
22	1	24	african_34.jpg	1	0	3
22	1	24	african_35.jpg	1	1	7
22	1	24	african_36.jpg	1	 	5
22	1	24	african_37.jpg	1	1	6
22	1	24	african_38.jpg	1	1	5
22	1	24	african_39.jpg	1	 	6
22	1	24	african_40.jpg	1	 	5
22	1	24	african_41.jpg	1	0	2
22	1	24	african_42.jpg	1	 	5
22	1	24	african_43.jpg	1	0	4
22	1	24	african_44.jpg	1	 	4
22	1	24	african_45.jpg	1	1	5
22	1	24	african_46.jpg	1	0	5
22	1	24	african_47.jpg	1	 	6
22	1	24	african_48.jpg	1	 	5
22	1	24	african_49.jpg	1	1	7
22	1	24	african_5.jpg	1	1	7
22	1	24	african_50.jpg	1	 	6
22	1	24	african_51.jpg	1	 	5
22	1	24	african_52.jpg	1	1	6
22	1	24	african_53.jpg	1	 	6
22	1	24	african_54.jpg	1	 	6
22	1	24	african_55.jpg	1	 	6
22	1	24	african_56.jpg	1	1	7
22	1	24	african_58.jpg	1	 	5
22	1	24	african_59.jpg	1	1	7
22	1	24	african_6.jpg	1	 	5
22	1	24	african_60.jpg	1	 	6
22	1	24	african_62.jpg	1	 	3
22	1	24	african_63.jpg	1	 	4
22	1	24	african_64.jpg	1	0	5
22	1	24	african_65.jpg	1	1	6
22	1	24	african_66.jpg	1	 	6
22	1	24	african_67.jpg	1	0	5
22	1	24	african_68.jpg	1	 	4
22	1	24	african_69.jpg	1	 	1
22	1	24	african_7.jpg	1	 	4
22	1	24	african_70.jpg	1	 	4
22	1	24	african_71.jpg	1	1	5
22	1	24	african_72.jpg	1	 	5
22	1	24	african_73.jpg	1	 	4
22	1	24	african_74.jpg	1	0	4
22	1	24	african_75.jpg	1	 	3
22	1	24	african_77.jpg	1	0	5
22	1	24	african_78.jpg	1	 	4
22	1	24	african_79.jpg	1	 	6
22	1	24	african_80.jpg	1	 	5
22	1	24	african_81.jpg	1	 	3
22	1	24	african_82.jpg	1	1	6
22	1	24	african_83.jpg	1	 	5
22	1	24	african_84.jpg	1	 	5
22	1	24	african_85.jpg	1	0	4
22	1	24	african_86.jpg	1	0	5
22	1	24	african_87.jpg	1	 	5
22	1	24	african_88.jpg	1	 	6
22	1	24	african_89.jpg	1	 	7
22	1	24	african_9.jpg	1	 	7
22	1	24	african_90.jpg	1	 	5
22	1	24	african_91.jpg	1	1	7
22	1	24	african_92.jpg	1	 	4
22	1	24	african_93.jpg	1	 	6
22	1	24	african_94.jpg	1	 	4
22	1	24	african_95.jpg	1	 	6
22	1	24	african_96.jpg	1	 	6
22	1	24	african_97.jpg	1	 	6
22	1	24	african_98.jpg	1	 	4
22	1	24	african_99.jpg	1	 	6
23	1	21	african_1.jpg	1	 	6
23	1	21	african_10.jpg	1	1	5
23	1	21	african_100.jpg	1	0	2
23	1	21	african_101.jpg	1	 	5
23	1	21	african_102.jpg	1	 	5
23	1	21	african_103.jpg	1	1	5
23	1	21	african_104.jpg	1	0	3
23	1	21	african_105.jpg	1	 	5
23	1	21	african_106.jpg	1	 	5
23	1	21	african_107.jpg	1	0	5
23	1	21	african_11.jpg	1	0	1
23	1	21	african_12.jpg	1	1	5
23	1	21	african_13.jpg	1	1	3
23	1	21	african_15.jpg	1	 	4
23	1	21	african_16.jpg	1	0	2
23	1	21	african_17.jpg	1	 	4
23	1	21	african_18.jpg	1	1	7
23	1	21	african_19.jpg	1	1	6
23	1	21	african_2.jpg	1	 	5
23	1	21	african_20.jpg	1	 	6
23	1	21	african_21.jpg	1	 	7
23	1	21	african_22.jpg	1	 	5
23	1	21	african_24.jpg	1	 	3
23	1	21	african_25.jpg	1	0	1
23	1	21	african_26.jpg	1	 	4
23	1	21	african_27.jpg	1	 	5
23	1	21	african_28.jpg	1	 	2
23	1	21	african_29.jpg	1	0	5
23	1	21	african_3.jpg	1	0	3
23	1	21	african_30.jpg	1	0	1
23	1	21	african_31.jpg	1	0	2
23	1	21	african_32.jpg	1	1	5
23	1	21	african_33.jpg	1	 	3
23	1	21	african_34.jpg	1	0	1
23	1	21	african_35.jpg	1	1	6
23	1	21	african_36.jpg	1	 	6
23	1	21	african_37.jpg	1	1	6
23	1	21	african_38.jpg	1	1	6
23	1	21	african_39.jpg	1	 	3
23	1	21	african_40.jpg	1	 	5
23	1	21	african_41.jpg	1	0	1
23	1	21	african_42.jpg	1	 	4
23	1	21	african_43.jpg	1	0	2
23	1	21	african_44.jpg	1	 	4
23	1	21	african_45.jpg	1	1	6
23	1	21	african_46.jpg	1	0	3
23	1	21	african_47.jpg	1	 	5
23	1	21	african_48.jpg	1	 	3
23	1	21	african_49.jpg	1	1	6
23	1	21	african_5.jpg	1	1	6
23	1	21	african_50.jpg	1	 	4
23	1	21	african_51.jpg	1	 	5
23	1	21	african_52.jpg	1	1	5
23	1	21	african_53.jpg	1	 	6
23	1	21	african_54.jpg	1	 	2
23	1	21	african_55.jpg	1	 	5
23	1	21	african_56.jpg	1	1	7
23	1	21	african_58.jpg	1	 	4
23	1	21	african_59.jpg	1	1	6
23	1	21	african_6.jpg	1	 	5
23	1	21	african_60.jpg	1	 	7
23	1	21	african_62.jpg	1	 	3
23	1	21	african_63.jpg	1	 	4
23	1	21	african_64.jpg	1	0	4
23	1	21	african_65.jpg	1	1	7
23	1	21	african_66.jpg	1	 	4
23	1	21	african_67.jpg	1	0	2
23	1	21	african_68.jpg	1	 	3
23	1	21	african_69.jpg	1	 	3
23	1	21	african_7.jpg	1	 	3
23	1	21	african_70.jpg	1	 	4
23	1	21	african_71.jpg	1	1	5
23	1	21	african_72.jpg	1	 	5
23	1	21	african_73.jpg	1	 	6
23	1	21	african_74.jpg	1	0	2
23	1	21	african_75.jpg	1	 	3
23	1	21	african_77.jpg	1	0	3
23	1	21	african_78.jpg	1	 	3
23	1	21	african_79.jpg	1	 	5
23	1	21	african_80.jpg	1	 	6
23	1	21	african_81.jpg	1	 	1
23	1	21	african_82.jpg	1	1	5
23	1	21	african_83.jpg	1	 	5
23	1	21	african_84.jpg	1	 	6
23	1	21	african_85.jpg	1	0	3
23	1	21	african_86.jpg	1	0	2
23	1	21	african_87.jpg	1	 	3
23	1	21	african_88.jpg	1	 	4
23	1	21	african_89.jpg	1	 	4
23	1	21	african_9.jpg	1	 	5
23	1	21	african_90.jpg	1	 	3
23	1	21	african_91.jpg	1	1	6
23	1	21	african_92.jpg	1	 	4
23	1	21	african_93.jpg	1	 	6
23	1	21	african_94.jpg	1	 	4
23	1	21	african_95.jpg	1	 	6
23	1	21	african_96.jpg	1	 	6
23	1	21	african_97.jpg	1	 	5
23	1	21	african_98.jpg	1	 	6
23	1	21	african_99.jpg	1	 	5
24	1	23	african_1.jpg	1	 	3
24	1	23	african_10.jpg	1	1	5
24	1	23	african_100.jpg	1	0	3
24	1	23	african_101.jpg	1	 	5
24	1	23	african_102.jpg	1	 	6
24	1	23	african_103.jpg	1	1	6
24	1	23	african_104.jpg	1	0	3
24	1	23	african_105.jpg	1	 	3
24	1	23	african_106.jpg	1	 	4
24	1	23	african_107.jpg	1	0	3
24	1	23	african_11.jpg	1	0	1
24	1	23	african_12.jpg	1	1	5
24	1	23	african_13.jpg	1	1	5
24	1	23	african_15.jpg	1	 	5
24	1	23	african_16.jpg	1	0	2
24	1	23	african_17.jpg	1	 	6
24	1	23	african_18.jpg	1	1	4
24	1	23	african_19.jpg	1	1	5
24	1	23	african_2.jpg	1	 	2
24	1	23	african_20.jpg	1	 	6
24	1	23	african_21.jpg	1	 	1
24	1	23	african_22.jpg	1	 	6
24	1	23	african_24.jpg	1	 	6
24	1	23	african_25.jpg	1	0	3
24	1	23	african_26.jpg	1	 	5
24	1	23	african_27.jpg	1	 	3
24	1	23	african_28.jpg	1	 	3
24	1	23	african_29.jpg	1	0	4
24	1	23	african_3.jpg	1	0	2
24	1	23	african_30.jpg	1	0	2
24	1	23	african_31.jpg	1	0	3
24	1	23	african_32.jpg	1	1	5
24	1	23	african_33.jpg	1	 	5
24	1	23	african_34.jpg	1	0	1
24	1	23	african_35.jpg	1	1	6
24	1	23	african_36.jpg	1	 	3
24	1	23	african_37.jpg	1	1	3
24	1	23	african_38.jpg	1	1	7
24	1	23	african_39.jpg	1	 	5
24	1	23	african_40.jpg	1	 	5
24	1	23	african_41.jpg	1	0	2
24	1	23	african_42.jpg	1	 	3
24	1	23	african_43.jpg	1	0	5
24	1	23	african_44.jpg	1	 	3
24	1	23	african_45.jpg	1	1	5
24	1	23	african_46.jpg	1	0	3
24	1	23	african_47.jpg	1	 	3
24	1	23	african_48.jpg	1	 	4
24	1	23	african_49.jpg	1	1	3
24	1	23	african_5.jpg	1	1	6
24	1	23	african_50.jpg	1	 	5
24	1	23	african_51.jpg	1	 	3
24	1	23	african_52.jpg	1	1	5
24	1	23	african_53.jpg	1	 	6
24	1	23	african_54.jpg	1	 	3
24	1	23	african_55.jpg	1	 	5
24	1	23	african_56.jpg	1	1	5
24	1	23	african_58.jpg	1	 	2
24	1	23	african_59.jpg	1	1	5
24	1	23	african_6.jpg	1	 	4
24	1	23	african_60.jpg	1	 	2
24	1	23	african_62.jpg	1	 	3
24	1	23	african_63.jpg	1	 	3
24	1	23	african_64.jpg	1	0	3
24	1	23	african_65.jpg	1	1	6
24	1	23	african_66.jpg	1	 	5
24	1	23	african_67.jpg	1	0	4
24	1	23	african_68.jpg	1	 	2
24	1	23	african_69.jpg	1	 	2
24	1	23	african_7.jpg	1	 	5
24	1	23	african_70.jpg	1	 	4
24	1	23	african_71.jpg	1	1	3
24	1	23	african_72.jpg	1	 	3
24	1	23	african_73.jpg	1	 	3
24	1	23	african_74.jpg	1	0	3
24	1	23	african_75.jpg	1	 	3
24	1	23	african_77.jpg	1	0	4
24	1	23	african_78.jpg	1	 	4
24	1	23	african_79.jpg	1	 	2
24	1	23	african_80.jpg	1	 	6
24	1	23	african_81.jpg	1	 	2
24	1	23	african_82.jpg	1	1	6
24	1	23	african_83.jpg	1	 	4
24	1	23	african_84.jpg	1	 	3
24	1	23	african_85.jpg	1	0	4
24	1	23	african_86.jpg	1	0	3
24	1	23	african_87.jpg	1	 	6
24	1	23	african_88.jpg	1	 	3
24	1	23	african_89.jpg	1	 	3
24	1	23	african_9.jpg	1	 	2
24	1	23	african_90.jpg	1	 	3
24	1	23	african_91.jpg	1	1	6
24	1	23	african_92.jpg	1	 	5
24	1	23	african_93.jpg	1	 	5
24	1	23	african_94.jpg	1	 	4
24	1	23	african_95.jpg	1	 	5
24	1	23	african_96.jpg	1	 	7
24	1	23	african_97.jpg	1	 	6
24	1	23	african_98.jpg	1	 	3
24	1	23	african_99.jpg	1	 	3
1	1	26	puppy_100.jpg	2	 	2
1	1	26	puppy_101.jpg	2	0	1
1	1	26	puppy_102.jpg	2	 	4
1	1	26	puppy_103.jpg	2	 	3
1	1	26	puppy_104.jpg	2	0	5
1	1	26	puppy_105.jpg	2	 	3
1	1	26	puppy_106.jpg	2	0	6
1	1	26	puppy_107.jpg	2	 	3
1	1	26	puppy_108.jpg	2	 	2
1	1	26	puppy_109.jpg	2	 	4
1	1	26	puppy_111.jpg	2	 	2
1	1	26	puppy_112.jpg	2	0	2
1	1	26	puppy_113.jpg	2	1	6
1	1	26	puppy_13.jpg	2	1	6
1	1	26	puppy_16.jpg	2	 	5
1	1	26	puppy_19.jpg	2	1	6
1	1	26	puppy_20.jpg	2	 	3
1	1	26	puppy_22.jpg	2	 	7
1	1	26	puppy_26.jpg	2	 	2
1	1	26	puppy_28.jpg	2	 	6
1	1	26	puppy_29.jpg	2	 	2
1	1	26	puppy_3.jpg	2	 	3
1	1	26	puppy_30.jpg	2	1	4
1	1	26	puppy_33.jpg	2	 	5
1	1	26	puppy_35.jpg	2	 	4
1	1	26	puppy_36.jpg	2	 	3
1	1	26	puppy_37.jpg	2	0	2
1	1	26	puppy_4.jpg	2	 	5
1	1	26	puppy_40.jpg	2	 	3
1	1	26	puppy_44.jpg	2	 	3
1	1	26	puppy_48.jpg	2	 	4
1	1	26	puppy_49.jpg	2	 	4
1	1	26	puppy_50.jpg	2	 	6
1	1	26	puppy_52.jpg	2	 	1
1	1	26	puppy_55.jpg	2	0	5
1	1	26	puppy_56.jpg	2	0	3
1	1	26	puppy_57.jpg	2	0	5
1	1	26	puppy_58.jpg	2	0	5
1	1	26	puppy_59.jpg	2	0	5
1	1	26	puppy_60.jpg	2	0	1
1	1	26	puppy_61.jpg	2	 	3
1	1	26	puppy_62.jpg	2	0	1
1	1	26	puppy_66.jpg	2	 	2
1	1	26	puppy_67.jpg	2	 	3
1	1	26	puppy_68.jpg	2	0	2
1	1	26	puppy_72.jpg	2	 	5
1	1	26	puppy_73.jpg	2	0	3
1	1	26	puppy_74.jpg	2	1	3
1	1	26	puppy_76.jpg	2	 	4
1	1	26	puppy_77.jpg	2	 	4
1	1	26	puppy_78.jpg	2	1	6
1	1	26	puppy_80.jpg	2	1	7
1	1	26	puppy_81.jpg	2	0	3
1	1	26	puppy_82.jpg	2	 	5
1	1	26	puppy_83.jpg	2	1	5
1	1	26	puppy_85.jpg	2	 	2
1	1	26	puppy_86.jpg	2	 	1
1	1	26	puppy_88.jpg	2	1	3
1	1	26	puppy_9.jpg	2	 	3
1	1	26	puppy_91.jpg	2	 	2
1	1	26	puppy_92.jpg	2	 	6
1	1	26	puppy_93.jpg	2	1	7
1	1	26	puppy_94.jpg	2	 	5
1	1	26	puppy_95.jpg	2	1	3
1	1	26	puppy_97.jpg	2	1	5
1	1	26	puppy_98.jpg	2	1	6
1	1	26	puppy_99.jpg	2	 	3
1	1	26	puppy01.jpg	2	1	3
1	1	26	puppy02.jpg	2	 	3
1	1	26	puppy03.jpg	2	 	6
1	1	26	puppy04.jpg	2	1	5
1	1	26	puppy05.jpg	2	1	6
1	1	26	puppy06.jpg	2	 	6
1	1	26	puppy07.jpg	2	 	2
1	1	26	puppy08.jpg	2	 	6
1	1	26	puppy09.jpg	2	 	2
1	1	26	puppy10.jpg	2	1	6
1	1	26	puppy11.jpg	2	 	2
1	1	26	puppy12.jpg	2	 	5
1	1	26	puppy13.jpg	2	 	4
1	1	26	puppy14.jpg	2	 	4
1	1	26	puppy15.jpg	2	 	2
1	1	26	puppy16.jpg	2	 	5
1	1	26	puppy17.jpg	2	 	5
1	1	26	puppy19.jpg	2	0	2
1	1	26	puppy20.jpg	2	0	5
1	1	26	puppy21.jpg	2	1	6
1	1	26	puppy23.jpg	2	 	3
1	1	26	puppy24.jpg	2	 	2
1	1	26	puppy25.jpg	2	 	3
1	1	26	puppy26.jpg	2	0	3
1	1	26	puppy27.jpg	2	 	3
1	1	26	puppy30.jpg	2	1	5
1	1	26	puppy31.jpg	2	 	6
1	1	26	puppy32.jpg	2	0	4
1	1	26	puppy33.jpg	2	1	6
1	1	26	puppy34.jpg	2	 	5
1	1	26	puppy35.jpg	2	 	3
1	1	26	puppy36.jpg	2	 	3
1	1	26	puppy37.jpg	2	0	5
2	1	22	puppy_100.jpg	2	 	4
2	1	22	puppy_101.jpg	2	0	1
2	1	22	puppy_102.jpg	2	 	1
2	1	22	puppy_103.jpg	2	 	2
2	1	22	puppy_104.jpg	2	0	1
2	1	22	puppy_105.jpg	2	 	1
2	1	22	puppy_106.jpg	2	0	2
2	1	22	puppy_107.jpg	2	 	2
2	1	22	puppy_108.jpg	2	 	2
2	1	22	puppy_109.jpg	2	 	6
2	1	22	puppy_111.jpg	2	 	1
2	1	22	puppy_112.jpg	2	0	2
2	1	22	puppy_113.jpg	2	1	5
2	1	22	puppy_13.jpg	2	1	5
2	1	22	puppy_16.jpg	2	 	7
2	1	22	puppy_19.jpg	2	1	7
2	1	22	puppy_20.jpg	2	 	2
2	1	22	puppy_22.jpg	2	 	5
2	1	22	puppy_26.jpg	2	 	5
2	1	22	puppy_28.jpg	2	 	4
2	1	22	puppy_29.jpg	2	 	4
2	1	22	puppy_3.jpg	2	 	5
2	1	22	puppy_30.jpg	2	1	5
2	1	22	puppy_33.jpg	2	 	2
2	1	22	puppy_35.jpg	2	 	3
2	1	22	puppy_36.jpg	2	 	6
2	1	22	puppy_37.jpg	2	0	1
2	1	22	puppy_4.jpg	2	 	7
2	1	22	puppy_40.jpg	2	 	5
2	1	22	puppy_44.jpg	2	 	5
2	1	22	puppy_48.jpg	2	 	2
2	1	22	puppy_49.jpg	2	 	4
2	1	22	puppy_50.jpg	2	 	3
2	1	22	puppy_52.jpg	2	 	1
2	1	22	puppy_55.jpg	2	0	4
2	1	22	puppy_56.jpg	2	0	1
2	1	22	puppy_57.jpg	2	0	2
2	1	22	puppy_58.jpg	2	0	1
2	1	22	puppy_59.jpg	2	0	1
2	1	22	puppy_60.jpg	2	0	1
2	1	22	puppy_61.jpg	2	 	1
2	1	22	puppy_62.jpg	2	0	2
2	1	22	puppy_66.jpg	2	 	1
2	1	22	puppy_67.jpg	2	 	1
2	1	22	puppy_68.jpg	2	0	2
2	1	22	puppy_72.jpg	2	 	5
2	1	22	puppy_73.jpg	2	0	5
2	1	22	puppy_74.jpg	2	1	5
2	1	22	puppy_76.jpg	2	 	1
2	1	22	puppy_77.jpg	2	 	5
2	1	22	puppy_78.jpg	2	1	7
2	1	22	puppy_80.jpg	2	1	7
2	1	22	puppy_81.jpg	2	0	1
2	1	22	puppy_82.jpg	2	 	3
2	1	22	puppy_83.jpg	2	1	2
2	1	22	puppy_85.jpg	2	 	3
2	1	22	puppy_86.jpg	2	 	1
2	1	22	puppy_88.jpg	2	1	3
2	1	22	puppy_9.jpg	2	 	4
2	1	22	puppy_91.jpg	2	 	6
2	1	22	puppy_92.jpg	2	 	4
2	1	22	puppy_93.jpg	2	1	5
2	1	22	puppy_94.jpg	2	 	6
2	1	22	puppy_95.jpg	2	1	2
2	1	22	puppy_97.jpg	2	1	2
2	1	22	puppy_98.jpg	2	1	6
2	1	22	puppy_99.jpg	2	 	4
2	1	22	puppy01.jpg	2	1	5
2	1	22	puppy02.jpg	2	 	4
2	1	22	puppy03.jpg	2	 	1
2	1	22	puppy04.jpg	2	1	5
2	1	22	puppy05.jpg	2	1	6
2	1	22	puppy06.jpg	2	 	1
2	1	22	puppy07.jpg	2	 	7
2	1	22	puppy08.jpg	2	 	6
2	1	22	puppy09.jpg	2	 	1
2	1	22	puppy10.jpg	2	1	5
2	1	22	puppy11.jpg	2	 	3
2	1	22	puppy12.jpg	2	 	2
2	1	22	puppy13.jpg	2	 	4
2	1	22	puppy14.jpg	2	 	2
2	1	22	puppy15.jpg	2	 	3
2	1	22	puppy16.jpg	2	 	2
2	1	22	puppy17.jpg	2	 	3
2	1	22	puppy19.jpg	2	0	2
2	1	22	puppy20.jpg	2	0	1
2	1	22	puppy21.jpg	2	1	6
2	1	22	puppy23.jpg	2	 	1
2	1	22	puppy24.jpg	2	 	1
2	1	22	puppy25.jpg	2	 	3
2	1	22	puppy26.jpg	2	0	2
2	1	22	puppy27.jpg	2	 	3
2	1	22	puppy30.jpg	2	1	4
2	1	22	puppy31.jpg	2	 	2
2	1	22	puppy32.jpg	2	0	1
2	1	22	puppy33.jpg	2	1	2
2	1	22	puppy34.jpg	2	 	5
2	1	22	puppy35.jpg	2	 	1
2	1	22	puppy36.jpg	2	 	2
2	1	22	puppy37.jpg	2	0	2
3	1	22	puppy_100.jpg	2	 	2
3	1	22	puppy_101.jpg	2	0	1
3	1	22	puppy_102.jpg	2	 	3
3	1	22	puppy_103.jpg	2	 	5
3	1	22	puppy_104.jpg	2	0	2
3	1	22	puppy_105.jpg	2	 	2
3	1	22	puppy_106.jpg	2	0	3
3	1	22	puppy_107.jpg	2	 	6
3	1	22	puppy_108.jpg	2	 	4
3	1	22	puppy_109.jpg	2	 	6
3	1	22	puppy_111.jpg	2	 	4
3	1	22	puppy_112.jpg	2	0	2
3	1	22	puppy_113.jpg	2	1	6
3	1	22	puppy_13.jpg	2	1	6
3	1	22	puppy_16.jpg	2	 	7
3	1	22	puppy_19.jpg	2	1	5
3	1	22	puppy_20.jpg	2	 	6
3	1	22	puppy_22.jpg	2	 	6
3	1	22	puppy_26.jpg	2	 	7
3	1	22	puppy_28.jpg	2	 	7
3	1	22	puppy_29.jpg	2	 	6
3	1	22	puppy_3.jpg	2	 	4
3	1	22	puppy_30.jpg	2	1	5
3	1	22	puppy_33.jpg	2	 	6
3	1	22	puppy_35.jpg	2	 	5
3	1	22	puppy_36.jpg	2	 	5
3	1	22	puppy_37.jpg	2	0	5
3	1	22	puppy_4.jpg	2	 	4
3	1	22	puppy_40.jpg	2	 	5
3	1	22	puppy_44.jpg	2	 	6
3	1	22	puppy_48.jpg	2	 	6
3	1	22	puppy_49.jpg	2	 	6
3	1	22	puppy_50.jpg	2	 	1
3	1	22	puppy_52.jpg	2	 	1
3	1	22	puppy_55.jpg	2	0	1
3	1	22	puppy_56.jpg	2	0	2
3	1	22	puppy_57.jpg	2	0	2
3	1	22	puppy_58.jpg	2	0	1
3	1	22	puppy_59.jpg	2	0	1
3	1	22	puppy_60.jpg	2	0	1
3	1	22	puppy_61.jpg	2	 	6
3	1	22	puppy_62.jpg	2	0	4
3	1	22	puppy_66.jpg	2	 	4
3	1	22	puppy_67.jpg	2	 	6
3	1	22	puppy_68.jpg	2	0	3
3	1	22	puppy_72.jpg	2	 	3
3	1	22	puppy_73.jpg	2	0	2
3	1	22	puppy_74.jpg	2	1	6
3	1	22	puppy_76.jpg	2	 	3
3	1	22	puppy_77.jpg	2	 	5
3	1	22	puppy_78.jpg	2	1	6
3	1	22	puppy_80.jpg	2	1	6
3	1	22	puppy_81.jpg	2	0	1
3	1	22	puppy_82.jpg	2	 	5
3	1	22	puppy_83.jpg	2	1	2
3	1	22	puppy_85.jpg	2	 	7
3	1	22	puppy_86.jpg	2	 	7
3	1	22	puppy_88.jpg	2	1	5
3	1	22	puppy_9.jpg	2	 	4
3	1	22	puppy_91.jpg	2	 	4
3	1	22	puppy_92.jpg	2	 	6
3	1	22	puppy_93.jpg	2	1	6
3	1	22	puppy_94.jpg	2	 	5
3	1	22	puppy_95.jpg	2	1	5
3	1	22	puppy_97.jpg	2	1	6
3	1	22	puppy_98.jpg	2	1	5
3	1	22	puppy_99.jpg	2	 	4
3	1	22	puppy01.jpg	2	1	5
3	1	22	puppy02.jpg	2	 	5
3	1	22	puppy03.jpg	2	 	2
3	1	22	puppy04.jpg	2	1	4
3	1	22	puppy05.jpg	2	1	6
3	1	22	puppy06.jpg	2	 	2
3	1	22	puppy07.jpg	2	 	4
3	1	22	puppy08.jpg	2	 	6
3	1	22	puppy09.jpg	2	 	7
3	1	22	puppy10.jpg	2	1	6
3	1	22	puppy11.jpg	2	 	4
3	1	22	puppy12.jpg	2	 	3
3	1	22	puppy13.jpg	2	 	6
3	1	22	puppy14.jpg	2	 	5
3	1	22	puppy15.jpg	2	 	5
3	1	22	puppy16.jpg	2	 	6
3	1	22	puppy17.jpg	2	 	5
3	1	22	puppy19.jpg	2	0	1
3	1	22	puppy20.jpg	2	0	3
3	1	22	puppy21.jpg	2	1	6
3	1	22	puppy23.jpg	2	 	4
3	1	22	puppy24.jpg	2	 	1
3	1	22	puppy25.jpg	2	 	5
3	1	22	puppy26.jpg	2	0	2
3	1	22	puppy27.jpg	2	 	6
3	1	22	puppy30.jpg	2	1	6
3	1	22	puppy31.jpg	2	 	7
3	1	22	puppy32.jpg	2	0	1
3	1	22	puppy33.jpg	2	1	7
3	1	22	puppy34.jpg	2	 	6
3	1	22	puppy35.jpg	2	 	4
3	1	22	puppy36.jpg	2	 	4
3	1	22	puppy37.jpg	2	0	3
4	0	28	puppy_100.jpg	2	 	3
4	0	28	puppy_101.jpg	2	0	2
4	0	28	puppy_102.jpg	2	 	4
4	0	28	puppy_103.jpg	2	 	3
4	0	28	puppy_104.jpg	2	0	5
4	0	28	puppy_105.jpg	2	 	3
4	0	28	puppy_106.jpg	2	0	3
4	0	28	puppy_107.jpg	2	 	4
4	0	28	puppy_108.jpg	2	 	5
4	0	28	puppy_109.jpg	2	 	5
4	0	28	puppy_111.jpg	2	 	5
4	0	28	puppy_112.jpg	2	0	5
4	0	28	puppy_113.jpg	2	1	6
4	0	28	puppy_13.jpg	2	1	6
4	0	28	puppy_16.jpg	2	 	5
4	0	28	puppy_19.jpg	2	1	6
4	0	28	puppy_20.jpg	2	 	6
4	0	28	puppy_22.jpg	2	 	7
4	0	28	puppy_26.jpg	2	 	3
4	0	28	puppy_28.jpg	2	 	5
4	0	28	puppy_29.jpg	2	 	2
4	0	28	puppy_3.jpg	2	 	6
4	0	28	puppy_30.jpg	2	1	6
4	0	28	puppy_33.jpg	2	 	3
4	0	28	puppy_35.jpg	2	 	5
4	0	28	puppy_36.jpg	2	 	4
4	0	28	puppy_37.jpg	2	0	4
4	0	28	puppy_4.jpg	2	 	6
4	0	28	puppy_40.jpg	2	 	6
4	0	28	puppy_44.jpg	2	 	4
4	0	28	puppy_48.jpg	2	 	6
4	0	28	puppy_49.jpg	2	 	4
4	0	28	puppy_50.jpg	2	 	6
4	0	28	puppy_52.jpg	2	 	3
4	0	28	puppy_55.jpg	2	0	5
4	0	28	puppy_56.jpg	2	0	6
4	0	28	puppy_57.jpg	2	0	5
4	0	28	puppy_58.jpg	2	0	5
4	0	28	puppy_59.jpg	2	0	6
4	0	28	puppy_60.jpg	2	0	6
4	0	28	puppy_61.jpg	2	 	5
4	0	28	puppy_62.jpg	2	0	3
4	0	28	puppy_66.jpg	2	 	4
4	0	28	puppy_67.jpg	2	 	4
4	0	28	puppy_68.jpg	2	0	4
4	0	28	puppy_72.jpg	2	 	6
4	0	28	puppy_73.jpg	2	0	5
4	0	28	puppy_74.jpg	2	1	6
4	0	28	puppy_76.jpg	2	 	6
4	0	28	puppy_77.jpg	2	 	7
4	0	28	puppy_78.jpg	2	1	6
4	0	28	puppy_80.jpg	2	1	7
4	0	28	puppy_81.jpg	2	0	4
4	0	28	puppy_82.jpg	2	 	5
4	0	28	puppy_83.jpg	2	1	6
4	0	28	puppy_85.jpg	2	 	4
4	0	28	puppy_86.jpg	2	 	5
4	0	28	puppy_88.jpg	2	1	6
4	0	28	puppy_9.jpg	2	 	4
4	0	28	puppy_91.jpg	2	 	4
4	0	28	puppy_92.jpg	2	 	6
4	0	28	puppy_93.jpg	2	1	6
4	0	28	puppy_94.jpg	2	 	5
4	0	28	puppy_95.jpg	2	1	6
4	0	28	puppy_97.jpg	2	1	5
4	0	28	puppy_98.jpg	2	1	6
4	0	28	puppy_99.jpg	2	 	5
4	0	28	puppy01.jpg	2	1	5
4	0	28	puppy02.jpg	2	 	6
4	0	28	puppy03.jpg	2	 	5
4	0	28	puppy04.jpg	2	1	6
4	0	28	puppy05.jpg	2	1	7
4	0	28	puppy06.jpg	2	 	3
4	0	28	puppy07.jpg	2	 	6
4	0	28	puppy08.jpg	2	 	5
4	0	28	puppy09.jpg	2	 	6
4	0	28	puppy10.jpg	2	1	6
4	0	28	puppy11.jpg	2	 	6
4	0	28	puppy12.jpg	2	 	4
4	0	28	puppy13.jpg	2	 	5
4	0	28	puppy14.jpg	2	 	5
4	0	28	puppy15.jpg	2	 	6
4	0	28	puppy16.jpg	2	 	5
4	0	28	puppy17.jpg	2	 	5
4	0	28	puppy19.jpg	2	0	3
4	0	28	puppy20.jpg	2	0	5
4	0	28	puppy21.jpg	2	1	6
4	0	28	puppy23.jpg	2	 	4
4	0	28	puppy24.jpg	2	 	5
4	0	28	puppy25.jpg	2	 	6
4	0	28	puppy26.jpg	2	0	5
4	0	28	puppy27.jpg	2	 	4
4	0	28	puppy30.jpg	2	1	4
4	0	28	puppy31.jpg	2	 	6
4	0	28	puppy32.jpg	2	0	5
4	0	28	puppy33.jpg	2	1	4
4	0	28	puppy34.jpg	2	 	3
4	0	28	puppy35.jpg	2	 	5
4	0	28	puppy36.jpg	2	 	5
4	0	28	puppy37.jpg	2	0	5
5	1	25	puppy_100.jpg	2	 	7
5	1	25	puppy_101.jpg	2	0	1
5	1	25	puppy_102.jpg	2	 	6
5	1	25	puppy_103.jpg	2	 	5
5	1	25	puppy_104.jpg	2	0	2
5	1	25	puppy_105.jpg	2	 	6
5	1	25	puppy_106.jpg	2	0	1
5	1	25	puppy_107.jpg	2	 	2
5	1	25	puppy_108.jpg	2	 	2
5	1	25	puppy_109.jpg	2	 	3
5	1	25	puppy_111.jpg	2	 	2
5	1	25	puppy_112.jpg	2	0	2
5	1	25	puppy_113.jpg	2	1	7
5	1	25	puppy_13.jpg	2	1	6
5	1	25	puppy_16.jpg	2	 	6
5	1	25	puppy_19.jpg	2	1	7
5	1	25	puppy_20.jpg	2	 	2
5	1	25	puppy_22.jpg	2	 	7
5	1	25	puppy_26.jpg	2	 	1
5	1	25	puppy_28.jpg	2	 	7
5	1	25	puppy_29.jpg	2	 	1
5	1	25	puppy_3.jpg	2	 	5
5	1	25	puppy_30.jpg	2	1	3
5	1	25	puppy_33.jpg	2	 	1
5	1	25	puppy_35.jpg	2	 	3
5	1	25	puppy_36.jpg	2	 	2
5	1	25	puppy_37.jpg	2	0	1
5	1	25	puppy_4.jpg	2	 	7
5	1	25	puppy_40.jpg	2	 	6
5	1	25	puppy_44.jpg	2	 	2
5	1	25	puppy_48.jpg	2	 	5
5	1	25	puppy_49.jpg	2	 	5
5	1	25	puppy_50.jpg	2	 	4
5	1	25	puppy_52.jpg	2	 	1
5	1	25	puppy_55.jpg	2	0	3
5	1	25	puppy_56.jpg	2	0	5
5	1	25	puppy_57.jpg	2	0	6
5	1	25	puppy_58.jpg	2	0	2
5	1	25	puppy_59.jpg	2	0	1
5	1	25	puppy_60.jpg	2	0	1
5	1	25	puppy_61.jpg	2	 	3
5	1	25	puppy_62.jpg	2	0	1
5	1	25	puppy_66.jpg	2	 	2
5	1	25	puppy_67.jpg	2	 	7
5	1	25	puppy_68.jpg	2	0	1
5	1	25	puppy_72.jpg	2	 	7
5	1	25	puppy_73.jpg	2	0	2
5	1	25	puppy_74.jpg	2	1	5
5	1	25	puppy_76.jpg	2	 	4
5	1	25	puppy_77.jpg	2	 	3
5	1	25	puppy_78.jpg	2	1	7
5	1	25	puppy_80.jpg	2	1	7
5	1	25	puppy_81.jpg	2	0	2
5	1	25	puppy_82.jpg	2	 	1
5	1	25	puppy_83.jpg	2	1	7
5	1	25	puppy_85.jpg	2	 	1
5	1	25	puppy_86.jpg	2	 	2
5	1	25	puppy_88.jpg	2	1	6
5	1	25	puppy_9.jpg	2	 	6
5	1	25	puppy_91.jpg	2	 	7
5	1	25	puppy_92.jpg	2	 	5
5	1	25	puppy_93.jpg	2	1	7
5	1	25	puppy_94.jpg	2	 	2
5	1	25	puppy_95.jpg	2	1	6
5	1	25	puppy_97.jpg	2	1	6
5	1	25	puppy_98.jpg	2	1	6
5	1	25	puppy_99.jpg	2	 	7
5	1	25	puppy01.jpg	2	1	6
5	1	25	puppy02.jpg	2	 	3
5	1	25	puppy03.jpg	2	 	7
5	1	25	puppy04.jpg	2	1	7
5	1	25	puppy05.jpg	2	1	5
5	1	25	puppy06.jpg	2	 	2
5	1	25	puppy07.jpg	2	 	5
5	1	25	puppy08.jpg	2	 	7
5	1	25	puppy09.jpg	2	 	1
5	1	25	puppy10.jpg	2	1	7
5	1	25	puppy11.jpg	2	 	5
5	1	25	puppy12.jpg	2	 	6
5	1	25	puppy13.jpg	2	 	5
5	1	25	puppy14.jpg	2	 	6
5	1	25	puppy15.jpg	2	 	6
5	1	25	puppy16.jpg	2	 	6
5	1	25	puppy17.jpg	2	 	5
5	1	25	puppy19.jpg	2	0	3
5	1	25	puppy20.jpg	2	0	7
5	1	25	puppy21.jpg	2	1	6
5	1	25	puppy23.jpg	2	 	2
5	1	25	puppy24.jpg	2	 	1
5	1	25	puppy25.jpg	2	 	7
5	1	25	puppy26.jpg	2	0	1
5	1	25	puppy27.jpg	2	 	3
5	1	25	puppy30.jpg	2	1	5
5	1	25	puppy31.jpg	2	 	5
5	1	25	puppy32.jpg	2	0	2
5	1	25	puppy33.jpg	2	1	2
5	1	25	puppy34.jpg	2	 	1
5	1	25	puppy35.jpg	2	 	1
5	1	25	puppy36.jpg	2	 	2
5	1	25	puppy37.jpg	2	0	3
6	1	29	puppy_100.jpg	2	 	2
6	1	29	puppy_101.jpg	2	0	2
6	1	29	puppy_102.jpg	2	 	5
6	1	29	puppy_103.jpg	2	 	5
6	1	29	puppy_104.jpg	2	0	2
6	1	29	puppy_105.jpg	2	 	1
6	1	29	puppy_106.jpg	2	0	2
6	1	29	puppy_107.jpg	2	 	1
6	1	29	puppy_108.jpg	2	 	4
6	1	29	puppy_109.jpg	2	 	3
6	1	29	puppy_111.jpg	2	 	3
6	1	29	puppy_112.jpg	2	0	1
6	1	29	puppy_113.jpg	2	1	3
6	1	29	puppy_13.jpg	2	1	5
6	1	29	puppy_16.jpg	2	 	5
6	1	29	puppy_19.jpg	2	1	6
6	1	29	puppy_20.jpg	2	 	3
6	1	29	puppy_22.jpg	2	 	6
6	1	29	puppy_26.jpg	2	 	5
6	1	29	puppy_28.jpg	2	 	7
6	1	29	puppy_29.jpg	2	 	2
6	1	29	puppy_3.jpg	2	 	5
6	1	29	puppy_30.jpg	2	1	7
6	1	29	puppy_33.jpg	2	 	1
6	1	29	puppy_35.jpg	2	 	3
6	1	29	puppy_36.jpg	2	 	5
6	1	29	puppy_37.jpg	2	0	3
6	1	29	puppy_4.jpg	2	 	6
6	1	29	puppy_40.jpg	2	 	5
6	1	29	puppy_44.jpg	2	 	3
6	1	29	puppy_48.jpg	2	 	3
6	1	29	puppy_49.jpg	2	 	2
6	1	29	puppy_50.jpg	2	 	1
6	1	29	puppy_52.jpg	2	 	1
6	1	29	puppy_55.jpg	2	0	1
6	1	29	puppy_56.jpg	2	0	4
6	1	29	puppy_57.jpg	2	0	5
6	1	29	puppy_58.jpg	2	0	1
6	1	29	puppy_59.jpg	2	0	1
6	1	29	puppy_60.jpg	2	0	5
6	1	29	puppy_61.jpg	2	 	3
6	1	29	puppy_62.jpg	2	0	2
6	1	29	puppy_66.jpg	2	 	1
6	1	29	puppy_67.jpg	2	 	5
6	1	29	puppy_68.jpg	2	0	4
6	1	29	puppy_72.jpg	2	 	2
6	1	29	puppy_73.jpg	2	0	2
6	1	29	puppy_74.jpg	2	1	6
6	1	29	puppy_76.jpg	2	 	2
6	1	29	puppy_77.jpg	2	 	3
6	1	29	puppy_78.jpg	2	1	5
6	1	29	puppy_80.jpg	2	1	5
6	1	29	puppy_81.jpg	2	0	3
6	1	29	puppy_82.jpg	2	 	3
6	1	29	puppy_83.jpg	2	1	5
6	1	29	puppy_85.jpg	2	 	6
6	1	29	puppy_86.jpg	2	 	6
6	1	29	puppy_88.jpg	2	1	6
6	1	29	puppy_9.jpg	2	 	3
6	1	29	puppy_91.jpg	2	 	6
6	1	29	puppy_92.jpg	2	 	5
6	1	29	puppy_93.jpg	2	1	3
6	1	29	puppy_94.jpg	2	 	5
6	1	29	puppy_95.jpg	2	1	6
6	1	29	puppy_97.jpg	2	1	2
6	1	29	puppy_98.jpg	2	1	5
6	1	29	puppy_99.jpg	2	 	5
6	1	29	puppy01.jpg	2	1	4
6	1	29	puppy02.jpg	2	 	5
6	1	29	puppy03.jpg	2	 	1
6	1	29	puppy04.jpg	2	1	2
6	1	29	puppy05.jpg	2	1	5
6	1	29	puppy06.jpg	2	 	1
6	1	29	puppy07.jpg	2	 	5
6	1	29	puppy08.jpg	2	 	7
6	1	29	puppy09.jpg	2	 	3
6	1	29	puppy10.jpg	2	1	3
6	1	29	puppy11.jpg	2	 	2
6	1	29	puppy12.jpg	2	 	1
6	1	29	puppy13.jpg	2	 	4
6	1	29	puppy14.jpg	2	 	2
6	1	29	puppy15.jpg	2	 	2
6	1	29	puppy16.jpg	2	 	2
6	1	29	puppy17.jpg	2	 	3
6	1	29	puppy19.jpg	2	0	6
6	1	29	puppy20.jpg	2	0	7
6	1	29	puppy21.jpg	2	1	4
6	1	29	puppy23.jpg	2	 	1
6	1	29	puppy24.jpg	2	 	1
6	1	29	puppy25.jpg	2	 	7
6	1	29	puppy26.jpg	2	0	1
6	1	29	puppy27.jpg	2	 	3
6	1	29	puppy30.jpg	2	1	2
6	1	29	puppy31.jpg	2	 	5
6	1	29	puppy32.jpg	2	0	1
6	1	29	puppy33.jpg	2	1	6
6	1	29	puppy34.jpg	2	 	1
6	1	29	puppy35.jpg	2	 	1
6	1	29	puppy36.jpg	2	 	1
6	1	29	puppy37.jpg	2	0	2
7	0	29	puppy_100.jpg	2	 	3
7	0	29	puppy_101.jpg	2	0	2
7	0	29	puppy_102.jpg	2	 	4
7	0	29	puppy_103.jpg	2	 	5
7	0	29	puppy_104.jpg	2	0	5
7	0	29	puppy_105.jpg	2	 	4
7	0	29	puppy_106.jpg	2	0	3
7	0	29	puppy_107.jpg	2	 	5
7	0	29	puppy_108.jpg	2	 	2
7	0	29	puppy_109.jpg	2	 	5
7	0	29	puppy_111.jpg	2	 	3
7	0	29	puppy_112.jpg	2	0	3
7	0	29	puppy_113.jpg	2	1	6
7	0	29	puppy_13.jpg	2	1	5
7	0	29	puppy_16.jpg	2	 	5
7	0	29	puppy_19.jpg	2	1	5
7	0	29	puppy_20.jpg	2	 	5
7	0	29	puppy_22.jpg	2	 	5
7	0	29	puppy_26.jpg	2	 	3
7	0	29	puppy_28.jpg	2	 	6
7	0	29	puppy_29.jpg	2	 	3
7	0	29	puppy_3.jpg	2	 	5
7	0	29	puppy_30.jpg	2	1	6
7	0	29	puppy_33.jpg	2	 	6
7	0	29	puppy_35.jpg	2	 	3
7	0	29	puppy_36.jpg	2	 	3
7	0	29	puppy_37.jpg	2	0	4
7	0	29	puppy_4.jpg	2	 	5
7	0	29	puppy_40.jpg	2	 	3
7	0	29	puppy_44.jpg	2	 	5
7	0	29	puppy_48.jpg	2	 	7
7	0	29	puppy_49.jpg	2	 	5
7	0	29	puppy_50.jpg	2	 	4
7	0	29	puppy_52.jpg	2	 	5
7	0	29	puppy_55.jpg	2	0	5
7	0	29	puppy_56.jpg	2	0	3
7	0	29	puppy_57.jpg	2	0	4
7	0	29	puppy_58.jpg	2	0	3
7	0	29	puppy_59.jpg	2	0	4
7	0	29	puppy_60.jpg	2	0	2
7	0	29	puppy_61.jpg	2	 	5
7	0	29	puppy_62.jpg	2	0	3
7	0	29	puppy_66.jpg	2	 	4
7	0	29	puppy_67.jpg	2	 	5
7	0	29	puppy_68.jpg	2	0	5
7	0	29	puppy_72.jpg	2	 	6
7	0	29	puppy_73.jpg	2	0	3
7	0	29	puppy_74.jpg	2	1	5
7	0	29	puppy_76.jpg	2	 	5
7	0	29	puppy_77.jpg	2	 	5
7	0	29	puppy_78.jpg	2	1	5
7	0	29	puppy_80.jpg	2	1	5
7	0	29	puppy_81.jpg	2	0	3
7	0	29	puppy_82.jpg	2	 	6
7	0	29	puppy_83.jpg	2	1	2
7	0	29	puppy_85.jpg	2	 	3
7	0	29	puppy_86.jpg	2	 	3
7	0	29	puppy_88.jpg	2	1	4
7	0	29	puppy_9.jpg	2	 	4
7	0	29	puppy_91.jpg	2	 	3
7	0	29	puppy_92.jpg	2	 	5
7	0	29	puppy_93.jpg	2	1	5
7	0	29	puppy_94.jpg	2	 	5
7	0	29	puppy_95.jpg	2	1	5
7	0	29	puppy_97.jpg	2	1	4
7	0	29	puppy_98.jpg	2	1	5
7	0	29	puppy_99.jpg	2	 	5
7	0	29	puppy01.jpg	2	1	5
7	0	29	puppy02.jpg	2	 	5
7	0	29	puppy03.jpg	2	 	4
7	0	29	puppy04.jpg	2	1	5
7	0	29	puppy05.jpg	2	1	5
7	0	29	puppy06.jpg	2	 	5
7	0	29	puppy07.jpg	2	 	5
7	0	29	puppy08.jpg	2	 	4
7	0	29	puppy09.jpg	2	 	5
7	0	29	puppy10.jpg	2	1	5
7	0	29	puppy11.jpg	2	 	5
7	0	29	puppy12.jpg	2	 	4
7	0	29	puppy13.jpg	2	 	5
7	0	29	puppy14.jpg	2	 	3
7	0	29	puppy15.jpg	2	 	3
7	0	29	puppy16.jpg	2	 	5
7	0	29	puppy17.jpg	2	 	4
7	0	29	puppy19.jpg	2	0	5
7	0	29	puppy20.jpg	2	0	2
7	0	29	puppy21.jpg	2	1	6
7	0	29	puppy23.jpg	2	 	4
7	0	29	puppy24.jpg	2	 	5
7	0	29	puppy25.jpg	2	 	4
7	0	29	puppy26.jpg	2	0	3
7	0	29	puppy27.jpg	2	 	4
7	0	29	puppy30.jpg	2	1	4
7	0	29	puppy31.jpg	2	 	3
7	0	29	puppy32.jpg	2	0	3
7	0	29	puppy33.jpg	2	1	5
7	0	29	puppy34.jpg	2	 	2
7	0	29	puppy35.jpg	2	 	3
7	0	29	puppy36.jpg	2	 	4
7	0	29	puppy37.jpg	2	0	3
8	0	24	puppy_100.jpg	2	 	2
8	0	24	puppy_101.jpg	2	0	2
8	0	24	puppy_102.jpg	2	 	3
8	0	24	puppy_103.jpg	2	 	2
8	0	24	puppy_104.jpg	2	0	3
8	0	24	puppy_105.jpg	2	 	6
8	0	24	puppy_106.jpg	2	0	7
8	0	24	puppy_107.jpg	2	 	5
8	0	24	puppy_108.jpg	2	 	3
8	0	24	puppy_109.jpg	2	 	3
8	0	24	puppy_111.jpg	2	 	4
8	0	24	puppy_112.jpg	2	0	3
8	0	24	puppy_113.jpg	2	1	4
8	0	24	puppy_13.jpg	2	1	6
8	0	24	puppy_16.jpg	2	 	7
8	0	24	puppy_19.jpg	2	1	6
8	0	24	puppy_20.jpg	2	 	3
8	0	24	puppy_22.jpg	2	 	6
8	0	24	puppy_26.jpg	2	 	5
8	0	24	puppy_28.jpg	2	 	6
8	0	24	puppy_29.jpg	2	 	6
8	0	24	puppy_3.jpg	2	 	5
8	0	24	puppy_30.jpg	2	1	6
8	0	24	puppy_33.jpg	2	 	6
8	0	24	puppy_35.jpg	2	 	4
8	0	24	puppy_36.jpg	2	 	4
8	0	24	puppy_37.jpg	2	0	3
8	0	24	puppy_4.jpg	2	 	6
8	0	24	puppy_40.jpg	2	 	2
8	0	24	puppy_44.jpg	2	 	3
8	0	24	puppy_48.jpg	2	 	4
8	0	24	puppy_49.jpg	2	 	5
8	0	24	puppy_50.jpg	2	 	6
8	0	24	puppy_52.jpg	2	 	5
8	0	24	puppy_55.jpg	2	0	5
8	0	24	puppy_56.jpg	2	0	5
8	0	24	puppy_57.jpg	2	0	4
8	0	24	puppy_58.jpg	2	0	2
8	0	24	puppy_59.jpg	2	0	3
8	0	24	puppy_60.jpg	2	0	2
8	0	24	puppy_61.jpg	2	 	4
8	0	24	puppy_62.jpg	2	0	3
8	0	24	puppy_66.jpg	2	 	4
8	0	24	puppy_67.jpg	2	 	5
8	0	24	puppy_68.jpg	2	0	4
8	0	24	puppy_72.jpg	2	 	3
8	0	24	puppy_73.jpg	2	0	4
8	0	24	puppy_74.jpg	2	1	5
8	0	24	puppy_76.jpg	2	 	3
8	0	24	puppy_77.jpg	2	 	5
8	0	24	puppy_78.jpg	2	1	5
8	0	24	puppy_80.jpg	2	1	5
8	0	24	puppy_81.jpg	2	0	4
8	0	24	puppy_82.jpg	2	 	6
8	0	24	puppy_83.jpg	2	1	6
8	0	24	puppy_85.jpg	2	 	6
8	0	24	puppy_86.jpg	2	 	4
8	0	24	puppy_88.jpg	2	1	5
8	0	24	puppy_9.jpg	2	 	4
8	0	24	puppy_91.jpg	2	 	6
8	0	24	puppy_92.jpg	2	 	4
8	0	24	puppy_93.jpg	2	1	4
8	0	24	puppy_94.jpg	2	 	4
8	0	24	puppy_95.jpg	2	1	4
8	0	24	puppy_97.jpg	2	1	5
8	0	24	puppy_98.jpg	2	1	5
8	0	24	puppy_99.jpg	2	 	4
8	0	24	puppy01.jpg	2	1	5
8	0	24	puppy02.jpg	2	 	4
8	0	24	puppy03.jpg	2	 	6
8	0	24	puppy04.jpg	2	1	4
8	0	24	puppy05.jpg	2	1	6
8	0	24	puppy06.jpg	2	 	6
8	0	24	puppy07.jpg	2	 	5
8	0	24	puppy08.jpg	2	 	7
8	0	24	puppy09.jpg	2	 	6
8	0	24	puppy10.jpg	2	1	4
8	0	24	puppy11.jpg	2	 	7
8	0	24	puppy12.jpg	2	 	3
8	0	24	puppy13.jpg	2	 	4
8	0	24	puppy14.jpg	2	 	5
8	0	24	puppy15.jpg	2	 	3
8	0	24	puppy16.jpg	2	 	4
8	0	24	puppy17.jpg	2	 	4
8	0	24	puppy19.jpg	2	0	4
8	0	24	puppy20.jpg	2	0	3
8	0	24	puppy21.jpg	2	1	5
8	0	24	puppy23.jpg	2	 	3
8	0	24	puppy24.jpg	2	 	4
8	0	24	puppy25.jpg	2	 	5
8	0	24	puppy26.jpg	2	0	3
8	0	24	puppy27.jpg	2	 	3
8	0	24	puppy30.jpg	2	1	6
8	0	24	puppy31.jpg	2	 	5
8	0	24	puppy32.jpg	2	0	3
8	0	24	puppy33.jpg	2	1	5
8	0	24	puppy34.jpg	2	 	6
8	0	24	puppy35.jpg	2	 	5
8	0	24	puppy36.jpg	2	 	4
8	0	24	puppy37.jpg	2	0	5
9	0	25	puppy_100.jpg	2	 	7
9	0	25	puppy_101.jpg	2	0	3
9	0	25	puppy_102.jpg	2	 	6
9	0	25	puppy_103.jpg	2	 	5
9	0	25	puppy_104.jpg	2	0	5
9	0	25	puppy_105.jpg	2	 	 
9	0	25	puppy_106.jpg	2	0	5
9	0	25	puppy_107.jpg	2	 	6
9	0	25	puppy_108.jpg	2	 	4
9	0	25	puppy_109.jpg	2	 	5
9	0	25	puppy_111.jpg	2	 	4
9	0	25	puppy_112.jpg	2	0	2
9	0	25	puppy_113.jpg	2	1	7
9	0	25	puppy_13.jpg	2	1	6
9	0	25	puppy_16.jpg	2	 	7
9	0	25	puppy_19.jpg	2	1	6
9	0	25	puppy_20.jpg	2	 	5
9	0	25	puppy_22.jpg	2	 	7
9	0	25	puppy_26.jpg	2	 	5
9	0	25	puppy_28.jpg	2	 	7
9	0	25	puppy_29.jpg	2	 	7
9	0	25	puppy_3.jpg	2	 	5
9	0	25	puppy_30.jpg	2	1	5
9	0	25	puppy_33.jpg	2	 	7
9	0	25	puppy_35.jpg	2	 	5
9	0	25	puppy_36.jpg	2	 	3
9	0	25	puppy_37.jpg	2	0	2
9	0	25	puppy_4.jpg	2	 	6
9	0	25	puppy_40.jpg	2	 	3
9	0	25	puppy_44.jpg	2	 	5
9	0	25	puppy_48.jpg	2	 	5
9	0	25	puppy_49.jpg	2	 	7
9	0	25	puppy_50.jpg	2	 	3
9	0	25	puppy_52.jpg	2	 	4
9	0	25	puppy_55.jpg	2	0	4
9	0	25	puppy_56.jpg	2	0	3
9	0	25	puppy_57.jpg	2	0	1
9	0	25	puppy_58.jpg	2	0	1
9	0	25	puppy_59.jpg	2	0	1
9	0	25	puppy_60.jpg	2	0	3
9	0	25	puppy_61.jpg	2	 	3
9	0	25	puppy_62.jpg	2	0	3
9	0	25	puppy_66.jpg	2	 	4
9	0	25	puppy_67.jpg	2	 	1
9	0	25	puppy_68.jpg	2	0	4
9	0	25	puppy_72.jpg	2	 	4
9	0	25	puppy_73.jpg	2	0	4
9	0	25	puppy_74.jpg	2	1	6
9	0	25	puppy_76.jpg	2	 	5
9	0	25	puppy_77.jpg	2	 	6
9	0	25	puppy_78.jpg	2	1	7
9	0	25	puppy_80.jpg	2	1	7
9	0	25	puppy_81.jpg	2	0	4
9	0	25	puppy_82.jpg	2	 	7
9	0	25	puppy_83.jpg	2	1	7
9	0	25	puppy_85.jpg	2	 	6
9	0	25	puppy_86.jpg	2	 	4
9	0	25	puppy_88.jpg	2	1	7
9	0	25	puppy_9.jpg	2	 	7
9	0	25	puppy_91.jpg	2	 	6
9	0	25	puppy_92.jpg	2	 	7
9	0	25	puppy_93.jpg	2	1	7
9	0	25	puppy_94.jpg	2	 	5
9	0	25	puppy_95.jpg	2	1	7
9	0	25	puppy_97.jpg	2	1	7
9	0	25	puppy_98.jpg	2	1	6
9	0	25	puppy_99.jpg	2	 	5
9	0	25	puppy01.jpg	2	1	6
9	0	25	puppy02.jpg	2	 	7
9	0	25	puppy03.jpg	2	 	4
9	0	25	puppy04.jpg	2	1	7
9	0	25	puppy05.jpg	2	1	7
9	0	25	puppy06.jpg	2	 	7
9	0	25	puppy07.jpg	2	 	7
9	0	25	puppy08.jpg	2	 	7
9	0	25	puppy09.jpg	2	 	5
9	0	25	puppy10.jpg	2	1	7
9	0	25	puppy11.jpg	2	 	7
9	0	25	puppy12.jpg	2	 	5
9	0	25	puppy13.jpg	2	 	3
9	0	25	puppy14.jpg	2	 	5
9	0	25	puppy15.jpg	2	 	4
9	0	25	puppy16.jpg	2	 	3
9	0	25	puppy17.jpg	2	 	7
9	0	25	puppy19.jpg	2	0	5
9	0	25	puppy20.jpg	2	0	1
9	0	25	puppy21.jpg	2	1	7
9	0	25	puppy23.jpg	2	 	2
9	0	25	puppy24.jpg	2	 	4
9	0	25	puppy25.jpg	2	 	5
9	0	25	puppy26.jpg	2	0	2
9	0	25	puppy27.jpg	2	 	2
9	0	25	puppy30.jpg	2	1	7
9	0	25	puppy31.jpg	2	 	5
9	0	25	puppy32.jpg	2	0	1
9	0	25	puppy33.jpg	2	1	6
9	0	25	puppy34.jpg	2	 	7
9	0	25	puppy35.jpg	2	 	5
9	0	25	puppy36.jpg	2	 	4
9	0	25	puppy37.jpg	2	0	2
10	0	26	puppy_100.jpg	2	 	6
10	0	26	puppy_101.jpg	2	0	2
10	0	26	puppy_102.jpg	2	 	6
10	0	26	puppy_103.jpg	2	 	6
10	0	26	puppy_104.jpg	2	0	2
10	0	26	puppy_105.jpg	2	 	2
10	0	26	puppy_106.jpg	2	0	6
10	0	26	puppy_107.jpg	2	 	7
10	0	26	puppy_108.jpg	2	 	6
10	0	26	puppy_109.jpg	2	 	7
10	0	26	puppy_111.jpg	2	 	6
10	0	26	puppy_112.jpg	2	0	1
10	0	26	puppy_113.jpg	2	1	7
10	0	26	puppy_13.jpg	2	1	6
10	0	26	puppy_16.jpg	2	 	7
10	0	26	puppy_19.jpg	2	1	6
10	0	26	puppy_20.jpg	2	 	5
10	0	26	puppy_22.jpg	2	 	7
10	0	26	puppy_26.jpg	2	 	4
10	0	26	puppy_28.jpg	2	 	7
10	0	26	puppy_29.jpg	2	 	3
10	0	26	puppy_3.jpg	2	 	6
10	0	26	puppy_30.jpg	2	1	5
10	0	26	puppy_33.jpg	2	 	5
10	0	26	puppy_35.jpg	2	 	6
10	0	26	puppy_36.jpg	2	 	2
10	0	26	puppy_37.jpg	2	0	4
10	0	26	puppy_4.jpg	2	 	6
10	0	26	puppy_40.jpg	2	 	2
10	0	26	puppy_44.jpg	2	 	4
10	0	26	puppy_48.jpg	2	 	6
10	0	26	puppy_49.jpg	2	 	7
10	0	26	puppy_50.jpg	2	 	5
10	0	26	puppy_52.jpg	2	 	4
10	0	26	puppy_55.jpg	2	0	5
10	0	26	puppy_56.jpg	2	0	3
10	0	26	puppy_57.jpg	2	0	4
10	0	26	puppy_58.jpg	2	0	1
10	0	26	puppy_59.jpg	2	0	1
10	0	26	puppy_60.jpg	2	0	3
10	0	26	puppy_61.jpg	2	 	4
10	0	26	puppy_62.jpg	2	0	2
10	0	26	puppy_66.jpg	2	 	5
10	0	26	puppy_67.jpg	2	 	2
10	0	26	puppy_68.jpg	2	0	5
10	0	26	puppy_72.jpg	2	 	6
10	0	26	puppy_73.jpg	2	0	5
10	0	26	puppy_74.jpg	2	1	6
10	0	26	puppy_76.jpg	2	 	6
10	0	26	puppy_77.jpg	2	 	7
10	0	26	puppy_78.jpg	2	1	7
10	0	26	puppy_80.jpg	2	1	7
10	0	26	puppy_81.jpg	2	0	6
10	0	26	puppy_82.jpg	2	 	6
10	0	26	puppy_83.jpg	2	1	7
10	0	26	puppy_85.jpg	2	 	6
10	0	26	puppy_86.jpg	2	 	6
10	0	26	puppy_88.jpg	2	1	7
10	0	26	puppy_9.jpg	2	 	7
10	0	26	puppy_91.jpg	2	 	7
10	0	26	puppy_92.jpg	2	 	6
10	0	26	puppy_93.jpg	2	1	7
10	0	26	puppy_94.jpg	2	 	7
10	0	26	puppy_95.jpg	2	1	7
10	0	26	puppy_97.jpg	2	1	7
10	0	26	puppy_98.jpg	2	1	7
10	0	26	puppy_99.jpg	2	 	6
10	0	26	puppy01.jpg	2	1	7
10	0	26	puppy02.jpg	2	 	7
10	0	26	puppy03.jpg	2	 	5
10	0	26	puppy04.jpg	2	1	7
10	0	26	puppy05.jpg	2	1	7
10	0	26	puppy06.jpg	2	 	7
10	0	26	puppy07.jpg	2	 	7
10	0	26	puppy08.jpg	2	 	6
10	0	26	puppy09.jpg	2	 	6
10	0	26	puppy10.jpg	2	1	7
10	0	26	puppy11.jpg	2	 	7
10	0	26	puppy12.jpg	2	 	5
10	0	26	puppy13.jpg	2	 	5
10	0	26	puppy14.jpg	2	 	6
10	0	26	puppy15.jpg	2	 	5
10	0	26	puppy16.jpg	2	 	6
10	0	26	puppy17.jpg	2	 	7
10	0	26	puppy19.jpg	2	0	5
10	0	26	puppy20.jpg	2	0	5
10	0	26	puppy21.jpg	2	1	7
10	0	26	puppy23.jpg	2	 	5
10	0	26	puppy24.jpg	2	 	5
10	0	26	puppy25.jpg	2	 	4
10	0	26	puppy26.jpg	2	0	3
10	0	26	puppy27.jpg	2	 	3
10	0	26	puppy30.jpg	2	1	5
10	0	26	puppy31.jpg	2	 	5
10	0	26	puppy32.jpg	2	0	2
10	0	26	puppy33.jpg	2	1	5
10	0	26	puppy34.jpg	2	 	7
10	0	26	puppy35.jpg	2	 	6
10	0	26	puppy36.jpg	2	 	5
10	0	26	puppy37.jpg	2	0	2
11	1	23	puppy_100.jpg	2	 	4
11	1	23	puppy_101.jpg	2	0	6
11	1	23	puppy_102.jpg	2	 	5
11	1	23	puppy_103.jpg	2	 	5
11	1	23	puppy_104.jpg	2	0	5
11	1	23	puppy_105.jpg	2	 	5
11	1	23	puppy_106.jpg	2	0	7
11	1	23	puppy_107.jpg	2	 	5
11	1	23	puppy_108.jpg	2	 	6
11	1	23	puppy_109.jpg	2	 	5
11	1	23	puppy_111.jpg	2	 	6
11	1	23	puppy_112.jpg	2	0	4
11	1	23	puppy_113.jpg	2	1	5
11	1	23	puppy_13.jpg	2	1	5
11	1	23	puppy_16.jpg	2	 	4
11	1	23	puppy_19.jpg	2	1	5
11	1	23	puppy_20.jpg	2	 	6
11	1	23	puppy_22.jpg	2	 	6
11	1	23	puppy_26.jpg	2	 	6
11	1	23	puppy_28.jpg	2	 	7
11	1	23	puppy_29.jpg	2	 	7
11	1	23	puppy_3.jpg	2	 	5
11	1	23	puppy_30.jpg	2	1	6
11	1	23	puppy_33.jpg	2	 	7
11	1	23	puppy_35.jpg	2	 	5
11	1	23	puppy_36.jpg	2	 	6
11	1	23	puppy_37.jpg	2	0	5
11	1	23	puppy_4.jpg	2	 	5
11	1	23	puppy_40.jpg	2	 	5
11	1	23	puppy_44.jpg	2	 	7
11	1	23	puppy_48.jpg	2	 	5
11	1	23	puppy_49.jpg	2	 	4
11	1	23	puppy_50.jpg	2	 	6
11	1	23	puppy_52.jpg	2	 	5
11	1	23	puppy_55.jpg	2	0	4
11	1	23	puppy_56.jpg	2	0	6
11	1	23	puppy_57.jpg	2	0	6
11	1	23	puppy_58.jpg	2	0	4
11	1	23	puppy_59.jpg	2	0	4
11	1	23	puppy_60.jpg	2	0	5
11	1	23	puppy_61.jpg	2	 	5
11	1	23	puppy_62.jpg	2	0	5
11	1	23	puppy_66.jpg	2	 	6
11	1	23	puppy_67.jpg	2	 	6
11	1	23	puppy_68.jpg	2	0	6
11	1	23	puppy_72.jpg	2	 	5
11	1	23	puppy_73.jpg	2	0	5
11	1	23	puppy_74.jpg	2	1	5
11	1	23	puppy_76.jpg	2	 	5
11	1	23	puppy_77.jpg	2	 	4
11	1	23	puppy_78.jpg	2	1	5
11	1	23	puppy_80.jpg	2	1	7
11	1	23	puppy_81.jpg	2	0	5
11	1	23	puppy_82.jpg	2	 	6
11	1	23	puppy_83.jpg	2	1	6
11	1	23	puppy_85.jpg	2	 	7
11	1	23	puppy_86.jpg	2	 	5
11	1	23	puppy_88.jpg	2	1	6
11	1	23	puppy_9.jpg	2	 	4
11	1	23	puppy_91.jpg	2	 	7
11	1	23	puppy_92.jpg	2	 	6
11	1	23	puppy_93.jpg	2	1	5
11	1	23	puppy_94.jpg	2	 	6
11	1	23	puppy_95.jpg	2	1	7
11	1	23	puppy_97.jpg	2	1	5
11	1	23	puppy_98.jpg	2	1	6
11	1	23	puppy_99.jpg	2	 	5
11	1	23	puppy01.jpg	2	1	5
11	1	23	puppy02.jpg	2	 	4
11	1	23	puppy03.jpg	2	 	4
11	1	23	puppy04.jpg	2	1	6
11	1	23	puppy05.jpg	2	1	6
11	1	23	puppy06.jpg	2	 	4
11	1	23	puppy07.jpg	2	 	6
11	1	23	puppy08.jpg	2	 	6
11	1	23	puppy09.jpg	2	 	7
11	1	23	puppy10.jpg	2	1	6
11	1	23	puppy11.jpg	2	 	4
11	1	23	puppy12.jpg	2	 	5
11	1	23	puppy13.jpg	2	 	6
11	1	23	puppy14.jpg	2	 	6
11	1	23	puppy15.jpg	2	 	5
11	1	23	puppy16.jpg	2	 	4
11	1	23	puppy17.jpg	2	 	4
11	1	23	puppy19.jpg	2	0	5
11	1	23	puppy20.jpg	2	0	5
11	1	23	puppy21.jpg	2	1	6
11	1	23	puppy23.jpg	2	 	6
11	1	23	puppy24.jpg	2	 	5
11	1	23	puppy25.jpg	2	 	7
11	1	23	puppy26.jpg	2	0	5
11	1	23	puppy27.jpg	2	 	6
11	1	23	puppy30.jpg	2	1	6
11	1	23	puppy31.jpg	2	 	7
11	1	23	puppy32.jpg	2	0	4
11	1	23	puppy33.jpg	2	1	6
11	1	23	puppy34.jpg	2	 	7
11	1	23	puppy35.jpg	2	 	7
11	1	23	puppy36.jpg	2	 	6
11	1	23	puppy37.jpg	2	0	4
12	1	21	puppy_100.jpg	2	 	3
12	1	21	puppy_101.jpg	2	0	4
12	1	21	puppy_102.jpg	2	 	4
12	1	21	puppy_103.jpg	2	 	4
12	1	21	puppy_104.jpg	2	0	4
12	1	21	puppy_105.jpg	2	 	2
12	1	21	puppy_106.jpg	2	0	6
12	1	21	puppy_107.jpg	2	 	5
12	1	21	puppy_108.jpg	2	 	7
12	1	21	puppy_109.jpg	2	 	3
12	1	21	puppy_111.jpg	2	 	5
12	1	21	puppy_112.jpg	2	0	4
12	1	21	puppy_113.jpg	2	1	7
12	1	21	puppy_13.jpg	2	1	7
12	1	21	puppy_16.jpg	2	 	6
12	1	21	puppy_19.jpg	2	1	5
12	1	21	puppy_20.jpg	2	 	5
12	1	21	puppy_22.jpg	2	 	7
12	1	21	puppy_26.jpg	2	 	4
12	1	21	puppy_28.jpg	2	 	6
12	1	21	puppy_29.jpg	2	 	6
12	1	21	puppy_3.jpg	2	 	6
12	1	21	puppy_30.jpg	2	1	6
12	1	21	puppy_33.jpg	2	 	6
12	1	21	puppy_35.jpg	2	 	7
12	1	21	puppy_36.jpg	2	 	5
12	1	21	puppy_37.jpg	2	0	5
12	1	21	puppy_4.jpg	2	 	5
12	1	21	puppy_40.jpg	2	 	4
12	1	21	puppy_44.jpg	2	 	4
12	1	21	puppy_48.jpg	2	 	5
12	1	21	puppy_49.jpg	2	 	5
12	1	21	puppy_50.jpg	2	 	5
12	1	21	puppy_52.jpg	2	 	4
12	1	21	puppy_55.jpg	2	0	2
12	1	21	puppy_56.jpg	2	0	5
12	1	21	puppy_57.jpg	2	0	3
12	1	21	puppy_58.jpg	2	0	2
12	1	21	puppy_59.jpg	2	0	3
12	1	21	puppy_60.jpg	2	0	4
12	1	21	puppy_61.jpg	2	 	6
12	1	21	puppy_62.jpg	2	0	6
12	1	21	puppy_66.jpg	2	 	4
12	1	21	puppy_67.jpg	2	 	4
12	1	21	puppy_68.jpg	2	0	4
12	1	21	puppy_72.jpg	2	 	5
12	1	21	puppy_73.jpg	2	0	5
12	1	21	puppy_74.jpg	2	1	6
12	1	21	puppy_76.jpg	2	 	4
12	1	21	puppy_77.jpg	2	 	4
12	1	21	puppy_78.jpg	2	1	6
12	1	21	puppy_80.jpg	2	1	6
12	1	21	puppy_81.jpg	2	0	4
12	1	21	puppy_82.jpg	2	 	5
12	1	21	puppy_83.jpg	2	1	7
12	1	21	puppy_85.jpg	2	 	7
12	1	21	puppy_86.jpg	2	 	7
12	1	21	puppy_88.jpg	2	1	4
12	1	21	puppy_9.jpg	2	 	5
12	1	21	puppy_91.jpg	2	 	4
12	1	21	puppy_92.jpg	2	 	6
12	1	21	puppy_93.jpg	2	1	7
12	1	21	puppy_94.jpg	2	 	4
12	1	21	puppy_95.jpg	2	1	5
12	1	21	puppy_97.jpg	2	1	5
12	1	21	puppy_98.jpg	2	1	5
12	1	21	puppy_99.jpg	2	 	5
12	1	21	puppy01.jpg	2	1	7
12	1	21	puppy02.jpg	2	 	5
12	1	21	puppy03.jpg	2	 	4
12	1	21	puppy04.jpg	2	1	5
12	1	21	puppy05.jpg	2	1	6
12	1	21	puppy06.jpg	2	 	1
12	1	21	puppy07.jpg	2	 	6
12	1	21	puppy08.jpg	2	 	6
12	1	21	puppy09.jpg	2	 	3
12	1	21	puppy10.jpg	2	1	7
12	1	21	puppy11.jpg	2	 	4
12	1	21	puppy12.jpg	2	 	4
12	1	21	puppy13.jpg	2	 	4
12	1	21	puppy14.jpg	2	 	4
12	1	21	puppy15.jpg	2	 	5
12	1	21	puppy16.jpg	2	 	5
12	1	21	puppy17.jpg	2	 	5
12	1	21	puppy19.jpg	2	0	6
12	1	21	puppy20.jpg	2	0	6
12	1	21	puppy21.jpg	2	1	7
12	1	21	puppy23.jpg	2	 	5
12	1	21	puppy24.jpg	2	 	3
12	1	21	puppy25.jpg	2	 	4
12	1	21	puppy26.jpg	2	0	5
12	1	21	puppy27.jpg	2	 	5
12	1	21	puppy30.jpg	2	1	5
12	1	21	puppy31.jpg	2	 	4
12	1	21	puppy32.jpg	2	0	2
12	1	21	puppy33.jpg	2	1	7
12	1	21	puppy34.jpg	2	 	4
12	1	21	puppy35.jpg	2	 	5
12	1	21	puppy36.jpg	2	 	5
12	1	21	puppy37.jpg	2	0	3
13	1	20	puppy_100.jpg	2	 	4
13	1	20	puppy_101.jpg	2	0	2
13	1	20	puppy_102.jpg	2	 	2
13	1	20	puppy_103.jpg	2	 	5
13	1	20	puppy_104.jpg	2	0	5
13	1	20	puppy_105.jpg	2	 	5
13	1	20	puppy_106.jpg	2	0	2
13	1	20	puppy_107.jpg	2	 	4
13	1	20	puppy_108.jpg	2	 	3
13	1	20	puppy_109.jpg	2	 	6
13	1	20	puppy_111.jpg	2	 	2
13	1	20	puppy_112.jpg	2	0	2
13	1	20	puppy_113.jpg	2	1	7
13	1	20	puppy_13.jpg	2	1	7
13	1	20	puppy_16.jpg	2	 	5
13	1	20	puppy_19.jpg	2	1	5
13	1	20	puppy_20.jpg	2	 	4
13	1	20	puppy_22.jpg	2	 	7
13	1	20	puppy_26.jpg	2	 	3
13	1	20	puppy_28.jpg	2	 	7
13	1	20	puppy_29.jpg	2	 	3
13	1	20	puppy_3.jpg	2	 	5
13	1	20	puppy_30.jpg	2	1	6
13	1	20	puppy_33.jpg	2	 	3
13	1	20	puppy_35.jpg	2	 	5
13	1	20	puppy_36.jpg	2	 	3
13	1	20	puppy_37.jpg	2	0	3
13	1	20	puppy_4.jpg	2	 	6
13	1	20	puppy_40.jpg	2	 	5
13	1	20	puppy_44.jpg	2	 	4
13	1	20	puppy_48.jpg	2	 	5
13	1	20	puppy_49.jpg	2	 	6
13	1	20	puppy_50.jpg	2	 	4
13	1	20	puppy_52.jpg	2	 	1
13	1	20	puppy_55.jpg	2	0	3
13	1	20	puppy_56.jpg	2	0	3
13	1	20	puppy_57.jpg	2	0	4
13	1	20	puppy_58.jpg	2	0	2
13	1	20	puppy_59.jpg	2	0	2
13	1	20	puppy_60.jpg	2	0	2
13	1	20	puppy_61.jpg	2	 	3
13	1	20	puppy_62.jpg	2	0	3
13	1	20	puppy_66.jpg	2	 	4
13	1	20	puppy_67.jpg	2	 	3
13	1	20	puppy_68.jpg	2	0	3
13	1	20	puppy_72.jpg	2	 	5
13	1	20	puppy_73.jpg	2	0	6
13	1	20	puppy_74.jpg	2	1	6
13	1	20	puppy_76.jpg	2	 	6
13	1	20	puppy_77.jpg	2	 	6
13	1	20	puppy_78.jpg	2	1	6
13	1	20	puppy_80.jpg	2	1	6
13	1	20	puppy_81.jpg	2	0	2
13	1	20	puppy_82.jpg	2	 	3
13	1	20	puppy_83.jpg	2	1	5
13	1	20	puppy_85.jpg	2	 	3
13	1	20	puppy_86.jpg	2	 	4
13	1	20	puppy_88.jpg	2	1	4
13	1	20	puppy_9.jpg	2	 	5
13	1	20	puppy_91.jpg	2	 	4
13	1	20	puppy_92.jpg	2	 	4
13	1	20	puppy_93.jpg	2	1	7
13	1	20	puppy_94.jpg	2	 	3
13	1	20	puppy_95.jpg	2	1	6
13	1	20	puppy_97.jpg	2	1	5
13	1	20	puppy_98.jpg	2	1	5
13	1	20	puppy_99.jpg	2	 	3
13	1	20	puppy01.jpg	2	1	5
13	1	20	puppy02.jpg	2	 	5
13	1	20	puppy03.jpg	2	 	2
13	1	20	puppy04.jpg	2	1	4
13	1	20	puppy05.jpg	2	1	6
13	1	20	puppy06.jpg	2	 	3
13	1	20	puppy07.jpg	2	 	4
13	1	20	puppy08.jpg	2	 	7
13	1	20	puppy09.jpg	2	 	4
13	1	20	puppy10.jpg	2	1	6
13	1	20	puppy11.jpg	2	 	4
13	1	20	puppy12.jpg	2	 	4
13	1	20	puppy13.jpg	2	 	6
13	1	20	puppy14.jpg	2	 	7
13	1	20	puppy15.jpg	2	 	4
13	1	20	puppy16.jpg	2	 	6
13	1	20	puppy17.jpg	2	 	4
13	1	20	puppy19.jpg	2	0	2
13	1	20	puppy20.jpg	2	0	3
13	1	20	puppy21.jpg	2	1	5
13	1	20	puppy23.jpg	2	 	4
13	1	20	puppy24.jpg	2	 	2
13	1	20	puppy25.jpg	2	 	6
13	1	20	puppy26.jpg	2	0	2
13	1	20	puppy27.jpg	2	 	3
13	1	20	puppy30.jpg	2	1	5
13	1	20	puppy31.jpg	2	 	6
13	1	20	puppy32.jpg	2	0	3
13	1	20	puppy33.jpg	2	1	5
13	1	20	puppy34.jpg	2	 	2
13	1	20	puppy35.jpg	2	 	3
13	1	20	puppy36.jpg	2	 	7
13	1	20	puppy37.jpg	2	0	4
14	1	21	puppy_100.jpg	2	 	3
14	1	21	puppy_101.jpg	2	0	2
14	1	21	puppy_102.jpg	2	 	4
14	1	21	puppy_103.jpg	2	 	4
14	1	21	puppy_104.jpg	2	0	1
14	1	21	puppy_105.jpg	2	 	4
14	1	21	puppy_106.jpg	2	0	2
14	1	21	puppy_107.jpg	2	 	5
14	1	21	puppy_108.jpg	2	 	6
14	1	21	puppy_109.jpg	2	 	3
14	1	21	puppy_111.jpg	2	 	5
14	1	21	puppy_112.jpg	2	0	2
14	1	21	puppy_113.jpg	2	1	5
14	1	21	puppy_13.jpg	2	1	7
14	1	21	puppy_16.jpg	2	 	4
14	1	21	puppy_19.jpg	2	1	5
14	1	21	puppy_20.jpg	2	 	5
14	1	21	puppy_22.jpg	2	 	5
14	1	21	puppy_26.jpg	2	 	4
14	1	21	puppy_28.jpg	2	 	7
14	1	21	puppy_29.jpg	2	 	4
14	1	21	puppy_3.jpg	2	 	4
14	1	21	puppy_30.jpg	2	1	6
14	1	21	puppy_33.jpg	2	 	3
14	1	21	puppy_35.jpg	2	 	6
14	1	21	puppy_36.jpg	2	 	5
14	1	21	puppy_37.jpg	2	0	5
14	1	21	puppy_4.jpg	2	 	6
14	1	21	puppy_40.jpg	2	 	6
14	1	21	puppy_44.jpg	2	 	5
14	1	21	puppy_48.jpg	2	 	5
14	1	21	puppy_49.jpg	2	 	5
14	1	21	puppy_50.jpg	2	 	1
14	1	21	puppy_52.jpg	2	 	2
14	1	21	puppy_55.jpg	2	0	2
14	1	21	puppy_56.jpg	2	0	3
14	1	21	puppy_57.jpg	2	0	3
14	1	21	puppy_58.jpg	2	0	1
14	1	21	puppy_59.jpg	2	0	1
14	1	21	puppy_60.jpg	2	0	2
14	1	21	puppy_61.jpg	2	 	3
14	1	21	puppy_62.jpg	2	0	3
14	1	21	puppy_66.jpg	2	 	4
14	1	21	puppy_67.jpg	2	 	3
14	1	21	puppy_68.jpg	2	0	2
14	1	21	puppy_72.jpg	2	 	3
14	1	21	puppy_73.jpg	2	0	5
14	1	21	puppy_74.jpg	2	1	6
14	1	21	puppy_76.jpg	2	 	4
14	1	21	puppy_77.jpg	2	 	6
14	1	21	puppy_78.jpg	2	1	7
14	1	21	puppy_80.jpg	2	1	7
14	1	21	puppy_81.jpg	2	0	4
14	1	21	puppy_82.jpg	2	 	2
14	1	21	puppy_83.jpg	2	1	7
14	1	21	puppy_85.jpg	2	 	6
14	1	21	puppy_86.jpg	2	 	5
14	1	21	puppy_88.jpg	2	1	6
14	1	21	puppy_9.jpg	2	 	5
14	1	21	puppy_91.jpg	2	 	3
14	1	21	puppy_92.jpg	2	 	5
14	1	21	puppy_93.jpg	2	1	6
14	1	21	puppy_94.jpg	2	 	4
14	1	21	puppy_95.jpg	2	1	5
14	1	21	puppy_97.jpg	2	1	5
14	1	21	puppy_98.jpg	2	1	6
14	1	21	puppy_99.jpg	2	 	4
14	1	21	puppy01.jpg	2	1	5
14	1	21	puppy02.jpg	2	 	5
14	1	21	puppy03.jpg	2	 	2
14	1	21	puppy04.jpg	2	1	6
14	1	21	puppy05.jpg	2	1	7
14	1	21	puppy06.jpg	2	 	3
14	1	21	puppy07.jpg	2	 	7
14	1	21	puppy08.jpg	2	 	6
14	1	21	puppy09.jpg	2	 	1
14	1	21	puppy10.jpg	2	1	6
14	1	21	puppy11.jpg	2	 	4
14	1	21	puppy12.jpg	2	 	4
14	1	21	puppy13.jpg	2	 	5
14	1	21	puppy14.jpg	2	 	6
14	1	21	puppy15.jpg	2	 	6
14	1	21	puppy16.jpg	2	 	7
14	1	21	puppy17.jpg	2	 	5
14	1	21	puppy19.jpg	2	0	3
14	1	21	puppy20.jpg	2	0	3
14	1	21	puppy21.jpg	2	1	6
14	1	21	puppy23.jpg	2	 	6
14	1	21	puppy24.jpg	2	 	1
14	1	21	puppy25.jpg	2	 	6
14	1	21	puppy26.jpg	2	0	6
14	1	21	puppy27.jpg	2	 	6
14	1	21	puppy30.jpg	2	1	6
14	1	21	puppy31.jpg	2	 	5
14	1	21	puppy32.jpg	2	0	2
14	1	21	puppy33.jpg	2	1	6
14	1	21	puppy34.jpg	2	 	3
14	1	21	puppy35.jpg	2	 	1
14	1	21	puppy36.jpg	2	 	6
14	1	21	puppy37.jpg	2	0	3
15	0	22	puppy_100.jpg	2	 	5
15	0	22	puppy_101.jpg	2	0	2
15	0	22	puppy_102.jpg	2	 	5
15	0	22	puppy_103.jpg	2	 	2
15	0	22	puppy_104.jpg	2	0	3
15	0	22	puppy_105.jpg	2	 	2
15	0	22	puppy_106.jpg	2	0	1
15	0	22	puppy_107.jpg	2	 	7
15	0	22	puppy_108.jpg	2	 	2
15	0	22	puppy_109.jpg	2	 	5
15	0	22	puppy_111.jpg	2	 	3
15	0	22	puppy_112.jpg	2	0	2
15	0	22	puppy_113.jpg	2	1	6
15	0	22	puppy_13.jpg	2	1	6
15	0	22	puppy_16.jpg	2	 	7
15	0	22	puppy_19.jpg	2	1	7
15	0	22	puppy_20.jpg	2	 	3
15	0	22	puppy_22.jpg	2	 	5
15	0	22	puppy_26.jpg	2	 	3
15	0	22	puppy_28.jpg	2	 	5
15	0	22	puppy_29.jpg	2	 	6
15	0	22	puppy_3.jpg	2	 	3
15	0	22	puppy_30.jpg	2	1	6
15	0	22	puppy_33.jpg	2	 	2
15	0	22	puppy_35.jpg	2	 	5
15	0	22	puppy_36.jpg	2	 	1
15	0	22	puppy_37.jpg	2	0	1
15	0	22	puppy_4.jpg	2	 	5
15	0	22	puppy_40.jpg	2	 	5
15	0	22	puppy_44.jpg	2	 	2
15	0	22	puppy_48.jpg	2	 	5
15	0	22	puppy_49.jpg	2	 	6
15	0	22	puppy_50.jpg	2	 	1
15	0	22	puppy_52.jpg	2	 	3
15	0	22	puppy_55.jpg	2	0	1
15	0	22	puppy_56.jpg	2	0	3
15	0	22	puppy_57.jpg	2	0	3
15	0	22	puppy_58.jpg	2	0	1
15	0	22	puppy_59.jpg	2	0	2
15	0	22	puppy_60.jpg	2	0	3
15	0	22	puppy_61.jpg	2	 	2
15	0	22	puppy_62.jpg	2	0	1
15	0	22	puppy_66.jpg	2	 	7
15	0	22	puppy_67.jpg	2	 	2
15	0	22	puppy_68.jpg	2	0	2
15	0	22	puppy_72.jpg	2	 	5
15	0	22	puppy_73.jpg	2	0	7
15	0	22	puppy_74.jpg	2	1	4
15	0	22	puppy_76.jpg	2	 	5
15	0	22	puppy_77.jpg	2	 	5
15	0	22	puppy_78.jpg	2	1	5
15	0	22	puppy_80.jpg	2	1	6
15	0	22	puppy_81.jpg	2	0	2
15	0	22	puppy_82.jpg	2	 	1
15	0	22	puppy_83.jpg	2	1	5
15	0	22	puppy_85.jpg	2	 	1
15	0	22	puppy_86.jpg	2	 	2
15	0	22	puppy_88.jpg	2	1	5
15	0	22	puppy_9.jpg	2	 	5
15	0	22	puppy_91.jpg	2	 	2
15	0	22	puppy_92.jpg	2	 	7
15	0	22	puppy_93.jpg	2	1	6
15	0	22	puppy_94.jpg	2	 	6
15	0	22	puppy_95.jpg	2	1	5
15	0	22	puppy_97.jpg	2	1	4
15	0	22	puppy_98.jpg	2	1	6
15	0	22	puppy_99.jpg	2	 	6
15	0	22	puppy01.jpg	2	1	6
15	0	22	puppy02.jpg	2	 	6
15	0	22	puppy03.jpg	2	 	6
15	0	22	puppy04.jpg	2	1	7
15	0	22	puppy05.jpg	2	1	7
15	0	22	puppy06.jpg	2	 	5
15	0	22	puppy07.jpg	2	 	5
15	0	22	puppy08.jpg	2	 	5
15	0	22	puppy09.jpg	2	 	1
15	0	22	puppy10.jpg	2	1	7
15	0	22	puppy11.jpg	2	 	7
15	0	22	puppy12.jpg	2	 	2
15	0	22	puppy13.jpg	2	 	4
15	0	22	puppy14.jpg	2	 	3
15	0	22	puppy15.jpg	2	 	3
15	0	22	puppy16.jpg	2	 	4
15	0	22	puppy17.jpg	2	 	3
15	0	22	puppy19.jpg	2	0	3
15	0	22	puppy20.jpg	2	0	5
15	0	22	puppy21.jpg	2	1	6
15	0	22	puppy23.jpg	2	 	4
15	0	22	puppy24.jpg	2	 	6
15	0	22	puppy25.jpg	2	 	4
15	0	22	puppy26.jpg	2	0	4
15	0	22	puppy27.jpg	2	 	6
15	0	22	puppy30.jpg	2	1	7
15	0	22	puppy31.jpg	2	 	1
15	0	22	puppy32.jpg	2	0	1
15	0	22	puppy33.jpg	2	1	1
15	0	22	puppy34.jpg	2	 	1
15	0	22	puppy35.jpg	2	 	1
15	0	22	puppy36.jpg	2	 	2
15	0	22	puppy37.jpg	2	0	2
16	0	26	puppy_100.jpg	2	 	5
16	0	26	puppy_101.jpg	2	0	1
16	0	26	puppy_102.jpg	2	 	6
16	0	26	puppy_103.jpg	2	 	6
16	0	26	puppy_104.jpg	2	0	2
16	0	26	puppy_105.jpg	2	 	1
16	0	26	puppy_106.jpg	2	0	6
16	0	26	puppy_107.jpg	2	 	4
16	0	26	puppy_108.jpg	2	 	2
16	0	26	puppy_109.jpg	2	 	5
16	0	26	puppy_111.jpg	2	 	3
16	0	26	puppy_112.jpg	2	0	1
16	0	26	puppy_113.jpg	2	1	7
16	0	26	puppy_13.jpg	2	1	6
16	0	26	puppy_16.jpg	2	 	7
16	0	26	puppy_19.jpg	2	1	5
16	0	26	puppy_20.jpg	2	 	4
16	0	26	puppy_22.jpg	2	 	7
16	0	26	puppy_26.jpg	2	 	4
16	0	26	puppy_28.jpg	2	 	6
16	0	26	puppy_29.jpg	2	 	4
16	0	26	puppy_3.jpg	2	 	7
16	0	26	puppy_30.jpg	2	1	4
16	0	26	puppy_33.jpg	2	 	6
16	0	26	puppy_35.jpg	2	 	5
16	0	26	puppy_36.jpg	2	 	4
16	0	26	puppy_37.jpg	2	0	2
16	0	26	puppy_4.jpg	2	 	7
16	0	26	puppy_40.jpg	2	 	4
16	0	26	puppy_44.jpg	2	 	4
16	0	26	puppy_48.jpg	2	 	6
16	0	26	puppy_49.jpg	2	 	6
16	0	26	puppy_50.jpg	2	 	2
16	0	26	puppy_52.jpg	2	 	2
16	0	26	puppy_55.jpg	2	0	3
16	0	26	puppy_56.jpg	2	0	5
16	0	26	puppy_57.jpg	2	0	1
16	0	26	puppy_58.jpg	2	0	1
16	0	26	puppy_59.jpg	2	0	1
16	0	26	puppy_60.jpg	2	0	2
16	0	26	puppy_61.jpg	2	 	5
16	0	26	puppy_62.jpg	2	0	1
16	0	26	puppy_66.jpg	2	 	2
16	0	26	puppy_67.jpg	2	 	1
16	0	26	puppy_68.jpg	2	0	3
16	0	26	puppy_72.jpg	2	 	4
16	0	26	puppy_73.jpg	2	0	4
16	0	26	puppy_74.jpg	2	1	5
16	0	26	puppy_76.jpg	2	 	3
16	0	26	puppy_77.jpg	2	 	6
16	0	26	puppy_78.jpg	2	1	5
16	0	26	puppy_80.jpg	2	1	7
16	0	26	puppy_81.jpg	2	0	5
16	0	26	puppy_82.jpg	2	 	4
16	0	26	puppy_83.jpg	2	1	7
16	0	26	puppy_85.jpg	2	 	4
16	0	26	puppy_86.jpg	2	 	5
16	0	26	puppy_88.jpg	2	1	6
16	0	26	puppy_9.jpg	2	 	6
16	0	26	puppy_91.jpg	2	 	6
16	0	26	puppy_92.jpg	2	 	7
16	0	26	puppy_93.jpg	2	1	7
16	0	26	puppy_94.jpg	2	 	6
16	0	26	puppy_95.jpg	2	1	5
16	0	26	puppy_97.jpg	2	1	5
16	0	26	puppy_98.jpg	2	1	5
16	0	26	puppy_99.jpg	2	 	5
16	0	26	puppy01.jpg	2	1	6
16	0	26	puppy02.jpg	2	 	7
16	0	26	puppy03.jpg	2	 	4
16	0	26	puppy04.jpg	2	1	7
16	0	26	puppy05.jpg	2	1	7
16	0	26	puppy06.jpg	2	 	7
16	0	26	puppy07.jpg	2	 	7
16	0	26	puppy08.jpg	2	 	7
16	0	26	puppy09.jpg	2	 	5
16	0	26	puppy10.jpg	2	1	7
16	0	26	puppy11.jpg	2	 	5
16	0	26	puppy12.jpg	2	 	6
16	0	26	puppy13.jpg	2	 	3
16	0	26	puppy14.jpg	2	 	3
16	0	26	puppy15.jpg	2	 	4
16	0	26	puppy16.jpg	2	 	3
16	0	26	puppy17.jpg	2	 	5
16	0	26	puppy19.jpg	2	0	4
16	0	26	puppy20.jpg	2	0	4
16	0	26	puppy21.jpg	2	1	6
16	0	26	puppy23.jpg	2	 	2
16	0	26	puppy24.jpg	2	 	2
16	0	26	puppy25.jpg	2	 	2
16	0	26	puppy26.jpg	2	0	2
16	0	26	puppy27.jpg	2	 	1
16	0	26	puppy30.jpg	2	1	5
16	0	26	puppy31.jpg	2	 	3
16	0	26	puppy32.jpg	2	0	1
16	0	26	puppy33.jpg	2	1	4
16	0	26	puppy34.jpg	2	 	4
16	0	26	puppy35.jpg	2	 	4
16	0	26	puppy36.jpg	2	 	3
16	0	26	puppy37.jpg	2	0	2
17	0	27	puppy_100.jpg	2	 	4
17	0	27	puppy_101.jpg	2	0	1
17	0	27	puppy_102.jpg	2	 	6
17	0	27	puppy_103.jpg	2	 	4
17	0	27	puppy_104.jpg	2	0	2
17	0	27	puppy_105.jpg	2	 	1
17	0	27	puppy_106.jpg	2	0	3
17	0	27	puppy_107.jpg	2	 	5
17	0	27	puppy_108.jpg	2	 	5
17	0	27	puppy_109.jpg	2	 	4
17	0	27	puppy_111.jpg	2	 	6
17	0	27	puppy_112.jpg	2	0	2
17	0	27	puppy_113.jpg	2	1	4
17	0	27	puppy_13.jpg	2	1	6
17	0	27	puppy_16.jpg	2	 	5
17	0	27	puppy_19.jpg	2	1	3
17	0	27	puppy_20.jpg	2	 	4
17	0	27	puppy_22.jpg	2	 	6
17	0	27	puppy_26.jpg	2	 	4
17	0	27	puppy_28.jpg	2	 	7
17	0	27	puppy_29.jpg	2	 	4
17	0	27	puppy_3.jpg	2	 	6
17	0	27	puppy_30.jpg	2	1	5
17	0	27	puppy_33.jpg	2	 	3
17	0	27	puppy_35.jpg	2	 	5
17	0	27	puppy_36.jpg	2	 	3
17	0	27	puppy_37.jpg	2	0	5
17	0	27	puppy_4.jpg	2	 	3
17	0	27	puppy_40.jpg	2	 	5
17	0	27	puppy_44.jpg	2	 	4
17	0	27	puppy_48.jpg	2	 	3
17	0	27	puppy_49.jpg	2	 	3
17	0	27	puppy_50.jpg	2	 	1
17	0	27	puppy_52.jpg	2	 	1
17	0	27	puppy_55.jpg	2	0	1
17	0	27	puppy_56.jpg	2	0	2
17	0	27	puppy_57.jpg	2	0	5
17	0	27	puppy_58.jpg	2	0	1
17	0	27	puppy_59.jpg	2	0	1
17	0	27	puppy_60.jpg	2	0	1
17	0	27	puppy_61.jpg	2	 	2
17	0	27	puppy_62.jpg	2	0	5
17	0	27	puppy_66.jpg	2	 	4
17	0	27	puppy_67.jpg	2	 	5
17	0	27	puppy_68.jpg	2	0	2
17	0	27	puppy_72.jpg	2	 	4
17	0	27	puppy_73.jpg	2	0	4
17	0	27	puppy_74.jpg	2	1	5
17	0	27	puppy_76.jpg	2	 	2
17	0	27	puppy_77.jpg	2	 	2
17	0	27	puppy_78.jpg	2	1	3
17	0	27	puppy_80.jpg	2	1	6
17	0	27	puppy_81.jpg	2	0	4
17	0	27	puppy_82.jpg	2	 	2
17	0	27	puppy_83.jpg	2	1	6
17	0	27	puppy_85.jpg	2	 	4
17	0	27	puppy_86.jpg	2	 	5
17	0	27	puppy_88.jpg	2	1	5
17	0	27	puppy_9.jpg	2	 	3
17	0	27	puppy_91.jpg	2	 	4
17	0	27	puppy_92.jpg	2	 	7
17	0	27	puppy_93.jpg	2	1	3
17	0	27	puppy_94.jpg	2	 	3
17	0	27	puppy_95.jpg	2	1	5
17	0	27	puppy_97.jpg	2	1	5
17	0	27	puppy_98.jpg	2	1	5
17	0	27	puppy_99.jpg	2	 	5
17	0	27	puppy01.jpg	2	1	6
17	0	27	puppy02.jpg	2	 	2
17	0	27	puppy03.jpg	2	 	5
17	0	27	puppy04.jpg	2	1	5
17	0	27	puppy05.jpg	2	1	5
17	0	27	puppy06.jpg	2	 	1
17	0	27	puppy07.jpg	2	 	3
17	0	27	puppy08.jpg	2	 	5
17	0	27	puppy09.jpg	2	 	5
17	0	27	puppy10.jpg	2	1	6
17	0	27	puppy11.jpg	2	 	3
17	0	27	puppy12.jpg	2	 	3
17	0	27	puppy13.jpg	2	 	7
17	0	27	puppy14.jpg	2	 	7
17	0	27	puppy15.jpg	2	 	5
17	0	27	puppy16.jpg	2	 	4
17	0	27	puppy17.jpg	2	 	4
17	0	27	puppy19.jpg	2	0	1
17	0	27	puppy20.jpg	2	0	4
17	0	27	puppy21.jpg	2	1	6
17	0	27	puppy23.jpg	2	 	4
17	0	27	puppy24.jpg	2	 	1
17	0	27	puppy25.jpg	2	 	3
17	0	27	puppy26.jpg	2	0	1
17	0	27	puppy27.jpg	2	 	3
17	0	27	puppy30.jpg	2	1	5
17	0	27	puppy31.jpg	2	 	5
17	0	27	puppy32.jpg	2	0	1
17	0	27	puppy33.jpg	2	1	5
17	0	27	puppy34.jpg	2	 	4
17	0	27	puppy35.jpg	2	 	2
17	0	27	puppy36.jpg	2	 	2
17	0	27	puppy37.jpg	2	0	1
18	0	21	puppy_100.jpg	2	 	4
18	0	21	puppy_101.jpg	2	0	2
18	0	21	puppy_102.jpg	2	 	6
18	0	21	puppy_103.jpg	2	 	6
18	0	21	puppy_104.jpg	2	0	4
18	0	21	puppy_105.jpg	2	 	4
18	0	21	puppy_106.jpg	2	0	2
18	0	21	puppy_107.jpg	2	 	5
18	0	21	puppy_108.jpg	2	 	5
18	0	21	puppy_109.jpg	2	 	4
18	0	21	puppy_111.jpg	2	 	4
18	0	21	puppy_112.jpg	2	0	4
18	0	21	puppy_113.jpg	2	1	6
18	0	21	puppy_13.jpg	2	1	3
18	0	21	puppy_16.jpg	2	 	6
18	0	21	puppy_19.jpg	2	1	6
18	0	21	puppy_20.jpg	2	 	5
18	0	21	puppy_22.jpg	2	 	6
18	0	21	puppy_26.jpg	2	 	3
18	0	21	puppy_28.jpg	2	 	6
18	0	21	puppy_29.jpg	2	 	2
18	0	21	puppy_3.jpg	2	 	4
18	0	21	puppy_30.jpg	2	1	7
18	0	21	puppy_33.jpg	2	 	3
18	0	21	puppy_35.jpg	2	 	5
18	0	21	puppy_36.jpg	2	 	5
18	0	21	puppy_37.jpg	2	0	3
18	0	21	puppy_4.jpg	2	 	3
18	0	21	puppy_40.jpg	2	 	5
18	0	21	puppy_44.jpg	2	 	4
18	0	21	puppy_48.jpg	2	 	5
18	0	21	puppy_49.jpg	2	 	5
18	0	21	puppy_50.jpg	2	 	4
18	0	21	puppy_52.jpg	2	 	2
18	0	21	puppy_55.jpg	2	0	2
18	0	21	puppy_56.jpg	2	0	3
18	0	21	puppy_57.jpg	2	0	4
18	0	21	puppy_58.jpg	2	0	2
18	0	21	puppy_59.jpg	2	0	4
18	0	21	puppy_60.jpg	2	0	1
18	0	21	puppy_61.jpg	2	 	2
18	0	21	puppy_62.jpg	2	0	6
18	0	21	puppy_66.jpg	2	 	6
18	0	21	puppy_67.jpg	2	 	3
18	0	21	puppy_68.jpg	2	0	3
18	0	21	puppy_72.jpg	2	 	4
18	0	21	puppy_73.jpg	2	0	3
18	0	21	puppy_74.jpg	2	1	5
18	0	21	puppy_76.jpg	2	 	3
18	0	21	puppy_77.jpg	2	 	6
18	0	21	puppy_78.jpg	2	1	5
18	0	21	puppy_80.jpg	2	1	7
18	0	21	puppy_81.jpg	2	0	5
18	0	21	puppy_82.jpg	2	 	6
18	0	21	puppy_83.jpg	2	1	6
18	0	21	puppy_85.jpg	2	 	1
18	0	21	puppy_86.jpg	2	 	3
18	0	21	puppy_88.jpg	2	1	4
18	0	21	puppy_9.jpg	2	 	3
18	0	21	puppy_91.jpg	2	 	4
18	0	21	puppy_92.jpg	2	 	6
18	0	21	puppy_93.jpg	2	1	5
18	0	21	puppy_94.jpg	2	 	4
18	0	21	puppy_95.jpg	2	1	6
18	0	21	puppy_97.jpg	2	1	5
18	0	21	puppy_98.jpg	2	1	6
18	0	21	puppy_99.jpg	2	 	6
18	0	21	puppy01.jpg	2	1	5
18	0	21	puppy02.jpg	2	 	4
18	0	21	puppy03.jpg	2	 	4
18	0	21	puppy04.jpg	2	1	5
18	0	21	puppy05.jpg	2	1	5
18	0	21	puppy06.jpg	2	 	4
18	0	21	puppy07.jpg	2	 	6
18	0	21	puppy08.jpg	2	 	5
18	0	21	puppy09.jpg	2	 	6
18	0	21	puppy10.jpg	2	1	6
18	0	21	puppy11.jpg	2	 	5
18	0	21	puppy12.jpg	2	 	3
18	0	21	puppy13.jpg	2	 	4
18	0	21	puppy14.jpg	2	 	3
18	0	21	puppy15.jpg	2	 	4
18	0	21	puppy16.jpg	2	 	5
18	0	21	puppy17.jpg	2	 	5
18	0	21	puppy19.jpg	2	0	2
18	0	21	puppy20.jpg	2	0	4
18	0	21	puppy21.jpg	2	1	6
18	0	21	puppy23.jpg	2	 	5
18	0	21	puppy24.jpg	2	 	2
18	0	21	puppy25.jpg	2	 	2
18	0	21	puppy26.jpg	2	0	4
18	0	21	puppy27.jpg	2	 	3
18	0	21	puppy30.jpg	2	1	4
18	0	21	puppy31.jpg	2	 	3
18	0	21	puppy32.jpg	2	0	1
18	0	21	puppy33.jpg	2	1	5
18	0	21	puppy34.jpg	2	 	1
18	0	21	puppy35.jpg	2	 	4
18	0	21	puppy36.jpg	2	 	3
18	0	21	puppy37.jpg	2	0	5
19	0	27	puppy_100.jpg	2	 	5
19	0	27	puppy_101.jpg	2	0	2
19	0	27	puppy_102.jpg	2	 	5
19	0	27	puppy_103.jpg	2	 	6
19	0	27	puppy_104.jpg	2	0	4
19	0	27	puppy_105.jpg	2	 	6
19	0	27	puppy_106.jpg	2	0	3
19	0	27	puppy_107.jpg	2	 	5
19	0	27	puppy_108.jpg	2	 	4
19	0	27	puppy_109.jpg	2	 	4
19	0	27	puppy_111.jpg	2	 	2
19	0	27	puppy_112.jpg	2	0	5
19	0	27	puppy_113.jpg	2	1	6
19	0	27	puppy_13.jpg	2	1	6
19	0	27	puppy_16.jpg	2	 	6
19	0	27	puppy_19.jpg	2	1	5
19	0	27	puppy_20.jpg	2	 	2
19	0	27	puppy_22.jpg	2	 	6
19	0	27	puppy_26.jpg	2	 	3
19	0	27	puppy_28.jpg	2	 	7
19	0	27	puppy_29.jpg	2	 	5
19	0	27	puppy_3.jpg	2	 	6
19	0	27	puppy_30.jpg	2	1	5
19	0	27	puppy_33.jpg	2	 	4
19	0	27	puppy_35.jpg	2	 	4
19	0	27	puppy_36.jpg	2	 	4
19	0	27	puppy_37.jpg	2	0	4
19	0	27	puppy_4.jpg	2	 	2
19	0	27	puppy_40.jpg	2	 	3
19	0	27	puppy_44.jpg	2	 	6
19	0	27	puppy_48.jpg	2	 	5
19	0	27	puppy_49.jpg	2	 	3
19	0	27	puppy_50.jpg	2	 	6
19	0	27	puppy_52.jpg	2	 	3
19	0	27	puppy_55.jpg	2	0	3
19	0	27	puppy_56.jpg	2	0	3
19	0	27	puppy_57.jpg	2	0	4
19	0	27	puppy_58.jpg	2	0	2
19	0	27	puppy_59.jpg	2	0	3
19	0	27	puppy_60.jpg	2	0	2
19	0	27	puppy_61.jpg	2	 	2
19	0	27	puppy_62.jpg	2	0	3
19	0	27	puppy_66.jpg	2	 	2
19	0	27	puppy_67.jpg	2	 	6
19	0	27	puppy_68.jpg	2	0	3
19	0	27	puppy_72.jpg	2	 	5
19	0	27	puppy_73.jpg	2	0	1
19	0	27	puppy_74.jpg	2	1	6
19	0	27	puppy_76.jpg	2	 	4
19	0	27	puppy_77.jpg	2	 	3
19	0	27	puppy_78.jpg	2	1	5
19	0	27	puppy_80.jpg	2	1	6
19	0	27	puppy_81.jpg	2	0	5
19	0	27	puppy_82.jpg	2	 	3
19	0	27	puppy_83.jpg	2	1	6
19	0	27	puppy_85.jpg	2	 	3
19	0	27	puppy_86.jpg	2	 	5
19	0	27	puppy_88.jpg	2	1	4
19	0	27	puppy_9.jpg	2	 	3
19	0	27	puppy_91.jpg	2	 	5
19	0	27	puppy_92.jpg	2	 	5
19	0	27	puppy_93.jpg	2	1	3
19	0	27	puppy_94.jpg	2	 	4
19	0	27	puppy_95.jpg	2	1	5
19	0	27	puppy_97.jpg	2	1	6
19	0	27	puppy_98.jpg	2	1	4
19	0	27	puppy_99.jpg	2	 	5
19	0	27	puppy01.jpg	2	1	6
19	0	27	puppy02.jpg	2	 	5
19	0	27	puppy03.jpg	2	 	2
19	0	27	puppy04.jpg	2	1	4
19	0	27	puppy05.jpg	2	1	3
19	0	27	puppy06.jpg	2	 	1
19	0	27	puppy07.jpg	2	 	4
19	0	27	puppy08.jpg	2	 	7
19	0	27	puppy09.jpg	2	 	7
19	0	27	puppy10.jpg	2	1	5
19	0	27	puppy11.jpg	2	 	3
19	0	27	puppy12.jpg	2	 	6
19	0	27	puppy13.jpg	2	 	6
19	0	27	puppy14.jpg	2	 	6
19	0	27	puppy15.jpg	2	 	3
19	0	27	puppy16.jpg	2	 	5
19	0	27	puppy17.jpg	2	 	4
19	0	27	puppy19.jpg	2	0	6
19	0	27	puppy20.jpg	2	0	6
19	0	27	puppy21.jpg	2	1	1
19	0	27	puppy23.jpg	2	 	2
19	0	27	puppy24.jpg	2	 	3
19	0	27	puppy25.jpg	2	 	6
19	0	27	puppy26.jpg	2	0	2
19	0	27	puppy27.jpg	2	 	4
19	0	27	puppy30.jpg	2	1	4
19	0	27	puppy31.jpg	2	 	5
19	0	27	puppy32.jpg	2	0	2
19	0	27	puppy33.jpg	2	1	5
19	0	27	puppy34.jpg	2	 	3
19	0	27	puppy35.jpg	2	 	6
19	0	27	puppy36.jpg	2	 	4
19	0	27	puppy37.jpg	2	0	3
20	0	21	puppy_100.jpg	2	 	3
20	0	21	puppy_101.jpg	2	0	3
20	0	21	puppy_102.jpg	2	 	4
20	0	21	puppy_103.jpg	2	 	6
20	0	21	puppy_104.jpg	2	0	4
20	0	21	puppy_105.jpg	2	 	4
20	0	21	puppy_106.jpg	2	0	2
20	0	21	puppy_107.jpg	2	 	4
20	0	21	puppy_108.jpg	2	 	6
20	0	21	puppy_109.jpg	2	 	4
20	0	21	puppy_111.jpg	2	 	4
20	0	21	puppy_112.jpg	2	0	4
20	0	21	puppy_113.jpg	2	1	7
20	0	21	puppy_13.jpg	2	1	7
20	0	21	puppy_16.jpg	2	 	6
20	0	21	puppy_19.jpg	2	1	3
20	0	21	puppy_20.jpg	2	 	6
20	0	21	puppy_22.jpg	2	 	5
20	0	21	puppy_26.jpg	2	 	4
20	0	21	puppy_28.jpg	2	 	6
20	0	21	puppy_29.jpg	2	 	6
20	0	21	puppy_3.jpg	2	 	4
20	0	21	puppy_30.jpg	2	1	4
20	0	21	puppy_33.jpg	2	 	6
20	0	21	puppy_35.jpg	2	 	4
20	0	21	puppy_36.jpg	2	 	5
20	0	21	puppy_37.jpg	2	0	4
20	0	21	puppy_4.jpg	2	 	5
20	0	21	puppy_40.jpg	2	 	6
20	0	21	puppy_44.jpg	2	 	4
20	0	21	puppy_48.jpg	2	 	5
20	0	21	puppy_49.jpg	2	 	4
20	0	21	puppy_50.jpg	2	 	3
20	0	21	puppy_52.jpg	2	 	4
20	0	21	puppy_55.jpg	2	0	1
20	0	21	puppy_56.jpg	2	0	2
20	0	21	puppy_57.jpg	2	0	4
20	0	21	puppy_58.jpg	2	0	2
20	0	21	puppy_59.jpg	2	0	2
20	0	21	puppy_60.jpg	2	0	2
20	0	21	puppy_61.jpg	2	 	3
20	0	21	puppy_62.jpg	2	0	3
20	0	21	puppy_66.jpg	2	 	2
20	0	21	puppy_67.jpg	2	 	2
20	0	21	puppy_68.jpg	2	0	3
20	0	21	puppy_72.jpg	2	 	5
20	0	21	puppy_73.jpg	2	0	6
20	0	21	puppy_74.jpg	2	1	6
20	0	21	puppy_76.jpg	2	 	4
20	0	21	puppy_77.jpg	2	 	6
20	0	21	puppy_78.jpg	2	1	5
20	0	21	puppy_80.jpg	2	1	6
20	0	21	puppy_81.jpg	2	0	2
20	0	21	puppy_82.jpg	2	 	6
20	0	21	puppy_83.jpg	2	1	6
20	0	21	puppy_85.jpg	2	 	7
20	0	21	puppy_86.jpg	2	 	3
20	0	21	puppy_88.jpg	2	1	5
20	0	21	puppy_9.jpg	2	 	7
20	0	21	puppy_91.jpg	2	 	6
20	0	21	puppy_92.jpg	2	 	6
20	0	21	puppy_93.jpg	2	1	4
20	0	21	puppy_94.jpg	2	 	7
20	0	21	puppy_95.jpg	2	1	3
20	0	21	puppy_97.jpg	2	1	7
20	0	21	puppy_98.jpg	2	1	7
20	0	21	puppy_99.jpg	2	 	6
20	0	21	puppy01.jpg	2	1	7
20	0	21	puppy02.jpg	2	 	5
20	0	21	puppy03.jpg	2	 	2
20	0	21	puppy04.jpg	2	1	7
20	0	21	puppy05.jpg	2	1	6
20	0	21	puppy06.jpg	2	 	2
20	0	21	puppy07.jpg	2	 	6
20	0	21	puppy08.jpg	2	 	6
20	0	21	puppy09.jpg	2	 	6
20	0	21	puppy10.jpg	2	1	7
20	0	21	puppy11.jpg	2	 	4
20	0	21	puppy12.jpg	2	 	4
20	0	21	puppy13.jpg	2	 	5
20	0	21	puppy14.jpg	2	 	6
20	0	21	puppy15.jpg	2	 	4
20	0	21	puppy16.jpg	2	 	6
20	0	21	puppy17.jpg	2	 	4
20	0	21	puppy19.jpg	2	0	4
20	0	21	puppy20.jpg	2	0	1
20	0	21	puppy21.jpg	2	1	6
20	0	21	puppy23.jpg	2	 	6
20	0	21	puppy24.jpg	2	 	2
20	0	21	puppy25.jpg	2	 	6
20	0	21	puppy26.jpg	2	0	2
20	0	21	puppy27.jpg	2	 	3
20	0	21	puppy30.jpg	2	1	6
20	0	21	puppy31.jpg	2	 	7
20	0	21	puppy32.jpg	2	0	1
20	0	21	puppy33.jpg	2	1	6
20	0	21	puppy34.jpg	2	 	6
20	0	21	puppy35.jpg	2	 	3
20	0	21	puppy36.jpg	2	 	4
20	0	21	puppy37.jpg	2	0	4
21	0	23	puppy_100.jpg	2	 	4
21	0	23	puppy_101.jpg	2	0	5
21	0	23	puppy_102.jpg	2	 	4
21	0	23	puppy_103.jpg	2	 	3
21	0	23	puppy_104.jpg	2	0	4
21	0	23	puppy_105.jpg	2	 	3
21	0	23	puppy_106.jpg	2	0	1
21	0	23	puppy_107.jpg	2	 	2
21	0	23	puppy_108.jpg	2	 	4
21	0	23	puppy_109.jpg	2	 	4
21	0	23	puppy_111.jpg	2	 	4
21	0	23	puppy_112.jpg	2	0	2
21	0	23	puppy_113.jpg	2	1	4
21	0	23	puppy_13.jpg	2	1	7
21	0	23	puppy_16.jpg	2	 	5
21	0	23	puppy_19.jpg	2	1	5
21	0	23	puppy_20.jpg	2	 	5
21	0	23	puppy_22.jpg	2	 	4
21	0	23	puppy_26.jpg	2	 	1
21	0	23	puppy_28.jpg	2	 	3
21	0	23	puppy_29.jpg	2	 	1
21	0	23	puppy_3.jpg	2	 	4
21	0	23	puppy_30.jpg	2	1	5
21	0	23	puppy_33.jpg	2	 	1
21	0	23	puppy_35.jpg	2	 	5
21	0	23	puppy_36.jpg	2	 	4
21	0	23	puppy_37.jpg	2	0	2
21	0	23	puppy_4.jpg	2	 	4
21	0	23	puppy_40.jpg	2	 	3
21	0	23	puppy_44.jpg	2	 	4
21	0	23	puppy_48.jpg	2	 	4
21	0	23	puppy_49.jpg	2	 	4
21	0	23	puppy_50.jpg	2	 	1
21	0	23	puppy_52.jpg	2	 	1
21	0	23	puppy_55.jpg	2	0	2
21	0	23	puppy_56.jpg	2	0	4
21	0	23	puppy_57.jpg	2	0	3
21	0	23	puppy_58.jpg	2	0	1
21	0	23	puppy_59.jpg	2	0	4
21	0	23	puppy_60.jpg	2	0	4
21	0	23	puppy_61.jpg	2	 	2
21	0	23	puppy_62.jpg	2	0	1
21	0	23	puppy_66.jpg	2	 	4
21	0	23	puppy_67.jpg	2	 	4
21	0	23	puppy_68.jpg	2	0	1
21	0	23	puppy_72.jpg	2	 	5
21	0	23	puppy_73.jpg	2	0	5
21	0	23	puppy_74.jpg	2	1	6
21	0	23	puppy_76.jpg	2	 	4
21	0	23	puppy_77.jpg	2	 	4
21	0	23	puppy_78.jpg	2	1	4
21	0	23	puppy_80.jpg	2	1	2
21	0	23	puppy_81.jpg	2	0	3
21	0	23	puppy_82.jpg	2	 	4
21	0	23	puppy_83.jpg	2	1	4
21	0	23	puppy_85.jpg	2	 	3
21	0	23	puppy_86.jpg	2	 	3
21	0	23	puppy_88.jpg	2	1	3
21	0	23	puppy_9.jpg	2	 	4
21	0	23	puppy_91.jpg	2	 	4
21	0	23	puppy_92.jpg	2	 	6
21	0	23	puppy_93.jpg	2	1	4
21	0	23	puppy_94.jpg	2	 	4
21	0	23	puppy_95.jpg	2	1	4
21	0	23	puppy_97.jpg	2	1	4
21	0	23	puppy_98.jpg	2	1	5
21	0	23	puppy_99.jpg	2	 	4
21	0	23	puppy01.jpg	2	1	5
21	0	23	puppy02.jpg	2	 	4
21	0	23	puppy03.jpg	2	 	3
21	0	23	puppy04.jpg	2	1	6
21	0	23	puppy05.jpg	2	1	4
21	0	23	puppy06.jpg	2	 	5
21	0	23	puppy07.jpg	2	 	4
21	0	23	puppy08.jpg	2	 	5
21	0	23	puppy09.jpg	2	 	1
21	0	23	puppy10.jpg	2	1	5
21	0	23	puppy11.jpg	2	 	5
21	0	23	puppy12.jpg	2	 	1
21	0	23	puppy13.jpg	2	 	4
21	0	23	puppy14.jpg	2	 	5
21	0	23	puppy15.jpg	2	 	3
21	0	23	puppy16.jpg	2	 	4
21	0	23	puppy17.jpg	2	 	4
21	0	23	puppy19.jpg	2	0	1
21	0	23	puppy20.jpg	2	0	3
21	0	23	puppy21.jpg	2	1	5
21	0	23	puppy23.jpg	2	 	1
21	0	23	puppy24.jpg	2	 	1
21	0	23	puppy25.jpg	2	 	4
21	0	23	puppy26.jpg	2	0	1
21	0	23	puppy27.jpg	2	 	3
21	0	23	puppy30.jpg	2	1	3
21	0	23	puppy31.jpg	2	 	4
21	0	23	puppy32.jpg	2	0	1
21	0	23	puppy33.jpg	2	1	5
21	0	23	puppy34.jpg	2	 	1
21	0	23	puppy35.jpg	2	 	1
21	0	23	puppy36.jpg	2	 	4
21	0	23	puppy37.jpg	2	0	4
22	1	24	puppy_100.jpg	2	 	4
22	1	24	puppy_101.jpg	2	0	3
22	1	24	puppy_102.jpg	2	 	7
22	1	24	puppy_103.jpg	2	 	6
22	1	24	puppy_104.jpg	2	0	7
22	1	24	puppy_105.jpg	2	 	5
22	1	24	puppy_106.jpg	2	0	4
22	1	24	puppy_107.jpg	2	 	5
22	1	24	puppy_108.jpg	2	 	5
22	1	24	puppy_109.jpg	2	 	6
22	1	24	puppy_111.jpg	2	 	5
22	1	24	puppy_112.jpg	2	0	4
22	1	24	puppy_113.jpg	2	1	6
22	1	24	puppy_13.jpg	2	1	7
22	1	24	puppy_16.jpg	2	 	7
22	1	24	puppy_19.jpg	2	1	6
22	1	24	puppy_20.jpg	2	 	5
22	1	24	puppy_22.jpg	2	 	7
22	1	24	puppy_26.jpg	2	 	6
22	1	24	puppy_28.jpg	2	 	7
22	1	24	puppy_29.jpg	2	 	5
22	1	24	puppy_3.jpg	2	 	4
22	1	24	puppy_30.jpg	2	1	7
22	1	24	puppy_33.jpg	2	 	7
22	1	24	puppy_35.jpg	2	 	6
22	1	24	puppy_36.jpg	2	 	5
22	1	24	puppy_37.jpg	2	0	4
22	1	24	puppy_4.jpg	2	 	5
22	1	24	puppy_40.jpg	2	 	5
22	1	24	puppy_44.jpg	2	 	6
22	1	24	puppy_48.jpg	2	 	5
22	1	24	puppy_49.jpg	2	 	7
22	1	24	puppy_50.jpg	2	 	5
22	1	24	puppy_52.jpg	2	 	5
22	1	24	puppy_55.jpg	2	0	4
22	1	24	puppy_56.jpg	2	0	5
22	1	24	puppy_57.jpg	2	0	5
22	1	24	puppy_58.jpg	2	0	3
22	1	24	puppy_59.jpg	2	0	3
22	1	24	puppy_60.jpg	2	0	2
22	1	24	puppy_61.jpg	2	 	3
22	1	24	puppy_62.jpg	2	0	3
22	1	24	puppy_66.jpg	2	 	5
22	1	24	puppy_67.jpg	2	 	6
22	1	24	puppy_68.jpg	2	0	4
22	1	24	puppy_72.jpg	2	 	6
22	1	24	puppy_73.jpg	2	0	4
22	1	24	puppy_74.jpg	2	1	7
22	1	24	puppy_76.jpg	2	 	5
22	1	24	puppy_77.jpg	2	 	 
22	1	24	puppy_78.jpg	2	1	5
22	1	24	puppy_80.jpg	2	1	6
22	1	24	puppy_81.jpg	2	0	4
22	1	24	puppy_82.jpg	2	 	5
22	1	24	puppy_83.jpg	2	1	5
22	1	24	puppy_85.jpg	2	 	3
22	1	24	puppy_86.jpg	2	 	4
22	1	24	puppy_88.jpg	2	1	6
22	1	24	puppy_9.jpg	2	 	5
22	1	24	puppy_91.jpg	2	 	7
22	1	24	puppy_92.jpg	2	 	7
22	1	24	puppy_93.jpg	2	1	6
22	1	24	puppy_94.jpg	2	 	5
22	1	24	puppy_95.jpg	2	1	6
22	1	24	puppy_97.jpg	2	1	5
22	1	24	puppy_98.jpg	2	1	6
22	1	24	puppy_99.jpg	2	 	6
22	1	24	puppy01.jpg	2	1	5
22	1	24	puppy02.jpg	2	 	6
22	1	24	puppy03.jpg	2	 	5
22	1	24	puppy04.jpg	2	1	5
22	1	24	puppy05.jpg	2	1	6
22	1	24	puppy06.jpg	2	 	3
22	1	24	puppy07.jpg	2	 	5
22	1	24	puppy08.jpg	2	 	7
22	1	24	puppy09.jpg	2	 	5
22	1	24	puppy10.jpg	2	1	6
22	1	24	puppy11.jpg	2	 	6
22	1	24	puppy12.jpg	2	 	4
22	1	24	puppy13.jpg	2	 	5
22	1	24	puppy14.jpg	2	 	5
22	1	24	puppy15.jpg	2	 	4
22	1	24	puppy16.jpg	2	 	5
22	1	24	puppy17.jpg	2	 	6
22	1	24	puppy19.jpg	2	0	4
22	1	24	puppy20.jpg	2	0	3
22	1	24	puppy21.jpg	2	1	7
22	1	24	puppy23.jpg	2	 	6
22	1	24	puppy24.jpg	2	 	5
22	1	24	puppy25.jpg	2	 	4
22	1	24	puppy26.jpg	2	0	3
22	1	24	puppy27.jpg	2	 	5
22	1	24	puppy30.jpg	2	1	6
22	1	24	puppy31.jpg	2	 	4
22	1	24	puppy32.jpg	2	0	3
22	1	24	puppy33.jpg	2	1	4
22	1	24	puppy34.jpg	2	 	5
22	1	24	puppy35.jpg	2	 	3
22	1	24	puppy36.jpg	2	 	6
22	1	24	puppy37.jpg	2	0	4
23	1	21	puppy_100.jpg	2	 	3
23	1	21	puppy_101.jpg	2	0	3
23	1	21	puppy_102.jpg	2	 	6
23	1	21	puppy_103.jpg	2	 	5
23	1	21	puppy_104.jpg	2	0	2
23	1	21	puppy_105.jpg	2	 	2
23	1	21	puppy_106.jpg	2	0	6
23	1	21	puppy_107.jpg	2	 	6
23	1	21	puppy_108.jpg	2	 	6
23	1	21	puppy_109.jpg	2	 	5
23	1	21	puppy_111.jpg	2	 	5
23	1	21	puppy_112.jpg	2	0	2
23	1	21	puppy_113.jpg	2	1	5
23	1	21	puppy_13.jpg	2	1	6
23	1	21	puppy_16.jpg	2	 	6
23	1	21	puppy_19.jpg	2	1	6
23	1	21	puppy_20.jpg	2	 	4
23	1	21	puppy_22.jpg	2	 	5
23	1	21	puppy_26.jpg	2	 	4
23	1	21	puppy_28.jpg	2	 	7
23	1	21	puppy_29.jpg	2	 	5
23	1	21	puppy_3.jpg	2	 	4
23	1	21	puppy_30.jpg	2	1	6
23	1	21	puppy_33.jpg	2	 	6
23	1	21	puppy_35.jpg	2	 	6
23	1	21	puppy_36.jpg	2	 	6
23	1	21	puppy_37.jpg	2	0	4
23	1	21	puppy_4.jpg	2	 	3
23	1	21	puppy_40.jpg	2	 	5
23	1	21	puppy_44.jpg	2	 	5
23	1	21	puppy_48.jpg	2	 	5
23	1	21	puppy_49.jpg	2	 	5
23	1	21	puppy_50.jpg	2	 	3
23	1	21	puppy_52.jpg	2	 	3
23	1	21	puppy_55.jpg	2	0	2
23	1	21	puppy_56.jpg	2	0	2
23	1	21	puppy_57.jpg	2	0	3
23	1	21	puppy_58.jpg	2	0	1
23	1	21	puppy_59.jpg	2	0	1
23	1	21	puppy_60.jpg	2	0	3
23	1	21	puppy_61.jpg	2	 	2
23	1	21	puppy_62.jpg	2	0	1
23	1	21	puppy_66.jpg	2	 	4
23	1	21	puppy_67.jpg	2	 	6
23	1	21	puppy_68.jpg	2	0	2
23	1	21	puppy_72.jpg	2	 	5
23	1	21	puppy_73.jpg	2	0	4
23	1	21	puppy_74.jpg	2	1	5
23	1	21	puppy_76.jpg	2	 	5
23	1	21	puppy_77.jpg	2	 	5
23	1	21	puppy_78.jpg	2	1	6
23	1	21	puppy_80.jpg	2	1	7
23	1	21	puppy_81.jpg	2	0	1
23	1	21	puppy_82.jpg	2	 	3
23	1	21	puppy_83.jpg	2	1	1
23	1	21	puppy_85.jpg	2	 	6
23	1	21	puppy_86.jpg	2	 	5
23	1	21	puppy_88.jpg	2	1	7
23	1	21	puppy_9.jpg	2	 	4
23	1	21	puppy_91.jpg	2	 	4
23	1	21	puppy_92.jpg	2	 	7
23	1	21	puppy_93.jpg	2	1	4
23	1	21	puppy_94.jpg	2	 	3
23	1	21	puppy_95.jpg	2	1	6
23	1	21	puppy_97.jpg	2	1	7
23	1	21	puppy_98.jpg	2	1	5
23	1	21	puppy_99.jpg	2	 	6
23	1	21	puppy01.jpg	2	1	4
23	1	21	puppy02.jpg	2	 	3
23	1	21	puppy03.jpg	2	 	3
23	1	21	puppy04.jpg	2	1	5
23	1	21	puppy05.jpg	2	1	5
23	1	21	puppy06.jpg	2	 	1
23	1	21	puppy07.jpg	2	 	5
23	1	21	puppy08.jpg	2	 	6
23	1	21	puppy09.jpg	2	 	3
23	1	21	puppy10.jpg	2	1	6
23	1	21	puppy11.jpg	2	 	5
23	1	21	puppy12.jpg	2	 	4
23	1	21	puppy13.jpg	2	 	6
23	1	21	puppy14.jpg	2	 	7
23	1	21	puppy15.jpg	2	 	4
23	1	21	puppy16.jpg	2	 	6
23	1	21	puppy17.jpg	2	 	6
23	1	21	puppy19.jpg	2	0	2
23	1	21	puppy20.jpg	2	0	4
23	1	21	puppy21.jpg	2	1	7
23	1	21	puppy23.jpg	2	 	5
23	1	21	puppy24.jpg	2	 	5
23	1	21	puppy25.jpg	2	 	7
23	1	21	puppy26.jpg	2	0	2
23	1	21	puppy27.jpg	2	 	6
23	1	21	puppy30.jpg	2	1	6
23	1	21	puppy31.jpg	2	 	3
23	1	21	puppy32.jpg	2	0	1
23	1	21	puppy33.jpg	2	1	4
23	1	21	puppy34.jpg	2	 	5
23	1	21	puppy35.jpg	2	 	6
23	1	21	puppy36.jpg	2	 	4
23	1	21	puppy37.jpg	2	0	2
24	1	23	puppy_100.jpg	2	 	2
24	1	23	puppy_101.jpg	2	0	4
24	1	23	puppy_102.jpg	2	 	6
24	1	23	puppy_103.jpg	2	 	4
24	1	23	puppy_104.jpg	2	0	3
24	1	23	puppy_105.jpg	2	 	5
24	1	23	puppy_106.jpg	2	0	2
24	1	23	puppy_107.jpg	2	 	5
24	1	23	puppy_108.jpg	2	 	2
24	1	23	puppy_109.jpg	2	 	4
24	1	23	puppy_111.jpg	2	 	3
24	1	23	puppy_112.jpg	2	0	3
24	1	23	puppy_113.jpg	2	1	3
24	1	23	puppy_13.jpg	2	1	6
24	1	23	puppy_16.jpg	2	 	7
24	1	23	puppy_19.jpg	2	1	5
24	1	23	puppy_20.jpg	2	 	2
24	1	23	puppy_22.jpg	2	 	5
24	1	23	puppy_26.jpg	2	 	6
24	1	23	puppy_28.jpg	2	 	6
24	1	23	puppy_29.jpg	2	 	6
24	1	23	puppy_3.jpg	2	 	3
24	1	23	puppy_30.jpg	2	1	4
24	1	23	puppy_33.jpg	2	 	3
24	1	23	puppy_35.jpg	2	 	2
24	1	23	puppy_36.jpg	2	 	3
24	1	23	puppy_37.jpg	2	0	1
24	1	23	puppy_4.jpg	2	 	4
24	1	23	puppy_40.jpg	2	 	2
24	1	23	puppy_44.jpg	2	 	5
24	1	23	puppy_48.jpg	2	 	4
24	1	23	puppy_49.jpg	2	 	5
24	1	23	puppy_50.jpg	2	 	4
24	1	23	puppy_52.jpg	2	 	1
24	1	23	puppy_55.jpg	2	0	1
24	1	23	puppy_56.jpg	2	0	2
24	1	23	puppy_57.jpg	2	0	2
24	1	23	puppy_58.jpg	2	0	1
24	1	23	puppy_59.jpg	2	0	1
24	1	23	puppy_60.jpg	2	0	4
24	1	23	puppy_61.jpg	2	 	3
24	1	23	puppy_62.jpg	2	0	2
24	1	23	puppy_66.jpg	2	 	2
24	1	23	puppy_67.jpg	2	 	5
24	1	23	puppy_68.jpg	2	0	3
24	1	23	puppy_72.jpg	2	 	6
24	1	23	puppy_73.jpg	2	0	3
24	1	23	puppy_74.jpg	2	1	3
24	1	23	puppy_76.jpg	2	 	5
24	1	23	puppy_77.jpg	2	 	2
24	1	23	puppy_78.jpg	2	1	6
24	1	23	puppy_80.jpg	2	1	3
24	1	23	puppy_81.jpg	2	0	1
24	1	23	puppy_82.jpg	2	 	1
24	1	23	puppy_83.jpg	2	1	3
24	1	23	puppy_85.jpg	2	 	4
24	1	23	puppy_86.jpg	2	 	5
24	1	23	puppy_88.jpg	2	1	5
24	1	23	puppy_9.jpg	2	 	5
24	1	23	puppy_91.jpg	2	 	4
24	1	23	puppy_92.jpg	2	 	3
24	1	23	puppy_93.jpg	2	1	5
24	1	23	puppy_94.jpg	2	 	4
24	1	23	puppy_95.jpg	2	1	5
24	1	23	puppy_97.jpg	2	1	5
24	1	23	puppy_98.jpg	2	1	6
24	1	23	puppy_99.jpg	2	 	6
24	1	23	puppy01.jpg	2	1	5
24	1	23	puppy02.jpg	2	 	2
24	1	23	puppy03.jpg	2	 	2
24	1	23	puppy04.jpg	2	1	5
24	1	23	puppy05.jpg	2	1	6
24	1	23	puppy06.jpg	2	 	4
24	1	23	puppy07.jpg	2	 	6
24	1	23	puppy08.jpg	2	 	7
24	1	23	puppy09.jpg	2	 	3
24	1	23	puppy10.jpg	2	1	6
24	1	23	puppy11.jpg	2	 	6
24	1	23	puppy12.jpg	2	 	3
24	1	23	puppy13.jpg	2	 	5
24	1	23	puppy14.jpg	2	 	2
24	1	23	puppy15.jpg	2	 	3
24	1	23	puppy16.jpg	2	 	2
24	1	23	puppy17.jpg	2	 	5
24	1	23	puppy19.jpg	2	0	3
24	1	23	puppy20.jpg	2	0	2
24	1	23	puppy21.jpg	2	1	6
24	1	23	puppy23.jpg	2	 	3
24	1	23	puppy24.jpg	2	 	5
24	1	23	puppy25.jpg	2	 	5
24	1	23	puppy26.jpg	2	0	3
24	1	23	puppy27.jpg	2	 	3
24	1	23	puppy30.jpg	2	1	4
24	1	23	puppy31.jpg	2	 	5
24	1	23	puppy32.jpg	2	0	1
24	1	23	puppy33.jpg	2	1	4
24	1	23	puppy34.jpg	2	 	4
24	1	23	puppy35.jpg	2	 	3
24	1	23	puppy36.jpg	2	 	4
24	1	23	puppy37.jpg	2	0	3
