# Supplementary material for: Preference for Cute Infants Does Not Depend on Their Ethnicity or Species: Evidence from Hypothetical Adoption and Donation Paradigms
Source: PLoS One. 2015 Apr 6;10(4):e0121554. doi: 10.1371/journal.pone.0121554 (PMC4386811; doi:10.1371/journal.pone.0121554)
Supplement: S2 Dataset — (TXT) [file pone.0121554.s002.txt]

Vp_toy	age	Sex	Response	Condition
1	21	1	1	1
1	21	1	1	1
1	21	1	1	1
1	21	1	1	1
1	21	1	1	1
1	21	1	1	1
1	21	1	1	1
1	21	1	1	1
1	21	1	1	1
1	21	1	0	1
1	21	1	0	1
1	21	1	1	1
1	21	1	1	1
1	21	1	1	1
1	21	1	1	1
1	21	1	1	1
1	21	1	1	1
1	21	1	1	1
1	21	1	1	1
1	21	1	0	1
2	44	1	0	1
2	44	1	1	1
2	44	1	0	1
2	44	1	1	1
2	44	1	1	1
2	44	1	1	1
2	44	1	1	1
2	44	1	1	1
2	44	1	1	1
2	44	1	1	1
2	44	1	1	1
2	44	1	1	1
2	44	1	1	1
2	44	1	1	1
2	44	1	1	1
2	44	1	1	1
2	44	1	1	1
2	44	1	0	1
2	44	1	0	1
2	44	1	1	1
3	22	1	1	1
3	22	1	1	1
3	22	1	1	1
3	22	1	1	1
3	22	1	0	1
3	22	1	1	1
3	22	1	1	1
3	22	1	1	1
3	22	1	1	1
3	22	1	1	1
3	22	1	0	1
3	22	1	1	1
3	22	1	1	1
3	22	1	1	1
3	22	1	1	1
3	22	1	1	1
3	22	1	1	1
3	22	1	1	1
3	22	1	1	1
3	22	1	1	1
4	20	1	1	1
4	20	1	1	1
4	20	1	1	1
4	20	1	1	1
4	20	1	1	1
4	20	1	0	1
4	20	1	1	1
4	20	1	1	1
4	20	1	0	1
4	20	1	1	1
4	20	1	1	1
4	20	1	1	1
4	20	1	0	1
4	20	1	0	1
4	20	1	1	1
4	20	1	1	1
4	20	1	0	1
4	20	1	1	1
4	20	1	1	1
4	20	1	1	1
5	23	1	1	1
5	23	1	1	1
5	23	1	1	1
5	23	1	1	1
5	23	1	1	1
5	23	1	1	1
5	23	1	1	1
5	23	1	1	1
5	23	1	0	1
5	23	1	1	1
5	23	1	1	1
5	23	1	1	1
5	23	1	1	1
5	23	1	1	1
5	23	1	1	1
5	23	1	1	1
5	23	1	1	1
5	23	1	1	1
5	23	1	0	1
5	23	1	1	1
6	15	0	0	1
6	15	0	1	1
6	15	0	1	1
6	15	0	1	1
6	15	0	1	1
6	15	0	1	1
6	15	0	0	1
6	15	0	1	1
6	15	0	1	1
6	15	0	1	1
6	15	0	1	1
6	15	0	0	1
6	15	0	1	1
6	15	0	1	1
6	15	0	1	1
6	15	0	1	1
6	15	0	1	1
6	15	0	0	1
6	15	0	1	1
6	15	0	1	1
7	15	0	1	1
7	15	0	0	1
7	15	0	1	1
7	15	0	0	1
7	15	0	1	1
7	15	0	1	1
7	15	0	1	1
7	15	0	1	1
7	15	0	1	1
7	15	0	1	1
7	15	0	1	1
7	15	0	1	1
7	15	0	1	1
7	15	0	1	1
7	15	0	1	1
7	15	0	1	1
7	15	0	0	1
7	15	0	1	1
7	15	0	0	1
7	15	0	1	1
8	15	0	1	1
8	15	0	1	1
8	15	0	0	1
8	15	0	1	1
8	15	0	1	1
8	15	0	1	1
8	15	0	0	1
8	15	0	0	1
8	15	0	1	1
8	15	0	1	1
8	15	0	0	1
8	15	0	0	1
8	15	0	0	1
8	15	0	0	1
8	15	0	1	1
8	15	0	1	1
8	15	0	1	1
8	15	0	1	1
8	15	0	1	1
8	15	0	0	1
9	45	0	1	1
9	45	0	1	1
9	45	0	1	1
9	45	0	1	1
9	45	0	1	1
9	45	0	1	1
9	45	0	1	1
9	45	0	1	1
9	45	0	1	1
9	45	0	1	1
9	45	0	0	1
9	45	0	1	1
9	45	0	1	1
9	45	0	1	1
9	45	0	1	1
9	45	0	1	1
9	45	0	1	1
9	45	0	1	1
9	45	0	1	1
9	45	0	1	1
10	22	0	0	1
10	22	0	1	1
10	22	0	1	1
10	22	0	1	1
10	22	0	1	1
10	22	0	0	1
10	22	0	1	1
10	22	0	0	1
10	22	0	0	1
10	22	0	1	1
10	22	0	1	1
10	22	0	1	1
10	22	0	0	1
10	22	0	1	1
10	22	0	1	1
10	22	0	1	1
10	22	0	1	1
10	22	0	0	1
10	22	0	0	1
10	22	0	1	1
11	19	1	0	1
11	19	1	1	1
11	19	1	1	1
11	19	1	1	1
11	19	1	1	1
11	19	1	1	1
11	19	1	1	1
11	19	1	0	1
11	19	1	1	1
11	19	1	1	1
11	19	1	1	1
11	19	1	1	1
11	19	1	0	1
11	19	1	1	1
11	19	1	1	1
11	19	1	1	1
11	19	1	1	1
11	19	1	1	1
11	19	1	1	1
11	19	1	1	1
12	38	0	0	1
12	38	0	1	1
12	38	0	0	1
12	38	0	0	1
12	38	0	1	1
12	38	0	1	1
12	38	0	0	1
12	38	0	1	1
12	38	0	0	1
12	38	0	0	1
12	38	0	1	1
12	38	0	0	1
12	38	0	0	1
12	38	0	1	1
12	38	0	1	1
12	38	0	1	1
12	38	0	1	1
12	38	0	1	1
12	38	0	1	1
12	38	0	1	1
13	23	0	0	1
13	23	0	1	1
13	23	0	1	1
13	23	0	1	1
13	23	0	1	1
13	23	0	0	1
13	23	0	1	1
13	23	0	1	1
13	23	0	1	1
13	23	0	1	1
13	23	0	1	1
13	23	0	1	1
13	23	0	1	1
13	23	0	1	1
13	23	0	0	1
13	23	0	1	1
13	23	0	1	1
13	23	0	1	1
13	23	0	1	1
13	23	0	1	1
14	29	0	1	1
14	29	0	1	1
14	29	0	0	1
14	29	0	0	1
14	29	0	1	1
14	29	0	0	1
14	29	0	1	1
14	29	0	1	1
14	29	0	1	1
14	29	0	1	1
14	29	0	0	1
14	29	0	1	1
14	29	0	1	1
14	29	0	0	1
14	29	0	1	1
14	29	0	1	1
14	29	0	0	1
14	29	0	0	1
14	29	0	1	1
14	29	0	1	1
15	45	1	1	1
15	45	1	1	1
15	45	1	1	1
15	45	1	1	1
15	45	1	1	1
15	45	1	1	1
15	45	1	1	1
15	45	1	1	1
15	45	1	1	1
15	45	1	1	1
15	45	1	0	1
15	45	1	1	1
15	45	1	1	1
15	45	1	1	1
15	45	1	1	1
15	45	1	1	1
15	45	1	1	1
15	45	1	1	1
15	45	1	1	1
15	45	1	1	1
16	33	0	1	1
16	33	0	1	1
16	33	0	0	1
16	33	0	1	1
16	33	0	1	1
16	33	0	1	1
16	33	0	1	1
16	33	0	1	1
16	33	0	1	1
16	33	0	1	1
16	33	0	1	1
16	33	0	1	1
16	33	0	1	1
16	33	0	1	1
16	33	0	1	1
16	33	0	0	1
16	33	0	1	1
16	33	0	1	1
16	33	0	1	1
16	33	0	1	1
17	35	0	0	1
17	35	0	1	1
17	35	0	1	1
17	35	0	1	1
17	35	0	1	1
17	35	0	1	1
17	35	0	1	1
17	35	0	0	1
17	35	0	1	1
17	35	0	1	1
17	35	0	1	1
17	35	0	1	1
17	35	0	1	1
17	35	0	1	1
17	35	0	1	1
17	35	0	1	1
17	35	0	0	1
17	35	0	0	1
17	35	0	1	1
17	35	0	1	1
18	21	1	0	1
18	21	1	0	1
18	21	1	1	1
18	21	1	1	1
18	21	1	1	1
18	21	1	1	1
18	21	1	1	1
18	21	1	1	1
18	21	1	0	1
18	21	1	0	1
18	21	1	1	1
18	21	1	1	1
18	21	1	1	1
18	21	1	1	1
18	21	1	1	1
18	21	1	0	1
18	21	1	1	1
18	21	1	1	1
18	21	1	1	1
18	21	1	1	1
19	19	1	1	1
19	19	1	0	1
19	19	1	1	1
19	19	1	1	1
19	19	1	1	1
19	19	1	1	1
19	19	1	1	1
19	19	1	0	1
19	19	1	1	1
19	19	1	1	1
19	19	1	1	1
19	19	1	1	1
19	19	1	1	1
19	19	1	0	1
19	19	1	1	1
19	19	1	1	1
19	19	1	1	1
19	19	1	1	1
19	19	1	0	1
19	19	1	0	1
20	23	1	0	1
20	23	1	1	1
20	23	1	1	1
20	23	1	1	1
20	23	1	1	1
20	23	1	1	1
20	23	1	1	1
20	23	1	0	1
20	23	1	1	1
20	23	1	1	1
20	23	1	1	1
20	23	1	1	1
20	23	1	1	1
20	23	1	1	1
20	23	1	0	1
20	23	1	1	1
20	23	1	1	1
20	23	1	1	1
20	23	1	1	1
20	23	1	1	1
21	20	1	1	1
21	20	1	1	1
21	20	1	1	1
21	20	1	0	1
21	20	1	0	1
21	20	1	1	1
21	20	1	1	1
21	20	1	1	1
21	20	1	1	1
21	20	1	0	1
21	20	1	1	1
21	20	1	1	1
21	20	1	0	1
21	20	1	1	1
21	20	1	1	1
21	20	1	0	1
21	20	1	1	1
21	20	1	1	1
21	20	1	1	1
21	20	1	1	1
22	25	0	0	1
22	25	0	0	1
22	25	0	0	1
22	25	0	1	1
22	25	0	1	1
22	25	0	0	1
22	25	0	1	1
22	25	0	0	1
22	25	0	1	1
22	25	0	1	1
22	25	0	0	1
22	25	0	0	1
22	25	0	1	1
22	25	0	1	1
22	25	0	0	1
22	25	0	0	1
22	25	0	0	1
22	25	0	0	1
22	25	0	0	1
22	25	0	0	1
23	21	0	0	1
23	21	0	1	1
23	21	0	1	1
23	21	0	1	1
23	21	0	0	1
23	21	0	1	1
23	21	0	1	1
23	21	0	1	1
23	21	0	1	1
23	21	0	1	1
23	21	0	0	1
23	21	0	1	1
23	21	0	1	1
23	21	0	1	1
23	21	0	0	1
23	21	0	1	1
23	21	0	1	1
23	21	0	1	1
23	21	0	1	1
23	21	0	1	1
24	25	0	1	1
24	25	0	0	1
24	25	0	1	1
24	25	0	0	1
24	25	0	0	1
24	25	0	0	1
24	25	0	1	1
24	25	0	1	1
24	25	0	0	1
24	25	0	0	1
24	25	0	0	1
24	25	0	0	1
24	25	0	1	1
24	25	0	1	1
24	25	0	0	1
24	25	0	0	1
24	25	0	1	1
24	25	0	1	1
24	25	0	0	1
24	25	0	1	1
25	25	0	0	1
25	25	0	0	1
25	25	0	0	1
25	25	0	0	1
25	25	0	1	1
25	25	0	0	1
25	25	0	0	1
25	25	0	0	1
25	25	0	1	1
25	25	0	1	1
25	25	0	0	1
25	25	0	0	1
25	25	0	0	1
25	25	0	1	1
25	25	0	0	1
25	25	0	0	1
25	25	0	0	1
25	25	0	1	1
25	25	0	1	1
25	25	0	0	1
26	24	0	0	1
26	24	0	1	1
26	24	0	0	1
26	24	0	0	1
26	24	0	1	1
26	24	0	0	1
26	24	0	1	1
26	24	0	0	1
26	24	0	0	1
26	24	0	0	1
26	24	0	1	1
26	24	0	1	1
26	24	0	1	1
26	24	0	1	1
26	24	0	1	1
26	24	0	1	1
26	24	0	1	1
26	24	0	1	1
26	24	0	0	1
26	24	0	1	1
27	18	0	0	1
27	18	0	0	1
27	18	0	0	1
27	18	0	1	1
27	18	0	0	1
27	18	0	0	1
27	18	0	0	1
27	18	0	1	1
27	18	0	1	1
27	18	0	1	1
27	18	0	0	1
27	18	0	0	1
27	18	0	0	1
27	18	0	0	1
27	18	0	1	1
27	18	0	1	1
27	18	0	0	1
27	18	0	0	1
27	18	0	0	1
27	18	0	0	1
28	20	0	1	1
28	20	0	0	1
28	20	0	1	1
28	20	0	0	1
28	20	0	1	1
28	20	0	1	1
28	20	0	1	1
28	20	0	1	1
28	20	0	1	1
28	20	0	1	1
28	20	0	0	1
28	20	0	1	1
28	20	0	1	1
28	20	0	1	1
28	20	0	1	1
28	20	0	1	1
28	20	0	1	1
28	20	0	1	1
28	20	0	1	1
28	20	0	1	1
29	22	0	1	1
29	22	0	1	1
29	22	0	1	1
29	22	0	0	1
29	22	0	0	1
29	22	0	1	1
29	22	0	1	1
29	22	0	1	1
29	22	0	1	1
29	22	0	1	1
29	22	0	0	1
29	22	0	1	1
29	22	0	0	1
29	22	0	1	1
29	22	0	1	1
29	22	0	1	1
29	22	0	1	1
29	22	0	1	1
29	22	0	1	1
29	22	0	1	1
30	24	0	1	1
30	24	0	0	1
30	24	0	0	1
30	24	0	1	1
30	24	0	1	1
30	24	0	1	1
30	24	0	1	1
30	24	0	1	1
30	24	0	1	1
30	24	0	0	1
30	24	0	0	1
30	24	0	0	1
30	24	0	1	1
30	24	0	1	1
30	24	0	1	1
30	24	0	1	1
30	24	0	1	1
30	24	0	1	1
30	24	0	1	1
30	24	0	0	1
31	25	0	0	1
31	25	0	1	1
31	25	0	0	1
31	25	0	0	1
31	25	0	0	1
31	25	0	1	1
31	25	0	0	1
31	25	0	0	1
31	25	0	1	1
31	25	0	0	1
31	25	0	0	1
31	25	0	0	1
31	25	0	1	1
31	25	0	0	1
31	25	0	1	1
31	25	0	0	1
31	25	0	0	1
31	25	0	0	1
31	25	0	0	1
31	25	0	0	1
32	40	0	0	1
32	40	0	0	1
32	40	0	0	1
32	40	0	0	1
32	40	0	1	1
32	40	0	0	1
32	40	0	0	1
32	40	0	0	1
32	40	0	0	1
32	40	0	0	1
32	40	0	0	1
32	40	0	0	1
32	40	0	0	1
32	40	0	0	1
32	40	0	0	1
32	40	0	0	1
32	40	0	0	1
32	40	0	0	1
32	40	0	0	1
32	40	0	0	1
33	30	0	1	1
33	30	0	1	1
33	30	0	1	1
33	30	0	1	1
33	30	0	1	1
33	30	0	0	1
33	30	0	0	1
33	30	0	1	1
33	30	0	0	1
33	30	0	1	1
33	30	0	0	1
33	30	0	1	1
33	30	0	1	1
33	30	0	1	1
33	30	0	0	1
33	30	0	0	1
33	30	0	1	1
33	30	0	1	1
33	30	0	1	1
33	30	0	0	1
34	24	0	1	1
34	24	0	1	1
34	24	0	1	1
34	24	0	1	1
34	24	0	0	1
34	24	0	1	1
34	24	0	0	1
34	24	0	1	1
34	24	0	1	1
34	24	0	1	1
34	24	0	1	1
34	24	0	1	1
34	24	0	0	1
34	24	0	0	1
34	24	0	1	1
34	24	0	1	1
34	24	0	1	1
34	24	0	1	1
34	24	0	1	1
34	24	0	1	1
35	20	0	0	1
35	20	0	0	1
35	20	0	0	1
35	20	0	1	1
35	20	0	1	1
35	20	0	1	1
35	20	0	0	1
35	20	0	0	1
35	20	0	0	1
35	20	0	0	1
35	20	0	1	1
35	20	0	1	1
35	20	0	0	1
35	20	0	0	1
35	20	0	0	1
35	20	0	1	1
35	20	0	0	1
35	20	0	1	1
35	20	0	0	1
35	20	0	1	1
36	21	0	0	1
36	21	0	0	1
36	21	0	1	1
36	21	0	1	1
36	21	0	0	1
36	21	0	0	1
36	21	0	0	1
36	21	0	0	1
36	21	0	1	1
36	21	0	1	1
36	21	0	1	1
36	21	0	0	1
36	21	0	0	1
36	21	0	0	1
36	21	0	0	1
36	21	0	1	1
36	21	0	0	1
36	21	0	0	1
36	21	0	0	1
36	21	0	1	1
37	22	0	1	1
37	22	0	1	1
37	22	0	1	1
37	22	0	1	1
37	22	0	0	1
37	22	0	0	1
37	22	0	0	1
37	22	0	1	1
37	22	0	1	1
37	22	0	0	1
37	22	0	0	1
37	22	0	0	1
37	22	0	1	1
37	22	0	0	1
37	22	0	1	1
37	22	0	1	1
37	22	0	1	1
37	22	0	1	1
37	22	0	0	1
37	22	0	0	1
38	21	0	1	1
38	21	0	0	1
38	21	0	0	1
38	21	0	0	1
38	21	0	0	1
38	21	0	1	1
38	21	0	0	1
38	21	0	0	1
38	21	0	1	1
38	21	0	0	1
38	21	0	1	1
38	21	0	0	1
38	21	0	0	1
38	21	0	0	1
38	21	0	1	1
38	21	0	0	1
39	22	0	0	1
39	22	0	1	1
39	22	0	0	1
39	22	0	1	1
39	22	0	0	1
39	22	0	1	1
39	22	0	0	1
39	22	0	1	1
39	22	0	1	1
39	22	0	1	1
39	22	0	1	1
39	22	0	0	1
39	22	0	0	1
39	22	0	0	1
39	22	0	0	1
39	22	0	0	1
39	22	0	1	1
39	22	0	0	1
39	22	0	0	1
39	22	0	1	1
40	20	0	1	1
40	20	0	0	1
40	20	0	1	1
40	20	0	1	1
40	20	0	0	1
40	20	0	1	1
40	20	0	1	1
40	20	0	1	1
40	20	0	1	1
40	20	0	0	1
40	20	0	0	1
40	20	0	0	1
40	20	0	0	1
40	20	0	1	1
40	20	0	1	1
40	20	0	1	1
40	20	0	1	1
40	20	0	1	1
40	20	0	1	1
40	20	0	0	1
41	21	0	0	1
41	21	0	0	1
41	21	0	0	1
41	21	0	0	1
41	21	0	1	1
41	21	0	0	1
41	21	0	0	1
41	21	0	0	1
41	21	0	0	1
41	21	0	0	1
41	21	0	0	1
41	21	0	0	1
41	21	0	1	1
41	21	0	0	1
41	21	0	0	1
41	21	0	1	1
41	21	0	0	1
41	21	0	1	1
41	21	0	0	1
41	21	0	1	1
42	23	1	1	1
42	23	1	1	1
42	23	1	1	1
42	23	1	1	1
42	23	1	1	1
42	23	1	1	1
42	23	1	1	1
42	23	1	1	1
42	23	1	1	1
42	23	1	1	1
42	23	1	1	1
42	23	1	1	1
42	23	1	1	1
42	23	1	1	1
42	23	1	1	1
42	23	1	1	1
42	23	1	1	1
42	23	1	1	1
42	23	1	1	1
42	23	1	0	1
43	20	1	0	1
43	20	1	1	1
43	20	1	1	1
43	20	1	1	1
43	20	1	1	1
43	20	1	0	1
43	20	1	1	1
43	20	1	1	1
43	20	1	1	1
43	20	1	1	1
43	20	1	1	1
43	20	1	1	1
43	20	1	1	1
43	20	1	1	1
43	20	1	0	1
43	20	1	1	1
43	20	1	1	1
43	20	1	1	1
43	20	1	1	1
43	20	1	1	1
44	22	1	1	1
44	22	1	1	1
44	22	1	1	1
44	22	1	1	1
44	22	1	1	1
44	22	1	1	1
44	22	1	1	1
44	22	1	1	1
44	22	1	1	1
44	22	1	1	1
44	22	1	1	1
44	22	1	1	1
44	22	1	1	1
44	22	1	1	1
44	22	1	0	1
44	22	1	1	1
44	22	1	1	1
44	22	1	1	1
44	22	1	1	1
44	22	1	0	1
45	22	1	1	1
45	22	1	1	1
45	22	1	1	1
45	22	1	1	1
45	22	1	1	1
45	22	1	1	1
45	22	1	1	1
45	22	1	1	1
45	22	1	1	1
45	22	1	1	1
45	22	1	0	1
45	22	1	1	1
45	22	1	1	1
45	22	1	1	1
45	22	1	1	1
45	22	1	1	1
45	22	1	1	1
45	22	1	1	1
45	22	1	1	1
45	22	1	1	1
46	22	1	1	1
46	22	1	1	1
46	22	1	1	1
46	22	1	1	1
46	22	1	1	1
46	22	1	0	1
46	22	1	1	1
46	22	1	1	1
46	22	1	1	1
46	22	1	0	1
46	22	1	1	1
46	22	1	1	1
46	22	1	1	1
46	22	1	1	1
46	22	1	1	1
46	22	1	1	1
46	22	1	1	1
46	22	1	1	1
46	22	1	1	1
46	22	1	1	1
47	23	1	1	1
47	23	1	1	1
47	23	1	1	1
47	23	1	1	1
47	23	1	1	1
47	23	1	1	1
47	23	1	1	1
47	23	1	1	1
47	23	1	1	1
47	23	1	1	1
47	23	1	1	1
47	23	1	0	1
47	23	1	1	1
47	23	1	1	1
47	23	1	1	1
47	23	1	1	1
47	23	1	1	1
47	23	1	1	1
47	23	1	1	1
47	23	1	1	1
48	25	1	1	1
48	25	1	1	1
48	25	1	1	1
48	25	1	1	1
48	25	1	1	1
48	25	1	1	1
48	25	1	1	1
48	25	1	1	1
48	25	1	1	1
48	25	1	1	1
48	25	1	1	1
48	25	1	1	1
48	25	1	1	1
48	25	1	1	1
48	25	1	1	1
48	25	1	0	1
48	25	1	1	1
48	25	1	0	1
48	25	1	1	1
48	25	1	1	1
49	24	1	1	1
49	24	1	0	1
49	24	1	1	1
49	24	1	0	1
49	24	1	1	1
49	24	1	1	1
49	24	1	1	1
49	24	1	1	1
49	24	1	1	1
49	24	1	1	1
49	24	1	1	1
49	24	1	1	1
49	24	1	1	1
49	24	1	1	1
49	24	1	1	1
49	24	1	1	1
49	24	1	1	1
49	24	1	0	1
49	24	1	1	1
49	24	1	1	1
50	23	1	0	1
50	23	1	0	1
50	23	1	0	1
50	23	1	0	1
50	23	1	0	1
50	23	1	0	1
50	23	1	0	1
50	23	1	0	1
50	23	1	1	1
50	23	1	0	1
50	23	1	0	1
50	23	1	1	1
50	23	1	1	1
50	23	1	1	1
50	23	1	1	1
50	23	1	1	1
50	23	1	0	1
50	23	1	1	1
50	23	1	0	1
50	23	1	0	1
51	22	1	1	1
51	22	1	0	1
51	22	1	1	1
51	22	1	0	1
51	22	1	1	1
51	22	1	1	1
51	22	1	1	1
51	22	1	0	1
51	22	1	0	1
51	22	1	0	1
51	22	1	1	1
51	22	1	1	1
51	22	1	0	1
51	22	1	0	1
51	22	1	1	1
51	22	1	0	1
51	22	1	0	1
51	22	1	1	1
51	22	1	0	1
51	22	1	0	1
52	23	1	0	1
52	23	1	0	1
52	23	1	0	1
52	23	1	0	1
52	23	1	0	1
52	23	1	0	1
52	23	1	1	1
52	23	1	0	1
52	23	1	0	1
52	23	1	0	1
52	23	1	0	1
52	23	1	0	1
52	23	1	1	1
52	23	1	1	1
52	23	1	0	1
52	23	1	0	1
52	23	1	0	1
52	23	1	0	1
52	23	1	1	1
52	23	1	0	1
53	20	1	1	1
53	20	1	1	1
53	20	1	0	1
53	20	1	1	1
53	20	1	1	1
53	20	1	1	1
53	20	1	1	1
53	20	1	1	1
53	20	1	1	1
53	20	1	1	1
53	20	1	1	1
53	20	1	1	1
53	20	1	1	1
53	20	1	1	1
53	20	1	1	1
53	20	1	1	1
53	20	1	1	1
53	20	1	1	1
53	20	1	1	1
53	20	1	1	1
54	20	1	1	1
54	20	1	1	1
54	20	1	1	1
54	20	1	1	1
54	20	1	1	1
54	20	1	1	1
54	20	1	1	1
54	20	1	1	1
54	20	1	1	1
54	20	1	0	1
54	20	1	0	1
54	20	1	1	1
54	20	1	0	1
54	20	1	1	1
54	20	1	1	1
54	20	1	1	1
54	20	1	1	1
54	20	1	1	1
54	20	1	1	1
54	20	1	1	1
55	21	1	1	1
55	21	1	1	1
55	21	1	1	1
55	21	1	1	1
55	21	1	1	1
55	21	1	1	1
55	21	1	1	1
55	21	1	1	1
55	21	1	1	1
55	21	1	0	1
55	21	1	1	1
55	21	1	1	1
55	21	1	1	1
55	21	1	1	1
55	21	1	1	1
55	21	1	1	1
55	21	1	1	1
55	21	1	1	1
55	21	1	0	1
55	21	1	0	1
56	17	1	0	1
56	17	1	0	1
56	17	1	0	1
56	17	1	0	1
56	17	1	1	1
56	17	1	0	1
56	17	1	0	1
56	17	1	0	1
56	17	1	0	1
56	17	1	0	1
56	17	1	0	1
56	17	1	0	1
56	17	1	0	1
56	17	1	0	1
56	17	1	0	1
56	17	1	1	1
56	17	1	0	1
56	17	1	0	1
56	17	1	0	1
56	17	1	0	1
57	20	1	1	1
57	20	1	1	1
57	20	1	1	1
57	20	1	0	1
57	20	1	0	1
57	20	1	1	1
57	20	1	1	1
57	20	1	1	1
57	20	1	1	1
57	20	1	0	1
57	20	1	1	1
57	20	1	0	1
57	20	1	1	1
57	20	1	1	1
57	20	1	1	1
57	20	1	1	1
57	20	1	1	1
57	20	1	1	1
57	20	1	1	1
57	20	1	1	1
58	18	1	1	1
58	18	1	1	1
58	18	1	1	1
58	18	1	0	1
58	18	1	1	1
58	18	1	1	1
58	18	1	1	1
58	18	1	1	1
58	18	1	1	1
58	18	1	0	1
58	18	1	0	1
58	18	1	0	1
58	18	1	0	1
58	18	1	1	1
58	18	1	1	1
58	18	1	0	1
58	18	1	1	1
58	18	1	1	1
58	18	1	1	1
58	18	1	1	1
59	20	1	1	1
59	20	1	0	1
59	20	1	1	1
59	20	1	1	1
59	20	1	1	1
59	20	1	1	1
59	20	1	1	1
59	20	1	1	1
59	20	1	0	1
59	20	1	0	1
59	20	1	0	1
59	20	1	0	1
59	20	1	1	1
59	20	1	1	1
59	20	1	1	1
59	20	1	0	1
59	20	1	0	1
59	20	1	1	1
59	20	1	1	1
59	20	1	0	1
60	20	1	1	1
60	20	1	1	1
60	20	1	1	1
60	20	1	1	1
60	20	1	1	1
60	20	1	0	1
60	20	1	1	1
60	20	1	1	1
60	20	1	1	1
60	20	1	0	1
60	20	1	1	1
60	20	1	1	1
60	20	1	0	1
60	20	1	1	1
60	20	1	0	1
60	20	1	1	1
60	20	1	1	1
60	20	1	1	1
60	20	1	0	1
60	20	1	1	1
100	50	1	1	0
100	50	1	1	0
100	50	1	1	0
100	50	1	1	0
100	50	1	1	0
100	50	1	1	0
100	50	1	1	0
100	50	1	1	0
100	50	1	1	0
100	50	1	1	0
100	50	1	1	0
100	50	1	0	0
100	50	1	1	0
100	50	1	1	0
100	50	1	1	0
100	50	1	1	0
100	50	1	1	0
100	50	1	0	0
100	50	1	0	0
100	50	1	1	0
200	50	0	0	0
200	50	0	0	0
200	50	0	1	0
200	50	0	1	0
200	50	0	1	0
200	50	0	1	0
200	50	0	1	0
200	50	0	1	0
200	50	0	1	0
200	50	0	1	0
200	50	0	0	0
200	50	0	1	0
200	50	0	1	0
200	50	0	1	0
200	50	0	1	0
200	50	0	1	0
200	50	0	1	0
200	50	0	0	0
200	50	0	1	0
200	50	0	1	0
300	24	1	1	0
300	24	1	1	0
300	24	1	1	0
300	24	1	1	0
300	24	1	1	0
300	24	1	1	0
300	24	1	1	0
300	24	1	1	0
300	24	1	1	0
300	24	1	1	0
300	24	1	0	0
300	24	1	1	0
300	24	1	0	0
300	24	1	1	0
300	24	1	1	0
300	24	1	0	0
300	24	1	1	0
300	24	1	1	0
300	24	1	1	0
300	24	1	0	0
400	26	0	1	0
400	26	0	1	0
400	26	0	1	0
400	26	0	1	0
400	26	0	1	0
400	26	0	1	0
400	26	0	1	0
400	26	0	1	0
400	26	0	0	0
400	26	0	1	0
400	26	0	1	0
400	26	0	1	0
400	26	0	1	0
400	26	0	1	0
400	26	0	0	0
400	26	0	1	0
400	26	0	1	0
400	26	0	1	0
400	26	0	0	0
400	26	0	1	0
500	21	0	0	0
500	21	0	0	0
500	21	0	1	0
500	21	0	1	0
500	21	0	1	0
500	21	0	0	0
500	21	0	1	0
500	21	0	0	0
500	21	0	1	0
500	21	0	1	0
500	21	0	1	0
500	21	0	0	0
500	21	0	1	0
500	21	0	1	0
500	21	0	1	0
500	21	0	0	0
500	21	0	1	0
500	21	0	0	0
500	21	0	1	0
500	21	0	1	0
600	21	1	1	0
600	21	1	0	0
600	21	1	1	0
600	21	1	1	0
600	21	1	1	0
600	21	1	1	0
600	21	1	1	0
600	21	1	0	0
600	21	1	0	0
600	21	1	1	0
600	21	1	1	0
600	21	1	1	0
600	21	1	1	0
600	21	1	1	0
600	21	1	1	0
600	21	1	1	0
600	21	1	1	0
600	21	1	0	0
600	21	1	1	0
600	21	1	1	0
700	23	1	1	0
700	23	1	1	0
700	23	1	1	0
700	23	1	0	0
700	23	1	1	0
700	23	1	1	0
700	23	1	1	0
700	23	1	1	0
700	23	1	1	0
700	23	1	1	0
700	23	1	1	0
700	23	1	0	0
700	23	1	1	0
700	23	1	1	0
700	23	1	1	0
700	23	1	1	0
700	23	1	1	0
700	23	1	1	0
700	23	1	1	0
700	23	1	1	0
800	20	1	0	0
800	20	1	1	0
800	20	1	1	0
800	20	1	0	0
800	20	1	1	0
800	20	1	1	0
800	20	1	1	0
800	20	1	1	0
800	20	1	1	0
800	20	1	1	0
800	20	1	1	0
800	20	1	1	0
800	20	1	0	0
800	20	1	0	0
800	20	1	1	0
800	20	1	1	0
800	20	1	1	0
800	20	1	1	0
800	20	1	0	0
800	20	1	1	0
900	25	0	1	0
900	25	0	1	0
900	25	0	1	0
900	25	0	1	0
900	25	0	1	0
900	25	0	1	0
900	25	0	1	0
900	25	0	0	0
900	25	0	1	0
900	25	0	0	0
900	25	0	0	0
900	25	0	0	0
900	25	0	1	0
900	25	0	1	0
900	25	0	0	0
900	25	0	1	0
900	25	0	1	0
900	25	0	0	0
900	25	0	0	0
900	25	0	0	0
1000	22	0	0	0
1000	22	0	0	0
1000	22	0	0	0
1000	22	0	0	0
1000	22	0	0	0
1000	22	0	0	0
1000	22	0	0	0
1000	22	0	0	0
1000	22	0	0	0
1000	22	0	0	0
1000	22	0	1	0
1000	22	0	0	0
1000	22	0	0	0
1000	22	0	0	0
1000	22	0	0	0
1000	22	0	1	0
1000	22	0	0	0
1000	22	0	0	0
1000	22	0	0	0
1000	22	0	0	0
1100	53	1	1	0
1100	53	1	1	0
1100	53	1	1	0
1100	53	1	1	0
1100	53	1	1	0
1100	53	1	1	0
1100	53	1	1	0
1100	53	1	1	0
1100	53	1	1	0
1100	53	1	1	0
1100	53	1	1	0
1100	53	1	1	0
1100	53	1	1	0
1100	53	1	1	0
1100	53	1	1	0
1100	53	1	1	0
1100	53	1	1	0
1100	53	1	1	0
1100	53	1	1	0
1100	53	1	1	0
1200	22	1	1	0
1200	22	1	0	0
1200	22	1	1	0
1200	22	1	1	0
1200	22	1	1	0
1200	22	1	1	0
1200	22	1	1	0
1200	22	1	1	0
1200	22	1	1	0
1200	22	1	1	0
1200	22	1	1	0
1200	22	1	1	0
1200	22	1	1	0
1200	22	1	1	0
1200	22	1	1	0
1200	22	1	1	0
1200	22	1	1	0
1200	22	1	1	0
1200	22	1	1	0
1200	22	1	1	0
1300	22	0	1	0
1300	22	0	1	0
1300	22	0	1	0
1300	22	0	0	0
1300	22	0	1	0
1300	22	0	0	0
1300	22	0	1	0
1300	22	0	0	0
1300	22	0	0	0
1300	22	0	0	0
1300	22	0	0	0
1300	22	0	0	0
1300	22	0	0	0
1300	22	0	1	0
1300	22	0	0	0
1300	22	0	1	0
1300	22	0	1	0
1300	22	0	1	0
1300	22	0	1	0
1300	22	0	1	0
1400	62	0	0	0
1400	62	0	0	0
1400	62	0	1	0
1400	62	0	1	0
1400	62	0	1	0
1400	62	0	0	0
1400	62	0	1	0
1400	62	0	0	0
1400	62	0	0	0
1400	62	0	0	0
1400	62	0	1	0
1400	62	0	1	0
1400	62	0	1	0
1400	62	0	1	0
1400	62	0	0	0
1400	62	0	0	0
1400	62	0	1	0
1400	62	0	1	0
1400	62	0	0	0
1400	62	0	1	0
1500	24	0	0	0
1500	24	0	0	0
1500	24	0	0	0
1500	24	0	0	0
1500	24	0	1	0
1500	24	0	0	0
1500	24	0	1	0
1500	24	0	1	0
1500	24	0	0	0
1500	24	0	0	0
1500	24	0	0	0
1500	24	0	0	0
1500	24	0	0	0
1500	24	0	0	0
1500	24	0	1	0
1500	24	0	0	0
1500	24	0	0	0
1500	24	0	0	0
1500	24	0	1	0
1500	24	0	0	0
1600	68	0	0	0
1600	68	0	0	0
1600	68	0	0	0
1600	68	0	0	0
1600	68	0	1	0
1600	68	0	0	0
1600	68	0	0	0
1600	68	0	0	0
1600	68	0	1	0
1600	68	0	1	0
1600	68	0	0	0
1600	68	0	1	0
1600	68	0	1	0
1600	68	0	1	0
1600	68	0	0	0
1600	68	0	1	0
1600	68	0	0	0
1600	68	0	1	0
1600	68	0	0	0
1700	22	1	1	0
1700	22	1	0	0
1700	22	1	1	0
1700	22	1	0	0
1700	22	1	1	0
1700	22	1	1	0
1700	22	1	1	0
1700	22	1	1	0
1700	22	1	1	0
1700	22	1	1	0
1700	22	1	1	0
1700	22	1	0	0
1700	22	1	1	0
1700	22	1	1	0
1700	22	1	1	0
1700	22	1	1	0
1700	22	1	1	0
1700	22	1	1	0
1700	22	1	1	0
1700	22	1	1	0
1800	22	1	1	0
1800	22	1	1	0
1800	22	1	1	0
1800	22	1	1	0
1800	22	1	1	0
1800	22	1	1	0
1800	22	1	1	0
1800	22	1	1	0
1800	22	1	1	0
1800	22	1	0	0
1800	22	1	1	0
1800	22	1	1	0
1800	22	1	1	0
1800	22	1	1	0
1800	22	1	1	0
1800	22	1	1	0
1800	22	1	1	0
1800	22	1	1	0
1800	22	1	1	0
1800	22	1	0	0
1900	22	1	1	0
1900	22	1	1	0
1900	22	1	1	0
1900	22	1	1	0
1900	22	1	1	0
1900	22	1	1	0
1900	22	1	1	0
1900	22	1	1	0
1900	22	1	1	0
1900	22	1	0	0
1900	22	1	0	0
1900	22	1	0	0
1900	22	1	1	0
1900	22	1	1	0
1900	22	1	1	0
1900	22	1	0	0
1900	22	1	1	0
1900	22	1	1	0
1900	22	1	1	0
2000	21	0	1	0
2000	21	0	1	0
2000	21	0	1	0
2000	21	0	1	0
2000	21	0	1	0
2000	21	0	1	0
2000	21	0	0	0
2000	21	0	1	0
2000	21	0	1	0
2000	21	0	1	0
2000	21	0	0	0
2000	21	0	1	0
2000	21	0	1	0
2000	21	0	0	0
2000	21	0	1	0
2000	21	0	1	0
2000	21	0	0	0
2000	21	0	1	0
2000	21	0	0	0
2000	21	0	1	0
2100	22	0	1	0
2100	22	0	0	0
2100	22	0	1	0
2100	22	0	0	0
2100	22	0	0	0
2100	22	0	0	0
2100	22	0	1	0
2100	22	0	1	0
2100	22	0	0	0
2100	22	0	0	0
2100	22	0	0	0
2100	22	0	1	0
2100	22	0	1	0
2100	22	0	1	0
2100	22	0	1	0
2100	22	0	0	0
2100	22	0	1	0
2100	22	0	1	0
2100	22	0	0	0
2100	22	0	1	0
2200	20	1	1	0
2200	20	1	1	0
2200	20	1	1	0
2200	20	1	1	0
2200	20	1	0	0
2200	20	1	1	0
2200	20	1	0	0
2200	20	1	0	0
2200	20	1	0	0
2200	20	1	0	0
2200	20	1	1	0
2200	20	1	0	0
2200	20	1	0	0
2200	20	1	0	0
2200	20	1	0	0
2200	20	1	0	0
2200	20	1	1	0
2200	20	1	1	0
2200	20	1	0	0
2200	20	1	0	0
2300	23	1	1	0
2300	23	1	1	0
2300	23	1	1	0
2300	23	1	1	0
2300	23	1	1	0
2300	23	1	0	0
2300	23	1	1	0
2300	23	1	1	0
2300	23	1	0	0
2300	23	1	1	0
2300	23	1	0	0
2300	23	1	0	0
2300	23	1	1	0
2300	23	1	1	0
2300	23	1	0	0
2300	23	1	1	0
2300	23	1	0	0
2300	23	1	1	0
2300	23	1	1	0
2300	23	1	1	0
2400	43	1	1	0
2400	43	1	0	0
2400	43	1	1	0
2400	43	1	0	0
2400	43	1	1	0
2400	43	1	1	0
2400	43	1	1	0
2400	43	1	1	0
2400	43	1	1	0
2400	43	1	1	0
2400	43	1	1	0
2400	43	1	1	0
2400	43	1	0	0
2400	43	1	0	0
2400	43	1	1	0
2400	43	1	1	0
2400	43	1	1	0
2400	43	1	1	0
2400	43	1	1	0
2400	43	1	1	0
2500	19	0	1	0
2500	19	0	1	0
2500	19	0	1	0
2500	19	0	1	0
2500	19	0	1	0
2500	19	0	1	0
2500	19	0	1	0
2500	19	0	1	0
2500	19	0	1	0
2500	19	0	1	0
2500	19	0	1	0
2500	19	0	1	0
2500	19	0	1	0
2500	19	0	0	0
2500	19	0	0	0
2500	19	0	1	0
2500	19	0	1	0
2500	19	0	1	0
2500	19	0	1	0
2500	19	0	1	0
2600	25	1	1	0
2600	25	1	1	0
2600	25	1	1	0
2600	25	1	1	0
2600	25	1	1	0
2600	25	1	1	0
2600	25	1	0	0
2600	25	1	1	0
2600	25	1	0	0
2600	25	1	0	0
2600	25	1	1	0
2600	25	1	1	0
2600	25	1	1	0
2600	25	1	1	0
2600	25	1	0	0
2600	25	1	1	0
2600	25	1	1	0
2600	25	1	1	0
2600	25	1	1	0
2600	25	1	1	0
2700	19	1	1	0
2700	19	1	1	0
2700	19	1	1	0
2700	19	1	1	0
2700	19	1	1	0
2700	19	1	1	0
2700	19	1	0	0
2700	19	1	0	0
2700	19	1	0	0
2700	19	1	1	0
2800	23	0	1	0
2800	23	0	1	0
2800	23	0	1	0
2800	23	0	0	0
2800	23	0	1	0
2800	23	0	0	0
2800	23	0	0	0
2800	23	0	0	0
2800	23	0	0	0
2800	23	0	1	0
2800	23	0	1	0
2800	23	0	1	0
2800	23	0	1	0
2800	23	0	1	0
2800	23	0	1	0
2800	23	0	1	0
2800	23	0	1	0
2800	23	0	1	0
2800	23	0	1	0
2800	23	0	1	0
2900	20	0	1	0
2900	20	0	1	0
2900	20	0	0	0
2900	20	0	1	0
2900	20	0	1	0
2900	20	0	1	0
2900	20	0	1	0
2900	20	0	1	0
2900	20	0	1	0
2900	20	0	1	0
2900	20	0	1	0
2900	20	0	1	0
2900	20	0	0	0
2900	20	0	1	0
2900	20	0	1	0
2900	20	0	0	0
2900	20	0	1	0
2900	20	0	1	0
2900	20	0	1	0
2900	20	0	1	0
3000	49	1	1	0
3000	49	1	1	0
3000	49	1	1	0
3000	49	1	0	0
3000	49	1	1	0
3000	49	1	1	0
3000	49	1	0	0
3000	49	1	1	0
3000	49	1	0	0
3000	49	1	1	0
3000	49	1	1	0
3000	49	1	1	0
3000	49	1	1	0
3000	49	1	0	0
3000	49	1	1	0
3000	49	1	0	0
3000	49	1	1	0
3000	49	1	1	0
3000	49	1	1	0
3000	49	1	1	0
3100	47	0	1	0
3100	47	0	1	0
3100	47	0	0	0
3100	47	0	1	0
3100	47	0	1	0
3100	47	0	1	0
3100	47	0	1	0
3100	47	0	1	0
3100	47	0	1	0
3100	47	0	1	0
3100	47	0	1	0
3100	47	0	1	0
3100	47	0	1	0
3100	47	0	0	0
3100	47	0	0	0
3100	47	0	0	0
3100	47	0	0	0
3100	47	0	1	0
3100	47	0	1	0
3100	47	0	1	0
3200	20	1	0	0
3200	20	1	0	0
3200	20	1	1	0
3200	20	1	1	0
3200	20	1	1	0
3200	20	1	1	0
3200	20	1	1	0
3200	20	1	1	0
3200	20	1	1	0
3200	20	1	0	0
3200	20	1	1	0
3200	20	1	1	0
3200	20	1	1	0
3200	20	1	1	0
3200	20	1	0	0
3200	20	1	1	0
3200	20	1	1	0
3200	20	1	1	0
3200	20	1	1	0
3200	20	1	1	0
3300	22	1	0	0
3300	22	1	0	0
3300	22	1	1	0
3300	22	1	0	0
3300	22	1	0	0
3300	22	1	1	0
3300	22	1	1	0
3300	22	1	0	0
3300	22	1	0	0
3300	22	1	0	0
3300	22	1	1	0
3300	22	1	1	0
3300	22	1	1	0
3300	22	1	1	0
3300	22	1	1	0
3300	22	1	1	0
3300	22	1	1	0
3300	22	1	0	0
3300	22	1	1	0
3300	22	1	0	0
3400	21	1	1	0
3400	21	1	1	0
3400	21	1	1	0
3400	21	1	1	0
3400	21	1	1	0
3400	21	1	1	0
3400	21	1	1	0
3400	21	1	1	0
3400	21	1	1	0
3400	21	1	0	0
3400	21	1	1	0
3400	21	1	1	0
3400	21	1	0	0
3400	21	1	1	0
3400	21	1	0	0
3400	21	1	1	0
3400	21	1	0	0
3400	21	1	1	0
3400	21	1	0	0
3400	21	1	0	0
3500	25	0	1	0
3500	25	0	1	0
3500	25	0	1	0
3500	25	0	1	0
3500	25	0	1	0
3500	25	0	1	0
3500	25	0	1	0
3500	25	0	1	0
3500	25	0	1	0
3500	25	0	1	0
3500	25	0	1	0
3500	25	0	0	0
3500	25	0	1	0
3500	25	0	1	0
3500	25	0	1	0
3500	25	0	1	0
3500	25	0	0	0
3500	25	0	0	0
3500	25	0	1	0
3500	25	0	1	0
3600	25	0	0	0
3600	25	0	0	0
3600	25	0	0	0
3600	25	0	1	0
3600	25	0	0	0
3600	25	0	0	0
3600	25	0	0	0
3600	25	0	0	0
3600	25	0	1	0
3600	25	0	0	0
3600	25	0	0	0
3600	25	0	0	0
3600	25	0	0	0
3600	25	0	0	0
3600	25	0	0	0
3600	25	0	0	0
3600	25	0	0	0
3600	25	0	0	0
3600	25	0	1	0
3600	25	0	1	0
3700	25	0	0	0
3700	25	0	1	0
3700	25	0	1	0
3700	25	0	1	0
3700	25	0	1	0
3700	25	0	1	0
3700	25	0	1	0
3700	25	0	1	0
3700	25	0	1	0
3700	25	0	1	0
3700	25	0	1	0
3700	25	0	1	0
3700	25	0	1	0
3700	25	0	1	0
3700	25	0	1	0
3700	25	0	1	0
3700	25	0	1	0
3700	25	0	1	0
3700	25	0	1	0
3700	25	0	1	0
3800	22	1	1	0
3800	22	1	1	0
3800	22	1	1	0
3800	22	1	1	0
3800	22	1	1	0
3800	22	1	1	0
3800	22	1	1	0
3800	22	1	1	0
3800	22	1	1	0
3800	22	1	1	0
3800	22	1	0	0
3800	22	1	1	0
3800	22	1	1	0
3800	22	1	1	0
3800	22	1	1	0
3800	22	1	1	0
3800	22	1	1	0
3800	22	1	1	0
3800	22	1	1	0
3800	22	1	1	0
3900	58	0	1	0
3900	58	0	1	0
3900	58	0	1	0
3900	58	0	0	0
3900	58	0	1	0
3900	58	0	0	0
3900	58	0	1	0
3900	58	0	1	0
3900	58	0	1	0
3900	58	0	1	0
3900	58	0	0	0
3900	58	0	1	0
3900	58	0	1	0
3900	58	0	1	0
3900	58	0	1	0
3900	58	0	1	0
3900	58	0	0	0
3900	58	0	1	0
3900	58	0	1	0
3900	58	0	1	0
4000	19	0	1	0
4000	19	0	1	0
4000	19	0	1	0
4000	19	0	1	0
4000	19	0	1	0
4000	19	0	1	0
4000	19	0	1	0
4000	19	0	1	0
4000	19	0	1	0
4000	19	0	1	0
4000	19	0	1	0
4000	19	0	1	0
4000	19	0	1	0
4000	19	0	1	0
4000	19	0	1	0
4000	19	0	1	0
4000	19	0	1	0
4000	19	0	0	0
4000	19	0	1	0
4000	19	0	1	0
4100	23	1	1	0
4100	23	1	1	0
4100	23	1	1	0
4100	23	1	1	0
4100	23	1	1	0
4100	23	1	1	0
4100	23	1	1	0
4100	23	1	0	0
4100	23	1	1	0
4100	23	1	1	0
4100	23	1	1	0
4100	23	1	1	0
4100	23	1	1	0
4100	23	1	1	0
4100	23	1	1	0
4100	23	1	1	0
4100	23	1	1	0
4100	23	1	1	0
4100	23	1	1	0
4100	23	1	1	0
4200	20	1	0	0
4200	20	1	0	0
4200	20	1	0	0
4200	20	1	1	0
4200	20	1	0	0
4200	20	1	0	0
4200	20	1	1	0
4200	20	1	0	0
4200	20	1	0	0
4200	20	1	1	0
4200	20	1	0	0
4200	20	1	1	0
4200	20	1	1	0
4200	20	1	1	0
4200	20	1	1	0
4200	20	1	0	0
4200	20	1	1	0
4200	20	1	1	0
4200	20	1	0	0
4200	20	1	1	0
4300	44	0	0	0
4300	44	0	1	0
4300	44	0	1	0
4300	44	0	1	0
4300	44	0	1	0
4300	44	0	1	0
4300	44	0	1	0
4300	44	0	1	0
4300	44	0	1	0
4300	44	0	1	0
4300	44	0	1	0
4300	44	0	1	0
4300	44	0	0	0
4300	44	0	0	0
4300	44	0	0	0
4300	44	0	1	0
4300	44	0	1	0
4300	44	0	1	0
4300	44	0	1	0
4300	44	0	0	0
4400	44	1	0	0
4400	44	1	1	0
4400	44	1	0	0
4400	44	1	0	0
4400	44	1	1	0
4400	44	1	0	0
4400	44	1	0	0
4400	44	1	0	0
4400	44	1	0	0
4400	44	1	1	0
4400	44	1	0	0
4400	44	1	0	0
4400	44	1	0	0
4400	44	1	1	0
4400	44	1	0	0
4400	44	1	1	0
4400	44	1	1	0
4400	44	1	0	0
4400	44	1	0	0
4400	44	1	0	0
4500	20	1	1	0
4500	20	1	0	0
4500	20	1	1	0
4500	20	1	1	0
4500	20	1	0	0
4500	20	1	0	0
4500	20	1	1	0
4500	20	1	1	0
4500	20	1	1	0
4500	20	1	1	0
4500	20	1	1	0
4500	20	1	1	0
4500	20	1	1	0
4500	20	1	1	0
4500	20	1	1	0
4500	20	1	1	0
4500	20	1	0	0
4500	20	1	0	0
4500	20	1	1	0
4500	20	1	1	0
4600	27	1	0	0
4600	27	1	1	0
4600	27	1	0	0
4600	27	1	0	0
4600	27	1	1	0
4600	27	1	1	0
4600	27	1	1	0
4600	27	1	0	0
4600	27	1	1	0
4600	27	1	1	0
4600	27	1	1	0
4600	27	1	1	0
4600	27	1	1	0
4600	27	1	0	0
4600	27	1	1	0
4600	27	1	1	0
4600	27	1	1	0
4600	27	1	1	0
4600	27	1	1	0
4600	27	1	0	0
4700	22	0	1	0
4700	22	0	1	0
4700	22	0	1	0
4700	22	0	1	0
4700	22	0	1	0
4700	22	0	1	0
4700	22	0	1	0
4700	22	0	1	0
4700	22	0	1	0
4700	22	0	1	0
4700	22	0	0	0
4700	22	0	1	0
4700	22	0	1	0
4700	22	0	1	0
4700	22	0	1	0
4700	22	0	1	0
4700	22	0	1	0
4700	22	0	1	0
4700	22	0	1	0
4700	22	0	1	0
4800	56	0	0	0
4800	56	0	0	0
4800	56	0	0	0
4800	56	0	1	0
4800	56	0	0	0
4800	56	0	1	0
4800	56	0	1	0
4800	56	0	0	0
4800	56	0	0	0
4800	56	0	1	0
4800	56	0	1	0
4800	56	0	1	0
4800	56	0	1	0
4800	56	0	1	0
4800	56	0	1	0
4800	56	0	1	0
4800	56	0	1	0
4800	56	0	1	0
4800	56	0	1	0
4800	56	0	0	0
4900	18	0	1	0
4900	18	0	1	0
4900	18	0	1	0
4900	18	0	1	0
4900	18	0	1	0
4900	18	0	0	0
4900	18	0	1	0
4900	18	0	1	0
4900	18	0	1	0
4900	18	0	1	0
4900	18	0	0	0
4900	18	0	1	0
4900	18	0	1	0
4900	18	0	1	0
4900	18	0	1	0
4900	18	0	0	0
4900	18	0	1	0
4900	18	0	1	0
4900	18	0	1	0
4900	18	0	0	0
5000	23	0	1	0
5000	23	0	1	0
5000	23	0	1	0
5000	23	0	0	0
5000	23	0	1	0
5000	23	0	1	0
5000	23	0	1	0
5000	23	0	1	0
5000	23	0	1	0
5000	23	0	0	0
5000	23	0	1	0
5000	23	0	0	0
5000	23	0	1	0
5000	23	0	1	0
5000	23	0	1	0
5000	23	0	0	0
5000	23	0	1	0
5000	23	0	0	0
5000	23	0	0	0
5000	23	0	1	0
5100	24	0	0	0
5100	24	0	0	0
5100	24	0	1	0
5100	24	0	1	0
5100	24	0	1	0
5100	24	0	1	0
5100	24	0	1	0
5100	24	0	1	0
5100	24	0	1	0
5100	24	0	1	0
5100	24	0	0	0
5100	24	0	1	0
5100	24	0	1	0
5100	24	0	1	0
5100	24	0	1	0
5100	24	0	1	0
5100	24	0	1	0
5100	24	0	1	0
5100	24	0	0	0
5100	24	0	1	0
5200	56	0	1	0
5200	56	0	1	0
5200	56	0	1	0
5200	56	0	1	0
5200	56	0	1	0
5200	56	0	1	0
5200	56	0	1	0
5200	56	0	1	0
5200	56	0	0	0
5200	56	0	1	0
5200	56	0	1	0
5200	56	0	1	0
5200	56	0	1	0
5200	56	0	1	0
5200	56	0	0	0
5200	56	0	1	0
5200	56	0	1	0
5200	56	0	1	0
5200	56	0	1	0
5200	56	0	1	0
5300	21	0	0	0
5300	21	0	0	0
5300	21	0	1	0
5300	21	0	1	0
5300	21	0	1	0
5300	21	0	0	0
5300	21	0	1	0
5300	21	0	1	0
5300	21	0	1	0
5300	21	0	1	0
5300	21	0	1	0
5300	21	0	0	0
5300	21	0	1	0
5300	21	0	1	0
5300	21	0	1	0
5300	21	0	1	0
5300	21	0	1	0
5300	21	0	0	0
5300	21	0	1	0
5300	21	0	1	0
5400	23	0	1	0
5400	23	0	0	0
5400	23	0	1	0
5400	23	0	1	0
5400	23	0	0	0
5400	23	0	1	0
5400	23	0	1	0
5400	23	0	1	0
5400	23	0	1	0
5400	23	0	1	0
5400	23	0	1	0
5400	23	0	1	0
5400	23	0	1	0
5400	23	0	1	0
5400	23	0	0	0
5400	23	0	1	0
5400	23	0	1	0
5400	23	0	1	0
5400	23	0	1	0
5400	23	0	1	0
5500	22	0	1	0
5500	22	0	1	0
5500	22	0	1	0
5500	22	0	1	0
5500	22	0	1	0
5500	22	0	1	0
5500	22	0	1	0
5500	22	0	1	0
5500	22	0	1	0
5500	22	0	1	0
5500	22	0	0	0
5500	22	0	1	0
5500	22	0	1	0
5500	22	0	0	0
5500	22	0	1	0
5500	22	0	1	0
5500	22	0	1	0
5500	22	0	0	0
5500	22	0	1	0
5500	22	0	1	0
5600	18	1	0	0
5600	18	1	1	0
5600	18	1	1	0
5600	18	1	1	0
5600	18	1	1	0
5600	18	1	1	0
5600	18	1	1	0
5600	18	1	1	0
5600	18	1	1	0
5600	18	1	1	0
5600	18	1	0	0
5600	18	1	1	0
5600	18	1	1	0
5600	18	1	1	0
5600	18	1	1	0
5600	18	1	1	0
5600	18	1	0	0
5600	18	1	1	0
5600	18	1	1	0
5600	18	1	1	0
5700	24	1	1	0
5700	24	1	1	0
5700	24	1	1	0
5700	24	1	1	0
5700	24	1	1	0
5700	24	1	1	0
5700	24	1	1	0
5700	24	1	1	0
5700	24	1	1	0
5700	24	1	1	0
5700	24	1	1	0
5700	24	1	1	0
5700	24	1	1	0
5700	24	1	1	0
5700	24	1	1	0
5700	24	1	1	0
5700	24	1	1	0
5700	24	1	1	0
5700	24	1	1	0
5700	24	1	1	0
5800	22	1	1	0
5800	22	1	1	0
5800	22	1	1	0
5800	22	1	1	0
5800	22	1	1	0
5800	22	1	1	0
5800	22	1	1	0
5800	22	1	1	0
5800	22	1	1	0
5800	22	1	1	0
5800	22	1	1	0
5800	22	1	1	0
5800	22	1	1	0
5800	22	1	0	0
5800	22	1	1	0
5800	22	1	1	0
5800	22	1	1	0
5800	22	1	1	0
5800	22	1	1	0
5800	22	1	1	0
5900	43	1	0	0
5900	43	1	0	0
5900	43	1	1	0
5900	43	1	0	0
5900	43	1	0	0
5900	43	1	1	0
5900	43	1	1	0
5900	43	1	0	0
5900	43	1	0	0
5900	43	1	0	0
5900	43	1	1	0
5900	43	1	0	0
5900	43	1	0	0
5900	43	1	1	0
5900	43	1	1	0
5900	43	1	0	0
5900	43	1	0	0
5900	43	1	0	0
5900	43	1	1	0
5900	43	1	0	0
6000	31	1	1	0
6000	31	1	1	0
6000	31	1	1	0
6000	31	1	1	0
6000	31	1	1	0
6000	31	1	1	0
6000	31	1	1	0
6000	31	1	1	0
6000	31	1	1	0
6000	31	1	1	0
6000	31	1	1	0
6000	31	1	1	0
6000	31	1	1	0
6000	31	1	0	0
6000	31	1	1	0
6000	31	1	1	0
6000	31	1	1	0
6000	31	1	0	0
6000	31	1	1	0
6000	31	1	1	0
1000000	15	0	1	2
1000000	15	0	1	2
1000000	15	0	1	2
1000000	15	0	1	2
1000000	15	0	1	2
1000000	15	0	1	2
1000000	15	0	1	2
1000000	15	0	1	2
1000000	15	0	1	2
1000000	15	0	1	2
1000000	15	0	1	2
1000000	15	0	1	2
1000000	15	0	1	2
1000000	15	0	1	2
1000000	15	0	1	2
1000000	15	0	1	2
1000000	15	0	1	2
1000000	15	0	1	2
1000000	15	0	1	2
1000000	15	0	0	2
2000000	43	1	1	2
2000000	43	1	0	2
2000000	43	1	1	2
2000000	43	1	1	2
2000000	43	1	1	2
2000000	43	1	1	2
2000000	43	1	0	2
2000000	43	1	0	2
2000000	43	1	0	2
2000000	43	1	0	2
2000000	43	1	0	2
2000000	43	1	0	2
2000000	43	1	1	2
2000000	43	1	0	2
2000000	43	1	1	2
2000000	43	1	0	2
2000000	43	1	1	2
2000000	43	1	1	2
2000000	43	1	0	2
2000000	43	1	1	2
3000000	22	0	1	2
3000000	22	0	1	2
3000000	22	0	1	2
3000000	22	0	1	2
3000000	22	0	1	2
3000000	22	0	1	2
3000000	22	0	1	2
3000000	22	0	1	2
3000000	22	0	1	2
3000000	22	0	1	2
3000000	22	0	1	2
3000000	22	0	1	2
3000000	22	0	0	2
3000000	22	0	1	2
3000000	22	0	1	2
3000000	22	0	1	2
3000000	22	0	1	2
3000000	22	0	0	2
3000000	22	0	1	2
3000000	22	0	1	2
4000000	23	0	1	2
4000000	23	0	1	2
4000000	23	0	1	2
4000000	23	0	1	2
4000000	23	0	1	2
4000000	23	0	1	2
4000000	23	0	1	2
4000000	23	0	1	2
4000000	23	0	1	2
4000000	23	0	1	2
4000000	23	0	1	2
4000000	23	0	1	2
4000000	23	0	1	2
4000000	23	0	1	2
4000000	23	0	1	2
4000000	23	0	1	2
4000000	23	0	1	2
4000000	23	0	1	2
4000000	23	0	1	2
4000000	23	0	1	2
5000000	22	0	1	2
5000000	22	0	0	2
5000000	22	0	0	2
5000000	22	0	1	2
5000000	22	0	1	2
5000000	22	0	1	2
5000000	22	0	1	2
5000000	22	0	1	2
5000000	22	0	1	2
5000000	22	0	1	2
5000000	22	0	1	2
5000000	22	0	1	2
5000000	22	0	1	2
5000000	22	0	1	2
5000000	22	0	1	2
5000000	22	0	0	2
5000000	22	0	1	2
5000000	22	0	1	2
5000000	22	0	0	2
5000000	22	0	1	2
6000000	22	0	1	2
6000000	22	0	1	2
6000000	22	0	1	2
6000000	22	0	0	2
6000000	22	0	1	2
6000000	22	0	1	2
6000000	22	0	1	2
6000000	22	0	1	2
6000000	22	0	1	2
6000000	22	0	1	2
6000000	22	0	1	2
6000000	22	0	1	2
6000000	22	0	1	2
6000000	22	0	1	2
6000000	22	0	0	2
6000000	22	0	1	2
6000000	22	0	1	2
6000000	22	0	1	2
6000000	22	0	1	2
6000000	22	0	1	2
7000000	23	0	1	2
7000000	23	0	1	2
7000000	23	0	0	2
7000000	23	0	0	2
7000000	23	0	1	2
7000000	23	0	1	2
7000000	23	0	1	2
7000000	23	0	1	2
7000000	23	0	1	2
7000000	23	0	1	2
7000000	23	0	1	2
7000000	23	0	1	2
7000000	23	0	1	2
7000000	23	0	1	2
7000000	23	0	1	2
7000000	23	0	1	2
7000000	23	0	1	2
7000000	23	0	1	2
7000000	23	0	1	2
7000000	23	0	1	2
8000000	43	0	1	2
8000000	43	0	1	2
8000000	43	0	1	2
8000000	43	0	1	2
8000000	43	0	0	2
8000000	43	0	1	2
8000000	43	0	1	2
8000000	43	0	1	2
8000000	43	0	1	2
8000000	43	0	1	2
8000000	43	0	1	2
8000000	43	0	1	2
8000000	43	0	1	2
8000000	43	0	1	2
8000000	43	0	1	2
8000000	43	0	1	2
8000000	43	0	1	2
8000000	43	0	1	2
8000000	43	0	1	2
8000000	43	0	1	2
9000000	23	0	1	2
9000000	23	0	0	2
9000000	23	0	1	2
9000000	23	0	1	2
9000000	23	0	1	2
9000000	23	0	1	2
9000000	23	0	1	2
9000000	23	0	1	2
9000000	23	0	1	2
9000000	23	0	1	2
9000000	23	0	1	2
9000000	23	0	1	2
9000000	23	0	1	2
9000000	23	0	0	2
9000000	23	0	1	2
9000000	23	0	1	2
9000000	23	0	1	2
9000000	23	0	1	2
9000000	23	0	1	2
9000000	23	0	1	2
10000000	22	0	1	2
10000000	22	0	1	2
10000000	22	0	1	2
10000000	22	0	1	2
10000000	22	0	1	2
10000000	22	0	1	2
10000000	22	0	1	2
10000000	22	0	1	2
10000000	22	0	1	2
10000000	22	0	0	2
10000000	22	0	1	2
10000000	22	0	1	2
10000000	22	0	1	2
10000000	22	0	1	2
10000000	22	0	1	2
10000000	22	0	1	2
10000000	22	0	1	2
10000000	22	0	1	2
10000000	22	0	1	2
10000000	22	0	1	2
11000000	33	0	1	2
11000000	33	0	1	2
11000000	33	0	1	2
11000000	33	0	1	2
11000000	33	0	0	2
11000000	33	0	1	2
11000000	33	0	1	2
11000000	33	0	1	2
11000000	33	0	1	2
11000000	33	0	1	2
11000000	33	0	1	2
11000000	33	0	1	2
11000000	33	0	1	2
11000000	33	0	1	2
11000000	33	0	1	2
11000000	33	0	1	2
11000000	33	0	1	2
11000000	33	0	1	2
11000000	33	0	1	2
11000000	33	0	1	2
12000000	31	0	0	2
12000000	31	0	1	2
12000000	31	0	1	2
12000000	31	0	1	2
12000000	31	0	1	2
12000000	31	0	1	2
12000000	31	0	1	2
12000000	31	0	1	2
12000000	31	0	1	2
12000000	31	0	1	2
12000000	31	0	0	2
12000000	31	0	1	2
12000000	31	0	1	2
12000000	31	0	1	2
12000000	31	0	1	2
12000000	31	0	1	2
12000000	31	0	1	2
12000000	31	0	1	2
12000000	31	0	1	2
12000000	31	0	1	2
13000000	22	0	1	2
13000000	22	0	1	2
13000000	22	0	1	2
13000000	22	0	1	2
13000000	22	0	1	2
13000000	22	0	0	2
13000000	22	0	1	2
13000000	22	0	1	2
13000000	22	0	1	2
13000000	22	0	1	2
13000000	22	0	1	2
13000000	22	0	0	2
13000000	22	0	1	2
13000000	22	0	1	2
13000000	22	0	1	2
13000000	22	0	1	2
13000000	22	0	1	2
13000000	22	0	1	2
13000000	22	0	0	2
13000000	22	0	1	2
14000000	22	0	1	2
14000000	22	0	1	2
14000000	22	0	1	2
14000000	22	0	0	2
14000000	22	0	1	2
14000000	22	0	1	2
14000000	22	0	1	2
14000000	22	0	1	2
14000000	22	0	1	2
14000000	22	0	1	2
14000000	22	0	1	2
14000000	22	0	1	2
14000000	22	0	1	2
14000000	22	0	1	2
14000000	22	0	1	2
14000000	22	0	0	2
14000000	22	0	0	2
14000000	22	0	1	2
14000000	22	0	1	2
14000000	22	0	1	2
15000000	54	0	1	2
15000000	54	0	1	2
15000000	54	0	1	2
15000000	54	0	1	2
15000000	54	0	0	2
15000000	54	0	1	2
15000000	54	0	1	2
15000000	54	0	1	2
15000000	54	0	1	2
15000000	54	0	0	2
15000000	54	0	1	2
15000000	54	0	1	2
15000000	54	0	0	2
15000000	54	0	1	2
15000000	54	0	1	2
15000000	54	0	1	2
15000000	54	0	1	2
15000000	54	0	0	2
15000000	54	0	1	2
15000000	54	0	1	2
16000000	24	0	1	2
16000000	24	0	0	2
16000000	24	0	0	2
16000000	24	0	1	2
16000000	24	0	1	2
16000000	24	0	1	2
16000000	24	0	1	2
16000000	24	0	1	2
16000000	24	0	0	2
16000000	24	0	1	2
16000000	24	0	1	2
16000000	24	0	1	2
16000000	24	0	1	2
16000000	24	0	1	2
16000000	24	0	1	2
16000000	24	0	1	2
16000000	24	0	1	2
16000000	24	0	1	2
16000000	24	0	1	2
16000000	24	0	1	2
17000000	21	0	1	2
17000000	21	0	1	2
17000000	21	0	1	2
17000000	21	0	1	2
17000000	21	0	1	2
17000000	21	0	1	2
17000000	21	0	1	2
17000000	21	0	1	2
17000000	21	0	0	2
17000000	21	0	1	2
17000000	21	0	1	2
17000000	21	0	1	2
17000000	21	0	0	2
17000000	21	0	1	2
17000000	21	0	1	2
17000000	21	0	1	2
17000000	21	0	1	2
17000000	21	0	1	2
17000000	21	0	0	2
17000000	21	0	1	2
18000000	25	0	1	2
18000000	25	0	1	2
18000000	25	0	1	2
18000000	25	0	1	2
18000000	25	0	1	2
18000000	25	0	1	2
18000000	25	0	1	2
18000000	25	0	1	2
18000000	25	0	1	2
18000000	25	0	1	2
18000000	25	0	1	2
18000000	25	0	1	2
18000000	25	0	1	2
18000000	25	0	1	2
18000000	25	0	1	2
18000000	25	0	0	2
18000000	25	0	0	2
18000000	25	0	1	2
18000000	25	0	1	2
18000000	25	0	1	2
19000000	27	0	1	2
19000000	27	0	1	2
19000000	27	0	1	2
19000000	27	0	1	2
19000000	27	0	1	2
19000000	27	0	0	2
19000000	27	0	1	2
19000000	27	0	0	2
19000000	27	0	0	2
19000000	27	0	1	2
19000000	27	0	1	2
19000000	27	0	1	2
19000000	27	0	1	2
19000000	27	0	1	2
19000000	27	0	1	2
19000000	27	0	1	2
19000000	27	0	1	2
19000000	27	0	1	2
19000000	27	0	1	2
19000000	27	0	1	2
20000000	33	0	1	2
20000000	33	0	1	2
20000000	33	0	0	2
20000000	33	0	1	2
20000000	33	0	0	2
20000000	33	0	1	2
20000000	33	0	1	2
20000000	33	0	1	2
20000000	33	0	1	2
20000000	33	0	1	2
20000000	33	0	0	2
20000000	33	0	0	2
20000000	33	0	1	2
20000000	33	0	1	2
20000000	33	0	1	2
20000000	33	0	1	2
20000000	33	0	0	2
20000000	33	0	1	2
20000000	33	0	1	2
20000000	33	0	1	2
21000000	43	0	1	2
21000000	43	0	0	2
21000000	43	0	1	2
21000000	43	0	0	2
21000000	43	0	1	2
21000000	43	0	1	2
21000000	43	0	1	2
21000000	43	0	1	2
21000000	43	0	1	2
21000000	43	0	0	2
21000000	43	0	0	2
21000000	43	0	0	2
21000000	43	0	0	2
21000000	43	0	1	2
21000000	43	0	1	2
21000000	43	0	0	2
21000000	43	0	0	2
21000000	43	0	0	2
21000000	43	0	1	2
21000000	43	0	0	2
22000000	21	0	0	2
22000000	21	0	1	2
22000000	21	0	1	2
22000000	21	0	1	2
22000000	21	0	0	2
22000000	21	0	1	2
22000000	21	0	1	2
22000000	21	0	1	2
22000000	21	0	1	2
22000000	21	0	0	2
22000000	21	0	1	2
22000000	21	0	1	2
22000000	21	0	0	2
22000000	21	0	1	2
22000000	21	0	1	2
22000000	21	0	1	2
22000000	21	0	1	2
22000000	21	0	0	2
22000000	21	0	0	2
22000000	21	0	1	2
23000000	24	0	1	2
23000000	24	0	1	2
23000000	24	0	1	2
23000000	24	0	0	2
23000000	24	0	0	2
23000000	24	0	0	2
23000000	24	0	1	2
23000000	24	0	1	2
23000000	24	0	1	2
23000000	24	0	1	2
23000000	24	0	1	2
23000000	24	0	1	2
23000000	24	0	1	2
23000000	24	0	1	2
23000000	24	0	1	2
23000000	24	0	1	2
23000000	24	0	1	2
23000000	24	0	0	2
23000000	24	0	1	2
23000000	24	0	1	2
24000000	20	0	1	2
24000000	20	0	1	2
24000000	20	0	1	2
24000000	20	0	1	2
24000000	20	0	1	2
24000000	20	0	1	2
24000000	20	0	1	2
24000000	20	0	0	2
24000000	20	0	1	2
24000000	20	0	0	2
24000000	20	0	0	2
24000000	20	0	1	2
24000000	20	0	1	2
24000000	20	0	1	2
24000000	20	0	1	2
24000000	20	0	1	2
24000000	20	0	0	2
24000000	20	0	1	2
24000000	20	0	0	2
24000000	20	0	1	2
25000000	22	0	1	2
25000000	22	0	1	2
25000000	22	0	0	2
25000000	22	0	0	2
25000000	22	0	1	2
25000000	22	0	0	2
25000000	22	0	0	2
25000000	22	0	1	2
25000000	22	0	1	2
25000000	22	0	1	2
25000000	22	0	1	2
25000000	22	0	1	2
25000000	22	0	1	2
25000000	22	0	1	2
25000000	22	0	1	2
25000000	22	0	0	2
25000000	22	0	0	2
25000000	22	0	1	2
25000000	22	0	1	2
25000000	22	0	1	2
26000000	22	0	1	2
26000000	22	0	0	2
26000000	22	0	0	2
26000000	22	0	0	2
26000000	22	0	1	2
26000000	22	0	0	2
26000000	22	0	1	2
26000000	22	0	0	2
26000000	22	0	0	2
26000000	22	0	0	2
26000000	22	0	1	2
26000000	22	0	0	2
26000000	22	0	0	2
26000000	22	0	1	2
26000000	22	0	0	2
26000000	22	0	1	2
26000000	22	0	0	2
26000000	22	0	0	2
26000000	22	0	1	2
26000000	22	0	1	2
27000000	19	0	0	2
27000000	19	0	0	2
27000000	19	0	1	2
27000000	19	0	1	2
27000000	19	0	0	2
27000000	19	0	1	2
27000000	19	0	1	2
27000000	19	0	0	2
27000000	19	0	0	2
27000000	19	0	1	2
27000000	19	0	1	2
27000000	19	0	0	2
27000000	19	0	0	2
27000000	19	0	0	2
27000000	19	0	1	2
27000000	19	0	0	2
27000000	19	0	0	2
27000000	19	0	0	2
27000000	19	0	0	2
27000000	19	0	1	2
28000000	21	1	1	2
28000000	21	1	1	2
28000000	21	1	1	2
28000000	21	1	1	2
28000000	21	1	0	2
28000000	21	1	1	2
28000000	21	1	1	2
28000000	21	1	1	2
28000000	21	1	1	2
28000000	21	1	0	2
28000000	21	1	0	2
28000000	21	1	0	2
28000000	21	1	0	2
28000000	21	1	0	2
28000000	21	1	1	2
28000000	21	1	1	2
28000000	21	1	1	2
28000000	21	1	0	2
28000000	21	1	1	2
28000000	21	1	0	2
29000000	22	1	1	2
29000000	22	1	1	2
29000000	22	1	0	2
29000000	22	1	1	2
29000000	22	1	1	2
29000000	22	1	1	2
29000000	22	1	1	2
29000000	22	1	1	2
29000000	22	1	0	2
29000000	22	1	0	2
29000000	22	1	0	2
29000000	22	1	0	2
29000000	22	1	1	2
29000000	22	1	1	2
29000000	22	1	1	2
29000000	22	1	1	2
29000000	22	1	1	2
29000000	22	1	1	2
29000000	22	1	1	2
29000000	22	1	1	2
30000000	21	1	1	2
30000000	21	1	1	2
30000000	21	1	1	2
30000000	21	1	1	2
30000000	21	1	1	2
30000000	21	1	1	2
30000000	21	1	1	2
30000000	21	1	1	2
30000000	21	1	1	2
30000000	21	1	1	2
30000000	21	1	1	2
30000000	21	1	1	2
30000000	21	1	0	2
30000000	21	1	1	2
30000000	21	1	1	2
30000000	21	1	1	2
30000000	21	1	1	2
30000000	21	1	1	2
30000000	21	1	1	2
30000000	21	1	1	2
31000000	21	1	0	2
31000000	21	1	0	2
31000000	21	1	1	2
31000000	21	1	1	2
31000000	21	1	1	2
31000000	21	1	0	2
31000000	21	1	1	2
31000000	21	1	0	2
31000000	21	1	1	2
31000000	21	1	1	2
31000000	21	1	1	2
31000000	21	1	1	2
31000000	21	1	1	2
31000000	21	1	1	2
31000000	21	1	1	2
31000000	21	1	1	2
31000000	21	1	1	2
31000000	21	1	1	2
31000000	21	1	1	2
31000000	21	1	1	2
32000000	46	1	1	2
32000000	46	1	0	2
32000000	46	1	1	2
32000000	46	1	1	2
32000000	46	1	1	2
32000000	46	1	1	2
32000000	46	1	1	2
32000000	46	1	1	2
32000000	46	1	0	2
32000000	46	1	1	2
32000000	46	1	1	2
32000000	46	1	1	2
32000000	46	1	1	2
32000000	46	1	0	2
32000000	46	1	1	2
32000000	46	1	1	2
32000000	46	1	1	2
32000000	46	1	1	2
32000000	46	1	1	2
32000000	46	1	1	2
33000000	22	1	1	2
33000000	22	1	1	2
33000000	22	1	1	2
33000000	22	1	1	2
33000000	22	1	1	2
33000000	22	1	1	2
33000000	22	1	1	2
33000000	22	1	1	2
33000000	22	1	1	2
33000000	22	1	1	2
33000000	22	1	1	2
33000000	22	1	1	2
33000000	22	1	1	2
33000000	22	1	1	2
33000000	22	1	1	2
33000000	22	1	0	2
33000000	22	1	1	2
33000000	22	1	1	2
33000000	22	1	1	2
33000000	22	1	1	2
34000000	19	1	1	2
34000000	19	1	1	2
34000000	19	1	1	2
34000000	19	1	1	2
34000000	19	1	1	2
34000000	19	1	1	2
34000000	19	1	0	2
34000000	19	1	1	2
34000000	19	1	1	2
34000000	19	1	1	2
34000000	19	1	1	2
34000000	19	1	1	2
34000000	19	1	1	2
34000000	19	1	1	2
34000000	19	1	1	2
34000000	19	1	1	2
34000000	19	1	1	2
34000000	19	1	1	2
34000000	19	1	1	2
34000000	19	1	1	2
35000000	40	1	1	2
35000000	40	1	1	2
35000000	40	1	1	2
35000000	40	1	1	2
35000000	40	1	1	2
35000000	40	1	1	2
35000000	40	1	1	2
35000000	40	1	1	2
35000000	40	1	1	2
35000000	40	1	1	2
35000000	40	1	1	2
35000000	40	1	1	2
35000000	40	1	1	2
35000000	40	1	1	2
35000000	40	1	1	2
35000000	40	1	1	2
35000000	40	1	1	2
35000000	40	1	1	2
35000000	40	1	1	2
35000000	40	1	1	2
36000000	30	1	1	2
36000000	30	1	1	2
36000000	30	1	1	2
36000000	30	1	1	2
36000000	30	1	1	2
36000000	30	1	1	2
36000000	30	1	1	2
36000000	30	1	0	2
36000000	30	1	1	2
36000000	30	1	1	2
36000000	30	1	1	2
36000000	30	1	0	2
36000000	30	1	1	2
36000000	30	1	1	2
36000000	30	1	1	2
36000000	30	1	1	2
36000000	30	1	1	2
36000000	30	1	1	2
36000000	30	1	1	2
36000000	30	1	1	2
37000000	15	1	1	2
37000000	15	1	1	2
37000000	15	1	1	2
37000000	15	1	1	2
37000000	15	1	1	2
37000000	15	1	1	2
37000000	15	1	1	2
37000000	15	1	1	2
37000000	15	1	0	2
37000000	15	1	1	2
37000000	15	1	1	2
37000000	15	1	1	2
37000000	15	1	1	2
37000000	15	1	1	2
37000000	15	1	0	2
37000000	15	1	1	2
37000000	15	1	1	2
37000000	15	1	0	2
37000000	15	1	1	2
37000000	15	1	1	2
38000000	24	1	1	2
38000000	24	1	0	2
38000000	24	1	1	2
38000000	24	1	1	2
38000000	24	1	0	2
38000000	24	1	1	2
38000000	24	1	1	2
38000000	24	1	1	2
38000000	24	1	1	2
38000000	24	1	1	2
38000000	24	1	1	2
38000000	24	1	1	2
38000000	24	1	1	2
38000000	24	1	0	2
38000000	24	1	1	2
38000000	24	1	1	2
38000000	24	1	1	2
38000000	24	1	1	2
38000000	24	1	1	2
38000000	24	1	1	2
39000000	22	1	1	2
39000000	22	1	1	2
39000000	22	1	0	2
39000000	22	1	0	2
39000000	22	1	1	2
39000000	22	1	1	2
39000000	22	1	1	2
39000000	22	1	1	2
39000000	22	1	1	2
39000000	22	1	0	2
39000000	22	1	1	2
39000000	22	1	0	2
39000000	22	1	1	2
39000000	22	1	1	2
39000000	22	1	1	2
39000000	22	1	1	2
39000000	22	1	1	2
39000000	22	1	1	2
39000000	22	1	1	2
39000000	22	1	1	2
40000000	42	1	1	2
40000000	42	1	1	2
40000000	42	1	1	2
40000000	42	1	1	2
40000000	42	1	1	2
40000000	42	1	1	2
40000000	42	1	1	2
40000000	42	1	1	2
40000000	42	1	1	2
40000000	42	1	1	2
40000000	42	1	1	2
40000000	42	1	1	2
40000000	42	1	1	2
40000000	42	1	0	2
40000000	42	1	1	2
40000000	42	1	1	2
40000000	42	1	1	2
40000000	42	1	0	2
40000000	42	1	1	2
40000000	42	1	1	2
41000000	19	1	0	2
41000000	19	1	1	2
41000000	19	1	1	2
41000000	19	1	0	2
41000000	19	1	1	2
41000000	19	1	1	2
41000000	19	1	1	2
41000000	19	1	1	2
41000000	19	1	1	2
41000000	19	1	1	2
41000000	19	1	0	2
41000000	19	1	1	2
41000000	19	1	1	2
41000000	19	1	1	2
41000000	19	1	1	2
41000000	19	1	0	2
41000000	19	1	1	2
41000000	19	1	1	2
41000000	19	1	1	2
41000000	19	1	1	2
42000000	43	1	1	2
42000000	43	1	1	2
42000000	43	1	1	2
42000000	43	1	1	2
42000000	43	1	1	2
42000000	43	1	1	2
42000000	43	1	1	2
42000000	43	1	1	2
42000000	43	1	1	2
42000000	43	1	0	2
42000000	43	1	0	2
42000000	43	1	1	2
42000000	43	1	1	2
42000000	43	1	1	2
42000000	43	1	1	2
42000000	43	1	1	2
42000000	43	1	1	2
42000000	43	1	1	2
42000000	43	1	0	2
42000000	43	1	0	2
43000000	22	1	1	2
43000000	22	1	1	2
43000000	22	1	1	2
43000000	22	1	0	2
43000000	22	1	1	2
43000000	22	1	1	2
43000000	22	1	1	2
43000000	22	1	1	2
43000000	22	1	1	2
43000000	22	1	0	2
43000000	22	1	1	2
43000000	22	1	1	2
43000000	22	1	1	2
43000000	22	1	1	2
43000000	22	1	0	2
43000000	22	1	1	2
43000000	22	1	1	2
43000000	22	1	1	2
43000000	22	1	0	2
43000000	22	1	1	2
44000000	21	1	1	2
44000000	21	1	1	2
44000000	21	1	1	2
44000000	21	1	1	2
44000000	21	1	1	2
44000000	21	1	1	2
44000000	21	1	1	2
44000000	21	1	1	2
44000000	21	1	1	2
44000000	21	1	1	2
44000000	21	1	0	2
44000000	21	1	1	2
44000000	21	1	1	2
44000000	21	1	1	2
44000000	21	1	0	2
44000000	21	1	0	2
44000000	21	1	1	2
44000000	21	1	1	2
44000000	21	1	0	2
44000000	21	1	0	2
45000000	24	1	1	2
45000000	24	1	1	2
45000000	24	1	0	2
45000000	24	1	1	2
45000000	24	1	1	2
45000000	24	1	1	2
45000000	24	1	0	2
45000000	24	1	1	2
45000000	24	1	1	2
45000000	24	1	0	2
45000000	24	1	1	2
45000000	24	1	1	2
45000000	24	1	1	2
45000000	24	1	0	2
45000000	24	1	1	2
45000000	24	1	1	2
45000000	24	1	1	2
45000000	24	1	1	2
45000000	24	1	1	2
45000000	24	1	1	2
46000000	22	1	1	2
46000000	22	1	1	2
46000000	22	1	1	2
46000000	22	1	1	2
46000000	22	1	1	2
46000000	22	1	1	2
46000000	22	1	1	2
46000000	22	1	1	2
46000000	22	1	1	2
46000000	22	1	1	2
46000000	22	1	1	2
46000000	22	1	1	2
46000000	22	1	1	2
46000000	22	1	1	2
46000000	22	1	1	2
46000000	22	1	1	2
46000000	22	1	1	2
46000000	22	1	1	2
46000000	22	1	1	2
46000000	22	1	1	2
47000000	48	1	1	2
47000000	48	1	1	2
47000000	48	1	1	2
47000000	48	1	1	2
47000000	48	1	1	2
47000000	48	1	1	2
47000000	48	1	1	2
47000000	48	1	1	2
47000000	48	1	1	2
47000000	48	1	1	2
47000000	48	1	1	2
47000000	48	1	1	2
47000000	48	1	0	2
47000000	48	1	1	2
47000000	48	1	1	2
47000000	48	1	1	2
47000000	48	1	1	2
47000000	48	1	1	2
47000000	48	1	1	2
47000000	48	1	1	2
48000000	22	1	1	2
48000000	22	1	1	2
48000000	22	1	1	2
48000000	22	1	1	2
48000000	22	1	1	2
48000000	22	1	1	2
48000000	22	1	1	2
48000000	22	1	1	2
48000000	22	1	1	2
48000000	22	1	1	2
48000000	22	1	0	2
48000000	22	1	1	2
48000000	22	1	0	2
48000000	22	1	1	2
48000000	22	1	1	2
48000000	22	1	1	2
48000000	22	1	1	2
48000000	22	1	1	2
48000000	22	1	1	2
48000000	22	1	1	2
49000000	21	1	0	2
49000000	21	1	1	2
49000000	21	1	1	2
49000000	21	1	0	2
49000000	21	1	1	2
49000000	21	1	1	2
49000000	21	1	1	2
49000000	21	1	1	2
49000000	21	1	1	2
49000000	21	1	1	2
49000000	21	1	1	2
49000000	21	1	1	2
49000000	21	1	1	2
49000000	21	1	0	2
49000000	21	1	1	2
49000000	21	1	1	2
49000000	21	1	1	2
49000000	21	1	1	2
49000000	21	1	1	2
49000000	21	1	0	2
50000000	22	1	1	2
50000000	22	1	1	2
50000000	22	1	1	2
50000000	22	1	1	2
50000000	22	1	0	2
50000000	22	1	1	2
50000000	22	1	0	2
50000000	22	1	0	2
50000000	22	1	1	2
50000000	22	1	1	2
50000000	22	1	0	2
50000000	22	1	1	2
50000000	22	1	1	2
50000000	22	1	1	2
50000000	22	1	1	2
50000000	22	1	1	2
50000000	22	1	1	2
50000000	22	1	1	2
50000000	22	1	0	2
50000000	22	1	1	2
51000000	21	1	1	2
51000000	21	1	0	2
51000000	21	1	1	2
51000000	21	1	1	2
51000000	21	1	1	2
51000000	21	1	1	2
51000000	21	1	0	2
51000000	21	1	1	2
51000000	21	1	1	2
51000000	21	1	0	2
51000000	21	1	1	2
51000000	21	1	0	2
51000000	21	1	1	2
51000000	21	1	1	2
51000000	21	1	1	2
51000000	21	1	1	2
51000000	21	1	1	2
51000000	21	1	1	2
51000000	21	1	1	2
51000000	21	1	1	2
52000000	21	1	1	2
52000000	21	1	1	2
52000000	21	1	1	2
52000000	21	1	0	2
52000000	21	1	1	2
52000000	21	1	1	2
52000000	21	1	1	2
52000000	21	1	0	2
52000000	21	1	1	2
52000000	21	1	1	2
52000000	21	1	1	2
52000000	21	1	1	2
52000000	21	1	1	2
52000000	21	1	1	2
52000000	21	1	1	2
52000000	21	1	1	2
52000000	21	1	0	2
52000000	21	1	1	2
52000000	21	1	0	2
52000000	21	1	1	2
53000000	21	1	0	2
53000000	21	1	1	2
53000000	21	1	1	2
53000000	21	1	1	2
53000000	21	1	1	2
53000000	21	1	1	2
53000000	21	1	1	2
53000000	21	1	1	2
53000000	21	1	0	2
53000000	21	1	1	2
53000000	21	1	1	2
53000000	21	1	0	2
53000000	21	1	1	2
53000000	21	1	1	2
53000000	21	1	1	2
53000000	21	1	1	2
53000000	21	1	1	2
53000000	21	1	0	2
53000000	21	1	1	2
53000000	21	1	1	2
54000000	41	1	1	2
54000000	41	1	1	2
54000000	41	1	1	2
54000000	41	1	1	2
54000000	41	1	1	2
54000000	41	1	1	2
54000000	41	1	1	2
54000000	41	1	1	2
54000000	41	1	1	2
54000000	41	1	1	2
54000000	41	1	1	2
54000000	41	1	1	2
54000000	41	1	1	2
54000000	41	1	0	2
54000000	41	1	1	2
54000000	41	1	1	2
54000000	41	1	0	2
54000000	41	1	1	2
54000000	41	1	0	2
54000000	41	1	1	2
55000000	20	1	1	2
55000000	20	1	1	2
55000000	20	1	1	2
55000000	20	1	1	2
55000000	20	1	1	2
55000000	20	1	1	2
55000000	20	1	1	2
55000000	20	1	1	2
55000000	20	1	1	2
55000000	20	1	1	2
55000000	20	1	1	2
55000000	20	1	1	2
55000000	20	1	0	2
55000000	20	1	1	2
55000000	20	1	0	2
55000000	20	1	1	2
55000000	20	1	1	2
55000000	20	1	0	2
55000000	20	1	1	2
55000000	20	1	0	2
56000000	16	1	0	2
56000000	16	1	1	2
56000000	16	1	1	2
56000000	16	1	1	2
56000000	16	1	1	2
56000000	16	1	1	2
56000000	16	1	1	2
56000000	16	1	1	2
56000000	16	1	1	2
56000000	16	1	0	2
56000000	16	1	1	2
56000000	16	1	0	2
56000000	16	1	0	2
56000000	16	1	1	2
56000000	16	1	1	2
56000000	16	1	1	2
56000000	16	1	1	2
56000000	16	1	1	2
56000000	16	1	1	2
56000000	16	1	1	2
57000000	20	1	1	2
57000000	20	1	1	2
57000000	20	1	1	2
57000000	20	1	1	2
57000000	20	1	1	2
57000000	20	1	1	2
57000000	20	1	1	2
57000000	20	1	0	2
57000000	20	1	0	2
57000000	20	1	1	2
57000000	20	1	1	2
57000000	20	1	1	2
57000000	20	1	1	2
57000000	20	1	1	2
57000000	20	1	1	2
57000000	20	1	1	2
57000000	20	1	1	2
57000000	20	1	1	2
57000000	20	1	1	2
57000000	20	1	1	2
58000000	16	1	1	2
58000000	16	1	1	2
58000000	16	1	0	2
58000000	16	1	1	2
58000000	16	1	1	2
58000000	16	1	1	2
58000000	16	1	1	2
58000000	16	1	1	2
58000000	16	1	0	2
58000000	16	1	0	2
58000000	16	1	1	2
58000000	16	1	1	2
58000000	16	1	0	2
58000000	16	1	1	2
58000000	16	1	0	2
58000000	16	1	0	2
58000000	16	1	1	2
58000000	16	1	1	2
58000000	16	1	1	2
58000000	16	1	1	2
59000000	20	1	1	2
59000000	20	1	1	2
59000000	20	1	1	2
59000000	20	1	0	2
59000000	20	1	0	2
59000000	20	1	1	2
59000000	20	1	1	2
59000000	20	1	0	2
59000000	20	1	0	2
59000000	20	1	1	2
59000000	20	1	0	2
59000000	20	1	0	2
59000000	20	1	0	2
59000000	20	1	0	2
59000000	20	1	0	2
59000000	20	1	1	2
59000000	20	1	0	2
59000000	20	1	0	2
59000000	20	1	0	2
59000000	20	1	0	2
60000000	21	1	0	2
60000000	21	1	1	2
60000000	21	1	1	2
60000000	21	1	1	2
60000000	21	1	1	2
60000000	21	1	1	2
60000000	21	1	0	2
60000000	21	1	1	2
60000000	21	1	1	2
60000000	21	1	1	2
60000000	21	1	1	2
60000000	21	1	0	2
60000000	21	1	1	2
60000000	21	1	1	2
60000000	21	1	1	2
60000000	21	1	1	2
60000000	21	1	1	2
60000000	21	1	0	2
60000000	21	1	1	2
60000000	21	1	1	2
