# Supplementary material for: Preference for Cute Infants Does Not Depend on Their Ethnicity or Species: Evidence from Hypothetical Adoption and Donation Paradigms
Source: PLoS One. 2015 Apr 6;10(4):e0121554. doi: 10.1371/journal.pone.0121554 (PMC4386811; doi:10.1371/journal.pone.0121554)
Supplement: S3 Dataset — (TXT) [file pone.0121554.s003.txt]

Vp_adoption	Sex	age	Response	Condition
1	1	21	1	1
1	1	21	1	1
1	1	21	1	1
1	1	21	1	1
1	1	21	1	1
1	1	21	1	1
1	1	21	0	1
1	1	21	1	1
1	1	21	0	1
1	1	21	1	1
1	1	21	1	1
1	1	21	1	1
1	1	21	1	1
1	1	21	1	1
1	1	21	1	1
1	1	21	1	1
1	1	21	1	1
1	1	21	1	1
1	1	21	1	1
1	1	21	1	1
2	1	44	1	1
2	1	44	0	1
2	1	44	1	1
2	1	44	1	1
2	1	44	1	1
2	1	44	1	1
2	1	44	1	1
2	1	44	1	1
2	1	44	1	1
2	1	44	1	1
2	1	44	1	1
2	1	44	1	1
2	1	44	1	1
2	1	44	1	1
2	1	44	1	1
2	1	44	1	1
2	1	44	1	1
2	1	44	0	1
2	1	44	1	1
2	1	44	1	1
3	1	22	1	1
3	1	22	1	1
3	1	22	1	1
3	1	22	1	1
3	1	22	1	1
3	1	22	0	1
3	1	22	1	1
3	1	22	1	1
3	1	22	1	1
3	1	22	1	1
3	1	22	1	1
3	1	22	1	1
3	1	22	1	1
3	1	22	1	1
3	1	22	1	1
3	1	22	1	1
3	1	22	1	1
3	1	22	0	1
3	1	22	0	1
3	1	22	1	1
4	1	20	0	1
4	1	20	1	1
4	1	20	0	1
4	1	20	1	1
4	1	20	0	1
4	1	20	1	1
4	1	20	1	1
4	1	20	0	1
4	1	20	1	1
4	1	20	1	1
4	1	20	1	1
4	1	20	1	1
4	1	20	1	1
4	1	20	0	1
4	1	20	0	1
4	1	20	1	1
4	1	20	1	1
4	1	20	1	1
4	1	20	1	1
4	1	20	0	1
5	1	23	1	1
5	1	23	1	1
5	1	23	1	1
5	1	23	1	1
5	1	23	0	1
5	1	23	1	1
5	1	23	1	1
5	1	23	1	1
5	1	23	1	1
5	1	23	1	1
5	1	23	1	1
5	1	23	0	1
5	1	23	1	1
5	1	23	1	1
5	1	23	1	1
5	1	23	1	1
5	1	23	0	1
5	1	23	1	1
5	1	23	1	1
5	1	23	1	1
6	0	15	1	1
6	0	15	1	1
6	0	15	1	1
6	0	15	1	1
6	0	15	1	1
6	0	15	1	1
6	0	15	1	1
6	0	15	1	1
6	0	15	1	1
6	0	15	1	1
6	0	15	1	1
6	0	15	1	1
6	0	15	0	1
6	0	15	1	1
6	0	15	1	1
6	0	15	1	1
6	0	15	1	1
6	0	15	0	1
6	0	15	0	1
6	0	15	1	1
7	0	15	1	1
7	0	15	1	1
7	0	15	1	1
7	0	15	0	1
7	0	15	0	1
7	0	15	1	1
7	0	15	1	1
7	0	15	1	1
7	0	15	1	1
7	0	15	1	1
7	0	15	1	1
7	0	15	1	1
7	0	15	0	1
7	0	15	1	1
7	0	15	1	1
7	0	15	1	1
7	0	15	1	1
7	0	15	1	1
7	0	15	1	1
7	0	15	1	1
8	0	15	1	1
8	0	15	0	1
8	0	15	0	1
8	0	15	0	1
8	0	15	1	1
8	0	15	1	1
8	0	15	1	1
8	0	15	0	1
8	0	15	0	1
8	0	15	1	1
8	0	15	1	1
8	0	15	1	1
8	0	15	0	1
8	0	15	1	1
8	0	15	0	1
8	0	15	0	1
8	0	15	1	1
8	0	15	1	1
8	0	15	1	1
8	0	15	1	1
9	0	45	1	1
9	0	45	1	1
9	0	45	0	1
9	0	45	1	1
9	0	45	1	1
9	0	45	1	1
9	0	45	1	1
9	0	45	1	1
9	0	45	1	1
9	0	45	1	1
9	0	45	1	1
9	0	45	1	1
9	0	45	1	1
9	0	45	1	1
9	0	45	1	1
9	0	45	1	1
9	0	45	1	1
9	0	45	1	1
9	0	45	1	1
9	0	45	1	1
10	0	22	1	1
10	0	22	1	1
10	0	22	1	1
10	0	22	1	1
10	0	22	1	1
10	0	22	1	1
10	0	22	1	1
10	0	22	1	1
10	0	22	1	1
10	0	22	0	1
10	0	22	1	1
10	0	22	0	1
10	0	22	0	1
10	0	22	1	1
10	0	22	1	1
10	0	22	0	1
10	0	22	1	1
10	0	22	1	1
10	0	22	0	1
10	0	22	1	1
11	1	19	0	1
11	1	19	1	1
11	1	19	1	1
11	1	19	1	1
11	1	19	1	1
11	1	19	1	1
11	1	19	1	1
11	1	19	1	1
11	1	19	1	1
11	1	19	1	1
11	1	19	1	1
11	1	19	1	1
11	1	19	1	1
11	1	19	1	1
11	1	19	1	1
11	1	19	1	1
11	1	19	1	1
11	1	19	1	1
11	1	19	1	1
11	1	19	1	1
12	0	38	0	1
12	0	38	1	1
12	0	38	1	1
12	0	38	0	1
12	0	38	1	1
12	0	38	0	1
12	0	38	0	1
12	0	38	0	1
12	0	38	1	1
12	0	38	1	1
12	0	38	1	1
12	0	38	0	1
12	0	38	1	1
12	0	38	1	1
12	0	38	1	1
12	0	38	0	1
12	0	38	1	1
12	0	38	1	1
12	0	38	1	1
12	0	38	0	1
13	0	23	1	1
13	0	23	1	1
13	0	23	0	1
13	0	23	1	1
13	0	23	1	1
13	0	23	0	1
13	0	23	0	1
13	0	23	0	1
13	0	23	1	1
13	0	23	1	1
13	0	23	1	1
13	0	23	1	1
13	0	23	0	1
13	0	23	1	1
13	0	23	0	1
13	0	23	1	1
13	0	23	1	1
13	0	23	1	1
13	0	23	1	1
13	0	23	0	1
14	0	29	1	1
14	0	29	1	1
14	0	29	1	1
14	0	29	1	1
14	0	29	1	1
14	0	29	1	1
14	0	29	1	1
14	0	29	1	1
14	0	29	1	1
14	0	29	0	1
14	0	29	1	1
14	0	29	0	1
14	0	29	1	1
14	0	29	1	1
14	0	29	1	1
14	0	29	1	1
14	0	29	1	1
14	0	29	1	1
14	0	29	1	1
14	0	29	1	1
15	1	45	1	1
15	1	45	1	1
15	1	45	1	1
15	1	45	0	1
15	1	45	0	1
15	1	45	0	1
15	1	45	1	1
15	1	45	1	1
15	1	45	1	1
15	1	45	1	1
15	1	45	1	1
15	1	45	1	1
15	1	45	1	1
15	1	45	1	1
15	1	45	1	1
15	1	45	1	1
15	1	45	1	1
15	1	45	1	1
15	1	45	1	1
15	1	45	1	1
16	0	33	1	1
16	0	33	1	1
16	0	33	1	1
16	0	33	1	1
16	0	33	1	1
16	0	33	1	1
16	0	33	1	1
16	0	33	1	1
16	0	33	1	1
16	0	33	1	1
16	0	33	0	1
16	0	33	1	1
16	0	33	1	1
16	0	33	1	1
16	0	33	1	1
16	0	33	1	1
16	0	33	1	1
16	0	33	0	1
16	0	33	1	1
16	0	33	1	1
17	0	35	1	1
17	0	35	1	1
17	0	35	1	1
17	0	35	0	1
17	0	35	1	1
17	0	35	1	1
17	0	35	1	1
17	0	35	0	1
17	0	35	1	1
17	0	35	1	1
17	0	35	1	1
17	0	35	1	1
17	0	35	1	1
17	0	35	1	1
17	0	35	1	1
17	0	35	1	1
17	0	35	1	1
17	0	35	0	1
17	0	35	1	1
18	0	21	1	1
18	1	21	1	1
18	1	21	1	1
18	1	21	1	1
18	1	21	1	1
18	1	21	1	1
18	1	21	0	1
18	1	21	1	1
18	1	21	1	1
18	1	21	1	1
18	1	21	1	1
18	1	21	1	1
18	1	21	1	1
18	1	21	1	1
18	1	21	1	1
18	1	21	1	1
18	1	21	1	1
18	1	21	1	1
18	1	21	1	1
18	1	21	1	1
19	1	19	1	1
19	1	19	1	1
19	1	19	1	1
19	1	19	1	1
19	1	19	1	1
19	1	19	1	1
19	1	19	1	1
19	1	19	0	1
19	1	19	0	1
19	1	19	1	1
19	1	19	0	1
19	1	19	1	1
19	1	19	1	1
19	1	19	1	1
19	1	19	1	1
19	1	19	1	1
19	1	19	1	1
19	1	19	0	1
20	1	23	1	1
20	1	23	1	1
20	1	23	1	1
20	1	23	1	1
20	1	23	1	1
20	1	23	1	1
20	1	23	1	1
20	1	23	1	1
20	1	23	0	1
20	1	23	1	1
20	1	23	1	1
20	1	23	1	1
20	1	23	1	1
20	1	23	1	1
20	1	23	1	1
20	1	23	1	1
20	1	23	1	1
20	1	23	0	1
20	1	23	1	1
20	1	23	1	1
21	0	25	1	1
21	0	25	1	1
21	0	25	1	1
21	0	25	1	1
21	0	25	1	1
21	0	25	0	1
21	0	25	1	1
21	0	25	0	1
21	0	25	1	1
21	0	25	1	1
21	0	25	1	1
21	0	25	1	1
21	0	25	1	1
21	0	25	1	1
21	0	25	1	1
21	0	25	1	1
21	0	25	1	1
21	0	25	1	1
21	0	25	1	1
21	0	25	1	1
22	0	21	0	1
22	0	21	1	1
22	0	21	1	1
22	0	21	1	1
22	0	21	1	1
22	0	21	1	1
22	0	21	1	1
22	0	21	1	1
22	0	21	1	1
22	0	21	0	1
22	0	21	1	1
22	0	21	1	1
22	0	21	1	1
22	0	21	1	1
22	0	21	1	1
22	0	21	1	1
22	0	21	1	1
22	0	21	1	1
22	0	21	1	1
22	0	21	0	1
23	0	25	1	1
23	0	25	0	1
23	0	25	1	1
23	0	25	1	1
23	0	25	0	1
23	0	25	1	1
23	0	25	1	1
23	0	25	1	1
23	0	25	1	1
23	0	25	0	1
23	0	25	1	1
23	0	25	1	1
23	0	25	1	1
23	0	25	1	1
23	0	25	0	1
23	0	25	0	1
23	0	25	0	1
23	0	25	0	1
23	0	25	0	1
24	0	25	1	1
24	0	25	1	1
24	0	25	1	1
24	0	25	0	1
24	0	25	1	1
24	0	25	0	1
24	0	25	1	1
24	0	25	1	1
24	0	25	1	1
24	0	25	1	1
24	0	25	1	1
24	0	25	1	1
24	0	25	1	1
24	0	25	0	1
24	0	25	1	1
24	0	25	1	1
24	0	25	1	1
24	0	25	1	1
24	0	25	1	1
24	0	25	0	1
25	0	24	1	1
25	0	24	1	1
25	0	24	1	1
25	0	24	1	1
25	0	24	1	1
25	0	24	0	1
25	0	24	1	1
25	0	24	1	1
25	0	24	1	1
25	0	24	1	1
25	0	24	1	1
25	0	24	1	1
25	0	24	1	1
25	0	24	1	1
25	0	24	1	1
25	0	24	1	1
25	0	24	1	1
25	0	24	1	1
25	0	24	1	1
25	0	24	1	1
26	0	18	0	1
26	0	18	1	1
26	0	18	1	1
26	0	18	1	1
26	0	18	1	1
26	0	18	1	1
26	0	18	1	1
26	0	18	0	1
26	0	18	0	1
26	0	18	0	1
26	0	18	1	1
26	0	18	0	1
26	0	18	1	1
26	0	18	0	1
26	0	18	1	1
26	0	18	1	1
26	0	18	1	1
26	0	18	1	1
26	0	18	1	1
26	0	18	1	1
27	0	20	0	1
27	0	20	0	1
27	0	20	1	1
27	0	20	1	1
27	0	20	1	1
27	0	20	1	1
27	0	20	1	1
27	0	20	0	1
27	0	20	1	1
27	0	20	1	1
27	0	20	0	1
27	0	20	1	1
27	0	20	1	1
27	0	20	1	1
27	0	20	1	1
27	0	20	1	1
27	0	20	1	1
27	0	20	1	1
27	0	20	1	1
27	0	20	1	1
28	0	22	1	1
28	0	22	1	1
28	0	22	1	1
28	0	22	0	1
28	0	22	0	1
28	0	22	1	1
28	0	22	0	1
28	0	22	1	1
28	0	22	1	1
28	0	22	1	1
28	0	22	1	1
28	0	22	1	1
28	0	22	0	1
28	0	22	0	1
28	0	22	1	1
28	0	22	1	1
28	0	22	1	1
28	0	22	0	1
28	0	22	0	1
28	0	22	1	1
29	0	24	1	1
29	0	24	1	1
29	0	24	1	1
29	0	24	1	1
29	0	24	1	1
29	0	24	1	1
29	0	24	0	1
29	0	24	1	1
29	0	24	1	1
29	0	24	1	1
29	0	24	0	1
29	0	24	1	1
29	0	24	1	1
29	0	24	1	1
29	0	24	1	1
29	0	24	0	1
29	0	24	0	1
29	0	24	1	1
29	0	24	1	1
29	0	24	1	1
30	0	25	1	1
30	0	25	1	1
30	0	25	0	1
30	0	25	1	1
30	0	25	1	1
30	0	25	1	1
30	0	25	1	1
30	0	25	1	1
30	0	25	1	1
30	0	25	1	1
30	0	25	1	1
30	0	25	1	1
30	0	25	1	1
30	0	25	1	1
30	0	25	1	1
30	0	25	1	1
30	0	25	1	1
30	0	25	1	1
30	0	25	1	1
30	0	25	1	1
31	0	40	1	1
31	0	40	0	1
31	0	40	0	1
31	0	40	1	1
31	0	40	1	1
31	0	40	1	1
31	0	40	1	1
31	0	40	1	1
31	0	40	1	1
31	0	40	1	1
31	0	40	1	1
31	0	40	0	1
31	0	40	1	1
31	0	40	0	1
31	0	40	1	1
31	0	40	1	1
31	0	40	1	1
31	0	40	0	1
31	0	40	0	1
31	0	40	1	1
32	0	30	0	1
32	0	30	1	1
32	0	30	1	1
32	0	30	0	1
32	0	30	1	1
32	0	30	0	1
32	0	30	0	1
32	0	30	1	1
32	0	30	1	1
32	0	30	1	1
32	0	30	1	1
32	0	30	1	1
32	0	30	1	1
32	0	30	1	1
32	0	30	1	1
32	0	30	1	1
32	0	30	1	1
32	0	30	0	1
32	0	30	1	1
32	0	30	0	1
33	0	24	1	1
33	0	24	1	1
33	0	24	1	1
33	0	24	1	1
33	0	24	1	1
33	0	24	1	1
33	0	24	1	1
33	0	24	1	1
33	0	24	1	1
33	0	24	0	1
33	0	24	0	1
33	0	24	1	1
33	0	24	0	1
33	0	24	1	1
33	0	24	1	1
33	0	24	1	1
33	0	24	1	1
33	0	24	1	1
33	0	24	1	1
34	0	20	1	1
34	0	20	1	1
34	0	20	0	1
34	0	20	1	1
34	0	20	1	1
34	0	20	1	1
34	0	20	0	1
34	0	20	1	1
34	0	20	1	1
34	0	20	1	1
34	0	20	1	1
34	0	20	1	1
34	0	20	1	1
34	0	20	1	1
34	0	20	0	1
34	0	20	1	1
34	0	20	1	1
34	0	20	0	1
34	0	20	1	1
34	0	20	1	1
35	0	21	0	1
35	0	21	0	1
35	0	21	0	1
35	0	21	1	1
35	0	21	0	1
35	0	21	0	1
35	0	21	0	1
35	0	21	0	1
35	0	21	0	1
35	0	21	0	1
35	0	21	0	1
35	0	21	1	1
35	0	21	1	1
35	0	21	0	1
35	0	21	0	1
35	0	21	1	1
35	0	21	0	1
35	0	21	0	1
35	0	21	0	1
35	0	21	1	1
36	0	22	1	1
36	0	22	1	1
36	0	22	1	1
36	0	22	1	1
36	0	22	1	1
36	0	22	1	1
36	0	22	1	1
36	0	22	0	1
36	0	22	1	1
36	0	22	0	1
36	0	22	0	1
36	0	22	1	1
36	0	22	0	1
36	0	22	1	1
36	0	22	1	1
36	0	22	0	1
36	0	22	1	1
36	0	22	1	1
36	0	22	1	1
36	0	22	1	1
37	0	21	0	1
37	0	21	1	1
37	0	21	0	1
37	0	21	0	1
37	0	21	1	1
37	0	21	1	1
37	0	21	0	1
37	0	21	0	1
37	0	21	0	1
37	0	21	0	1
37	0	21	0	1
37	0	21	0	1
37	0	21	1	1
37	0	21	0	1
37	0	21	1	1
37	0	21	0	1
37	0	21	0	1
37	0	21	0	1
37	0	21	1	1
37	0	21	0	1
38	0	22	0	1
38	0	22	1	1
38	0	22	0	1
38	0	22	0	1
38	0	22	0	1
38	0	22	1	1
38	0	22	1	1
38	0	22	1	1
38	0	22	0	1
38	0	22	0	1
38	0	22	1	1
38	0	22	0	1
38	0	22	0	1
38	0	22	1	1
38	0	22	1	1
38	0	22	1	1
38	0	22	0	1
38	0	22	0	1
38	0	22	0	1
38	0	22	0	1
39	0	20	1	1
39	0	20	1	1
39	0	20	1	1
39	0	20	1	1
39	0	20	1	1
39	0	20	1	1
39	0	20	1	1
39	0	20	1	1
39	0	20	1	1
39	0	20	1	1
39	0	20	0	1
39	0	20	1	1
39	0	20	1	1
39	0	20	1	1
39	0	20	1	1
39	0	20	1	1
39	0	20	0	1
39	0	20	1	1
39	0	20	1	1
39	0	20	1	1
40	0	21	1	1
40	0	21	0	1
40	0	21	0	1
40	0	21	0	1
40	0	21	1	1
40	0	21	1	1
40	0	21	0	1
40	0	21	0	1
40	0	21	0	1
40	0	21	1	1
40	0	21	1	1
40	0	21	1	1
40	0	21	1	1
40	0	21	0	1
40	0	21	1	1
40	0	21	1	1
40	0	21	0	1
40	0	21	1	1
40	0	21	1	1
40	0	21	1	1
41	1	23	1	1
41	1	23	1	1
41	1	23	1	1
41	1	23	1	1
41	1	23	1	1
41	1	23	1	1
41	1	23	1	1
41	1	23	1	1
41	1	23	1	1
41	1	23	1	1
41	1	23	1	1
41	1	23	1	1
41	1	23	1	1
41	1	23	1	1
41	1	23	1	1
41	1	23	0	1
41	1	23	1	1
41	1	23	0	1
41	1	23	1	1
41	1	23	1	1
42	1	20	1	1
42	1	20	1	1
42	1	20	1	1
42	1	20	1	1
42	1	20	1	1
42	1	20	1	1
42	1	20	1	1
42	1	20	1	1
42	1	20	1	1
42	1	20	0	1
42	1	20	1	1
42	1	20	1	1
42	1	20	1	1
42	1	20	1	1
42	1	20	1	1
42	1	20	1	1
42	1	20	1	1
42	1	20	1	1
42	1	20	1	1
42	1	20	1	1
43	1	22	1	1
43	1	22	0	1
43	1	22	0	1
43	1	22	1	1
43	1	22	0	1
43	1	22	0	1
43	1	22	1	1
43	1	22	0	1
43	1	22	1	1
43	1	22	1	1
43	1	22	1	1
43	1	22	1	1
43	1	22	0	1
43	1	22	1	1
43	1	22	1	1
43	1	22	1	1
43	1	22	1	1
43	1	22	0	1
43	1	22	1	1
43	1	22	0	1
44	1	22	1	1
44	1	22	1	1
44	1	22	1	1
44	1	22	1	1
44	1	22	0	1
44	1	22	0	1
44	1	22	0	1
44	1	22	1	1
44	1	22	1	1
44	1	22	1	1
44	1	22	0	1
44	1	22	1	1
44	1	22	0	1
44	1	22	1	1
44	1	22	1	1
44	1	22	1	1
44	1	22	1	1
44	1	22	0	1
44	1	22	0	1
44	1	22	0	1
45	1	22	1	1
45	1	22	0	1
45	1	22	1	1
45	1	22	1	1
45	1	22	1	1
45	1	22	1	1
45	1	22	1	1
45	1	22	0	1
45	1	22	1	1
45	1	22	1	1
45	1	22	1	1
45	1	22	1	1
45	1	22	0	1
45	1	22	0	1
45	1	22	1	1
45	1	22	1	1
45	1	22	1	1
45	1	22	1	1
45	1	22	1	1
45	1	22	1	1
46	1	23	1	1
46	1	23	1	1
46	1	23	1	1
46	1	23	1	1
46	1	23	1	1
46	1	23	1	1
46	1	23	1	1
46	1	23	1	1
46	1	23	0	1
46	1	23	1	1
46	1	23	1	1
46	1	23	1	1
46	1	23	1	1
46	1	23	1	1
46	1	23	1	1
46	1	23	1	1
46	1	23	1	1
46	1	23	1	1
46	1	23	1	1
46	1	23	1	1
47	1	25	1	1
47	1	25	1	1
47	1	25	1	1
47	1	25	1	1
47	1	25	1	1
47	1	25	1	1
47	1	25	1	1
47	1	25	1	1
47	1	25	1	1
47	1	25	1	1
47	1	25	1	1
47	1	25	1	1
47	1	25	1	1
47	1	25	1	1
47	1	25	1	1
47	1	25	0	1
47	1	25	1	1
47	1	25	1	1
47	1	25	1	1
47	1	25	1	1
48	1	24	1	1
48	1	24	1	1
48	1	24	0	1
48	1	24	1	1
48	1	24	1	1
48	1	24	0	1
48	1	24	1	1
48	1	24	1	1
48	1	24	1	1
48	1	24	1	1
48	1	24	1	1
48	1	24	0	1
48	1	24	1	1
48	1	24	1	1
48	1	24	1	1
48	1	24	1	1
48	1	24	0	1
48	1	24	0	1
48	1	24	1	1
48	1	24	1	1
49	1	23	1	1
49	1	23	1	1
49	1	23	1	1
49	1	23	0	1
49	1	23	0	1
49	1	23	1	1
49	1	23	1	1
49	1	23	1	1
49	1	23	1	1
49	1	23	1	1
49	1	23	1	1
49	1	23	1	1
49	1	23	1	1
49	1	23	1	1
49	1	23	1	1
49	1	23	1	1
49	1	23	1	1
49	1	23	1	1
49	1	23	1	1
49	1	23	1	1
50	1	22	1	1
50	1	22	1	1
50	1	22	1	1
50	1	22	1	1
50	1	22	1	1
50	1	22	1	1
50	1	22	1	1
50	1	22	1	1
50	1	22	1	1
50	1	22	1	1
50	1	22	1	1
50	1	22	1	1
50	1	22	1	1
50	1	22	1	1
50	1	22	0	1
50	1	22	1	1
50	1	22	1	1
50	1	22	1	1
50	1	22	1	1
50	1	22	1	1
51	1	23	0	1
51	1	23	1	1
51	1	23	0	1
51	1	23	1	1
51	1	23	1	1
51	1	23	0	1
51	1	23	1	1
51	1	23	1	1
51	1	23	1	1
51	1	23	0	1
51	1	23	0	1
51	1	23	1	1
51	1	23	1	1
51	1	23	1	1
51	1	23	1	1
51	1	23	1	1
51	1	23	1	1
51	1	23	1	1
51	1	23	0	1
51	1	23	1	1
52	1	20	1	1
52	1	20	1	1
52	1	20	1	1
52	1	20	1	1
52	1	20	1	1
52	1	20	1	1
52	1	20	1	1
52	1	20	1	1
52	1	20	1	1
52	1	20	1	1
52	1	20	1	1
52	1	20	1	1
52	1	20	1	1
52	1	20	1	1
52	1	20	1	1
52	1	20	0	1
52	1	20	1	1
52	1	20	1	1
52	1	20	1	1
52	1	20	0	1
53	1	20	1	1
53	1	20	1	1
53	1	20	0	1
53	1	20	1	1
53	1	20	1	1
53	1	20	1	1
53	1	20	1	1
53	1	20	0	1
53	1	20	1	1
53	1	20	1	1
53	1	20	1	1
53	1	20	1	1
53	1	20	1	1
53	1	20	0	1
53	1	20	1	1
53	1	20	1	1
53	1	20	1	1
53	1	20	1	1
53	1	20	1	1
53	1	20	1	1
54	1	20	1	1
54	1	20	1	1
54	1	20	1	1
54	1	20	1	1
54	1	20	1	1
54	1	20	1	1
54	1	20	1	1
54	1	20	1	1
54	1	20	1	1
54	1	20	0	1
54	1	20	1	1
54	1	20	1	1
54	1	20	1	1
54	1	20	1	1
54	1	20	1	1
54	1	20	1	1
54	1	20	1	1
54	1	20	1	1
54	1	20	0	1
54	1	20	1	1
55	1	21	1	1
55	1	21	0	1
55	1	21	1	1
55	1	21	1	1
55	1	21	1	1
55	1	21	1	1
55	1	21	1	1
55	1	21	1	1
55	1	21	0	1
55	1	21	1	1
55	1	21	1	1
55	1	21	1	1
55	1	21	1	1
55	1	21	1	1
55	1	21	1	1
55	1	21	1	1
55	1	21	0	1
55	1	21	1	1
55	1	21	1	1
55	1	21	1	1
56	1	17	0	1
56	1	17	0	1
56	1	17	1	1
56	1	17	0	1
56	1	17	0	1
56	1	17	0	1
56	1	17	1	1
56	1	17	0	1
56	1	17	1	1
56	1	17	1	1
56	1	17	0	1
56	1	17	0	1
56	1	17	0	1
56	1	17	0	1
56	1	17	0	1
56	1	17	0	1
56	1	17	0	1
56	1	17	0	1
56	1	17	1	1
56	1	17	1	1
57	1	20	1	1
57	1	20	1	1
57	1	20	1	1
57	1	20	1	1
57	1	20	1	1
57	1	20	1	1
57	1	20	1	1
57	1	20	0	1
57	1	20	1	1
57	1	20	1	1
57	1	20	0	1
57	1	20	1	1
57	1	20	0	1
57	1	20	1	1
57	1	20	1	1
57	1	20	0	1
57	1	20	1	1
57	1	20	1	1
57	1	20	0	1
57	1	20	1	1
58	1	18	1	1
58	1	18	1	1
58	1	18	1	1
58	1	18	1	1
58	1	18	0	1
58	1	18	1	1
58	1	18	1	1
58	1	18	1	1
58	1	18	1	1
58	1	18	1	1
58	1	18	1	1
58	1	18	1	1
58	1	18	0	1
58	1	18	1	1
58	1	18	1	1
58	1	18	1	1
58	1	18	1	1
58	1	18	1	1
58	1	18	1	1
58	1	18	1	1
59	1	20	1	1
59	1	20	0	1
59	1	20	0	1
59	1	20	1	1
59	1	20	1	1
59	1	20	1	1
59	1	20	0	1
59	1	20	0	1
59	1	20	0	1
59	1	20	0	1
59	1	20	0	1
59	1	20	1	1
59	1	20	1	1
59	1	20	1	1
59	1	20	1	1
59	1	20	1	1
59	1	20	1	1
59	1	20	1	1
59	1	20	0	1
59	1	20	1	1
60	1	20	0	1
60	1	20	1	1
60	1	20	1	1
60	1	20	1	1
60	1	20	1	1
60	1	20	1	1
60	1	20	1	1
60	1	20	1	1
60	1	20	1	1
60	1	20	1	1
60	1	20	1	1
60	1	20	1	1
60	1	20	1	1
60	1	20	1	1
60	1	20	1	1
60	1	20	1	1
60	1	20	1	1
60	1	20	1	1
60	1	20	1	1
60	1	20	1	1
100	1	50	0	0
100	1	50	1	0
100	1	50	1	0
100	1	50	0	0
100	1	50	1	0
100	1	50	1	0
100	1	50	0	0
100	1	50	1	0
100	1	50	1	0
100	1	50	1	0
100	1	50	0	0
100	1	50	0	0
100	1	50	1	0
100	1	50	1	0
100	1	50	1	0
100	1	50	0	0
100	1	50	1	0
100	1	50	1	0
100	1	50	0	0
100	1	50	1	0
200	0	50	1	0
200	0	50	0	0
200	0	50	1	0
200	0	50	1	0
200	0	50	1	0
200	0	50	1	0
200	0	50	0	0
200	0	50	1	0
200	0	50	1	0
200	0	50	1	0
200	0	50	1	0
200	0	50	1	0
200	0	50	1	0
200	0	50	1	0
200	0	50	1	0
200	0	50	1	0
200	0	50	1	0
200	0	50	1	0
200	0	50	1	0
200	0	50	1	0
300	1	24	1	0
300	1	24	0	0
300	1	24	1	0
300	1	24	0	0
300	1	24	1	0
300	1	24	0	0
300	1	24	1	0
300	1	24	1	0
300	1	24	1	0
300	1	24	0	0
300	1	24	1	0
300	1	24	0	0
300	1	24	1	0
300	1	24	1	0
300	1	24	1	0
300	1	24	1	0
300	1	24	0	0
300	1	24	1	0
300	1	24	1	0
300	1	24	1	0
400	0	26	1	0
400	0	26	0	0
400	0	26	1	0
400	0	26	1	0
400	0	26	1	0
400	0	26	1	0
400	0	26	1	0
400	0	26	1	0
400	0	26	1	0
400	0	26	1	0
400	0	26	1	0
400	0	26	1	0
400	0	26	1	0
400	0	26	1	0
400	0	26	1	0
400	0	26	1	0
400	0	26	1	0
400	0	26	1	0
400	0	26	1	0
400	0	26	1	0
500	0	21	1	0
500	0	21	0	0
500	0	21	1	0
500	0	21	1	0
500	0	21	1	0
500	0	21	0	0
500	0	21	1	0
500	0	21	1	0
500	0	21	0	0
500	0	21	1	0
500	0	21	0	0
500	0	21	1	0
500	0	21	1	0
500	0	21	1	0
500	0	21	1	0
500	0	21	1	0
500	0	21	0	0
500	0	21	1	0
500	0	21	1	0
500	0	21	0	0
600	1	21	1	0
600	1	21	1	0
600	1	21	1	0
600	1	21	1	0
600	1	21	1	0
600	1	21	1	0
600	1	21	1	0
600	1	21	1	0
600	1	21	0	0
600	1	21	1	0
600	1	21	0	0
600	1	21	1	0
600	1	21	1	0
600	1	21	1	0
600	1	21	1	0
600	1	21	1	0
600	1	21	1	0
600	1	21	1	0
600	1	21	1	0
600	1	21	1	0
700	1	23	0	0
700	1	23	1	0
700	1	23	1	0
700	1	23	1	0
700	1	23	1	0
700	1	23	1	0
700	1	23	1	0
700	1	23	0	0
700	1	23	1	0
700	1	23	1	0
700	1	23	1	0
700	1	23	1	0
700	1	23	1	0
700	1	23	1	0
700	1	23	1	0
700	1	23	1	0
700	1	23	1	0
700	1	23	1	0
700	1	23	1	0
700	1	23	0	0
800	1	20	0	0
800	1	20	1	0
800	1	20	1	0
800	1	20	1	0
800	1	20	1	0
800	1	20	1	0
800	1	20	1	0
800	1	20	1	0
800	1	20	0	0
800	1	20	1	0
800	1	20	1	0
800	1	20	1	0
800	1	20	0	0
800	1	20	1	0
800	1	20	1	0
800	1	20	1	0
800	1	20	1	0
800	1	20	1	0
800	1	20	0	0
800	1	20	0	0
900	0	25	0	0
900	0	25	1	0
900	0	25	0	0
900	0	25	0	0
900	0	25	0	0
900	0	25	1	0
900	0	25	1	0
900	0	25	0	0
900	0	25	1	0
900	0	25	0	0
900	0	25	1	0
900	0	25	0	0
900	0	25	0	0
900	0	25	0	0
900	0	25	0	0
900	0	25	1	0
900	0	25	0	0
900	0	25	1	0
900	0	25	0	0
900	0	25	1	0
1000	0	22	0	0
1000	0	22	0	0
1000	0	22	0	0
1000	0	22	0	0
1000	0	22	0	0
1000	0	22	0	0
1000	0	22	1	0
1000	0	22	1	0
1000	0	22	0	0
1000	0	22	1	0
1000	0	22	0	0
1000	0	22	1	0
1000	0	22	1	0
1000	0	22	0	0
1000	0	22	1	0
1000	0	22	1	0
1000	0	22	0	0
1000	0	22	0	0
1000	0	22	1	0
1000	0	22	1	0
1100	1	53	1	0
1100	1	53	1	0
1100	1	53	1	0
1100	1	53	1	0
1100	1	53	1	0
1100	1	53	1	0
1100	1	53	1	0
1100	1	53	1	0
1100	1	53	1	0
1100	1	53	1	0
1100	1	53	1	0
1100	1	53	1	0
1100	1	53	1	0
1100	1	53	1	0
1100	1	53	1	0
1100	1	53	1	0
1100	1	53	1	0
1100	1	53	1	0
1100	1	53	1	0
1100	1	53	1	0
1200	1	22	1	0
1200	1	22	1	0
1200	1	22	1	0
1200	1	22	1	0
1200	1	22	1	0
1200	1	22	1	0
1200	1	22	1	0
1200	1	22	1	0
1200	1	22	1	0
1200	1	22	1	0
1200	1	22	1	0
1200	1	22	1	0
1200	1	22	1	0
1200	1	22	1	0
1200	1	22	1	0
1200	1	22	1	0
1200	1	22	1	0
1200	1	22	1	0
1200	1	22	1	0
1200	1	22	0	0
1300	0	19	1	0
1300	0	19	1	0
1300	0	19	1	0
1300	0	19	1	0
1300	0	19	1	0
1300	0	19	1	0
1300	0	19	1	0
1300	0	19	1	0
1300	0	19	1	0
1300	0	19	1	0
1300	0	19	0	0
1300	0	19	1	0
1300	0	19	1	0
1300	0	19	1	0
1300	0	19	1	0
1300	0	19	1	0
1300	0	19	1	0
1300	0	19	1	0
1300	0	19	1	0
1300	0	19	1	0
1400	0	22	1	0
1400	0	22	1	0
1400	0	22	1	0
1400	0	22	1	0
1400	0	22	0	0
1400	0	22	1	0
1400	0	22	1	0
1400	0	22	1	0
1400	0	22	1	0
1400	0	22	1	0
1400	0	22	1	0
1400	0	22	1	0
1400	0	22	1	0
1400	0	22	0	0
1400	0	22	1	0
1400	0	22	1	0
1400	0	22	1	0
1400	0	22	1	0
1400	0	22	1	0
1400	0	22	1	0
1500	0	62	1	0
1500	0	62	1	0
1500	0	62	0	0
1500	0	62	0	0
1500	0	62	1	0
1500	0	62	0	0
1500	0	62	0	0
1500	0	62	0	0
1500	0	62	0	0
1500	0	62	1	0
1500	0	62	1	0
1500	0	62	1	0
1500	0	62	0	0
1500	0	62	0	0
1500	0	62	1	0
1500	0	62	1	0
1500	0	62	0	0
1500	0	62	1	0
1500	0	62	1	0
1500	0	62	0	0
1600	0	24	0	0
1600	0	24	0	0
1600	0	24	0	0
1600	0	24	0	0
1600	0	24	0	0
1600	0	24	1	0
1600	0	24	0	0
1600	0	24	0	0
1600	0	24	0	0
1600	0	24	0	0
1600	0	24	0	0
1600	0	24	1	0
1600	0	24	0	0
1600	0	24	0	0
1600	0	24	1	0
1600	0	24	1	0
1600	0	24	0	0
1600	0	24	0	0
1600	0	24	1	0
1600	0	24	1	0
1700	0	68	0	0
1700	0	68	1	0
1700	0	68	1	0
1700	0	68	0	0
1700	0	68	0	0
1700	0	68	0	0
1700	0	68	1	0
1700	0	68	0	0
1700	0	68	1	0
1700	0	68	0	0
1700	0	68	0	0
1700	0	68	1	0
1700	0	68	0	0
1700	0	68	0	0
1700	0	68	0	0
1700	0	68	1	0
1700	0	68	1	0
1700	0	68	1	0
1700	0	68	0	0
1800	1	22	0	0
1800	1	22	1	0
1800	1	22	1	0
1800	1	22	1	0
1800	1	22	1	0
1800	1	22	1	0
1800	1	22	1	0
1800	1	22	1	0
1800	1	22	1	0
1800	1	22	0	0
1800	1	22	1	0
1800	1	22	1	0
1800	1	22	1	0
1800	1	22	0	0
1800	1	22	1	0
1800	1	22	0	0
1800	1	22	1	0
1800	1	22	1	0
1800	1	22	1	0
1800	1	22	1	0
1900	1	22	1	0
1900	1	22	1	0
1900	1	22	0	0
1900	1	22	1	0
1900	1	22	1	0
1900	1	22	1	0
1900	1	22	1	0
1900	1	22	1	0
1900	1	22	1	0
1900	1	22	1	0
1900	1	22	1	0
1900	1	22	1	0
1900	1	22	1	0
1900	1	22	1	0
1900	1	22	1	0
1900	1	22	1	0
1900	1	22	1	0
1900	1	22	1	0
1900	1	22	1	0
1900	1	22	1	0
2000	1	22	1	0
2000	1	22	1	0
2000	1	22	1	0
2000	1	22	1	0
2000	1	22	1	0
2000	1	22	1	0
2000	1	22	1	0
2000	1	22	1	0
2000	1	22	0	0
2000	1	22	0	0
2000	1	22	0	0
2000	1	22	1	0
2000	1	22	1	0
2000	1	22	0	0
2000	1	22	0	0
2000	1	22	0	0
2000	1	22	0	0
2000	1	22	0	0
2000	1	22	0	0
2000	1	22	1	0
2100	0	21	1	0
2100	0	21	1	0
2100	0	21	0	0
2100	0	21	1	0
2100	0	21	1	0
2100	0	21	1	0
2100	0	21	1	0
2100	0	21	1	0
2100	0	21	1	0
2100	0	21	0	0
2100	0	21	1	0
2100	0	21	0	0
2100	0	21	0	0
2100	0	21	0	0
2100	0	21	1	0
2100	0	21	1	0
2100	0	21	1	0
2100	0	21	1	0
2100	0	21	0	0
2100	0	21	1	0
2200	0	22	1	0
2200	0	22	1	0
2200	0	22	1	0
2200	0	22	1	0
2200	0	22	0	0
2200	0	22	1	0
2200	0	22	1	0
2200	0	22	1	0
2200	0	22	0	0
2200	0	22	1	0
2200	0	22	1	0
2200	0	22	0	0
2200	0	22	1	0
2200	0	22	1	0
2200	0	22	0	0
2200	0	22	1	0
2200	0	22	1	0
2200	0	22	0	0
2200	0	22	1	0
2200	0	22	1	0
2300	1	23	0	0
2300	1	23	1	0
2300	1	23	1	0
2300	1	23	1	0
2300	1	23	1	0
2300	1	23	1	0
2300	1	23	1	0
2300	1	23	1	0
2300	1	23	1	0
2300	1	23	1	0
2300	1	23	1	0
2300	1	23	0	0
2300	1	23	1	0
2300	1	23	1	0
2300	1	23	1	0
2300	1	23	1	0
2300	1	23	0	0
2300	1	23	1	0
2300	1	23	1	0
2300	1	23	1	0
2400	1	43	0	0
2400	1	43	1	0
2400	1	43	1	0
2400	1	43	1	0
2400	1	43	1	0
2400	1	43	1	0
2400	1	43	1	0
2400	1	43	1	0
2400	1	43	1	0
2400	1	43	1	0
2400	1	43	0	0
2400	1	43	1	0
2400	1	43	1	0
2400	1	43	1	0
2400	1	43	1	0
2400	1	43	1	0
2400	1	43	0	0
2400	1	43	1	0
2400	1	43	1	0
2400	1	43	1	0
2500	0	19	1	0
2500	0	19	1	0
2500	0	19	1	0
2500	0	19	1	0
2500	0	19	1	0
2500	0	19	1	0
2500	0	19	1	0
2500	0	19	1	0
2500	0	19	1	0
2500	0	19	1	0
2500	0	19	1	0
2500	0	19	1	0
2500	0	19	0	0
2500	0	19	1	0
2500	0	19	1	0
2500	0	19	1	0
2500	0	19	1	0
2500	0	19	1	0
2500	0	19	1	0
2500	0	19	1	0
2600	1	25	1	0
2600	1	25	1	0
2600	1	25	1	0
2600	1	25	0	0
2600	1	25	1	0
2600	1	25	1	0
2600	1	25	1	0
2600	1	25	0	0
2600	1	25	1	0
2600	1	25	1	0
2600	1	25	1	0
2600	1	25	1	0
2600	1	25	0	0
2600	1	25	0	0
2600	1	25	1	0
2600	1	25	1	0
2600	1	25	1	0
2600	1	25	1	0
2600	1	25	1	0
2600	1	25	1	0
2700	1	19	1	0
2700	1	19	1	0
2700	1	19	0	0
2700	1	19	1	0
2700	1	19	0	0
2700	1	19	1	0
2700	1	19	1	0
2700	1	19	1	0
2700	1	19	0	0
2700	1	19	1	0
2700	1	19	1	0
2700	1	19	1	0
2700	1	19	1	0
2700	1	19	1	0
2700	1	19	1	0
2700	1	19	1	0
2700	1	19	1	0
2700	1	19	0	0
2700	1	19	0	0
2700	1	19	1	0
2800	0	23	1	0
2800	0	23	0	0
2800	0	23	1	0
2800	0	23	0	0
2800	0	23	0	0
2800	0	23	0	0
2800	0	23	1	0
2800	0	23	0	0
2800	0	23	1	0
2800	0	23	0	0
2800	0	23	1	0
2800	0	23	0	0
2800	0	23	1	0
2800	0	23	1	0
2800	0	23	1	0
2800	0	23	1	0
2800	0	23	1	0
2800	0	23	1	0
2800	0	23	1	0
2800	0	23	1	0
2900	0	20	1	0
2900	0	20	1	0
2900	0	20	1	0
2900	0	20	1	0
2900	0	20	1	0
2900	0	20	1	0
2900	0	20	1	0
2900	0	20	1	0
2900	0	20	1	0
2900	0	20	1	0
2900	0	20	1	0
2900	0	20	1	0
2900	0	20	0	0
2900	0	20	0	0
2900	0	20	1	0
2900	0	20	0	0
2900	0	20	1	0
2900	0	20	0	0
2900	0	20	1	0
3000	1	49	1	0
3000	1	49	0	0
3000	1	49	1	0
3000	1	49	0	0
3000	1	49	1	0
3000	1	49	1	0
3000	1	49	1	0
3000	1	49	1	0
3000	1	49	1	0
3000	1	49	1	0
3000	1	49	1	0
3000	1	49	1	0
3000	1	49	1	0
3000	1	49	1	0
3000	1	49	0	0
3000	1	49	1	0
3000	1	49	1	0
3000	1	49	0	0
3000	1	49	1	0
3000	1	49	1	0
3100	0	47	0	0
3100	0	47	1	0
3100	0	47	0	0
3100	0	47	1	0
3100	0	47	1	0
3100	0	47	0	0
3100	0	47	1	0
3100	0	47	1	0
3100	0	47	0	0
3100	0	47	1	0
3100	0	47	0	0
3100	0	47	1	0
3100	0	47	0	0
3100	0	47	1	0
3100	0	47	1	0
3100	0	47	1	0
3100	0	47	1	0
3100	0	47	1	0
3100	0	47	1	0
3100	0	47	0	0
3200	1	20	1	0
3200	1	20	1	0
3200	1	20	0	0
3200	1	20	1	0
3200	1	20	1	0
3200	1	20	1	0
3200	1	20	1	0
3200	1	20	1	0
3200	1	20	1	0
3200	1	20	1	0
3200	1	20	1	0
3200	1	20	1	0
3200	1	20	1	0
3200	1	20	1	0
3200	1	20	1	0
3200	1	20	1	0
3200	1	20	1	0
3200	1	20	1	0
3200	1	20	1	0
3200	1	20	1	0
3300	1	22	1	0
3300	1	22	0	0
3300	1	22	0	0
3300	1	22	1	0
3300	1	22	1	0
3300	1	22	0	0
3300	1	22	1	0
3300	1	22	0	0
3300	1	22	0	0
3300	1	22	0	0
3300	1	22	0	0
3300	1	22	1	0
3300	1	22	1	0
3300	1	22	0	0
3300	1	22	1	0
3300	1	22	0	0
3300	1	22	0	0
3300	1	22	1	0
3300	1	22	0	0
3300	1	22	1	0
3400	1	21	1	0
3400	1	21	1	0
3400	1	21	1	0
3400	1	21	1	0
3400	1	21	1	0
3400	1	21	1	0
3400	1	21	0	0
3400	1	21	1	0
3400	1	21	1	0
3400	1	21	1	0
3400	1	21	1	0
3400	1	21	1	0
3400	1	21	0	0
3400	1	21	1	0
3400	1	21	1	0
3400	1	21	1	0
3400	1	21	1	0
3400	1	21	0	0
3400	1	21	1	0
3400	1	21	1	0
3500	0	25	1	0
3500	0	25	1	0
3500	0	25	1	0
3500	0	25	1	0
3500	0	25	1	0
3500	0	25	1	0
3500	0	25	1	0
3500	0	25	1	0
3500	0	25	1	0
3500	0	25	1	0
3500	0	25	0	0
3500	0	25	1	0
3500	0	25	0	0
3500	0	25	1	0
3500	0	25	1	0
3500	0	25	1	0
3500	0	25	0	0
3500	0	25	1	0
3500	0	25	1	0
3600	0	25	1	0
3600	0	25	0	0
3600	0	25	0	0
3600	0	25	0	0
3600	0	25	0	0
3600	0	25	1	0
3600	0	25	0	0
3600	0	25	0	0
3600	0	25	0	0
3600	0	25	0	0
3600	0	25	1	0
3600	0	25	0	0
3600	0	25	0	0
3600	0	25	0	0
3600	0	25	0	0
3600	0	25	0	0
3600	0	25	0	0
3600	0	25	0	0
3600	0	25	0	0
3600	0	25	0	0
3700	0	25	1	0
3700	0	25	1	0
3700	0	25	1	0
3700	0	25	1	0
3700	0	25	1	0
3700	0	25	1	0
3700	0	25	1	0
3700	0	25	1	0
3700	0	25	1	0
3700	0	25	1	0
3700	0	25	0	0
3700	0	25	1	0
3700	0	25	1	0
3700	0	25	1	0
3700	0	25	0	0
3700	0	25	1	0
3700	0	25	1	0
3700	0	25	1	0
3700	0	25	1	0
3700	0	25	0	0
3800	1	22	1	0
3800	1	22	1	0
3800	1	22	1	0
3800	1	22	1	0
3800	1	22	1	0
3800	1	22	1	0
3800	1	22	1	0
3800	1	22	0	0
3800	1	22	1	0
3800	1	22	0	0
3800	1	22	1	0
3800	1	22	0	0
3800	1	22	1	0
3800	1	22	1	0
3800	1	22	1	0
3800	1	22	1	0
3800	1	22	1	0
3800	1	22	0	0
3800	1	22	1	0
3800	1	22	1	0
3900	0	58	1	0
3900	0	58	1	0
3900	0	58	0	0
3900	0	58	1	0
3900	0	58	1	0
3900	0	58	0	0
3900	0	58	1	0
3900	0	58	1	0
3900	0	58	1	0
3900	0	58	1	0
3900	0	58	1	0
3900	0	58	1	0
3900	0	58	1	0
3900	0	58	1	0
3900	0	58	1	0
3900	0	58	0	0
3900	0	58	0	0
3900	0	58	1	0
3900	0	58	1	0
3900	0	58	1	0
4000	1	23	1	0
4000	1	23	1	0
4000	1	23	1	0
4000	1	23	1	0
4000	1	23	1	0
4000	1	23	1	0
4000	1	23	1	0
4000	1	23	1	0
4000	1	23	1	0
4000	1	23	1	0
4000	1	23	1	0
4000	1	23	1	0
4000	1	23	1	0
4000	1	23	1	0
4000	1	23	1	0
4000	1	23	1	0
4000	1	23	1	0
4000	1	23	1	0
4000	1	23	1	0
4000	1	23	1	0
4100	1	20	1	0
4100	1	20	1	0
4100	1	20	1	0
4100	1	20	0	0
4100	1	20	0	0
4100	1	20	1	0
4100	1	20	0	0
4100	1	20	1	0
4100	1	20	1	0
4100	1	20	0	0
4100	1	20	1	0
4100	1	20	1	0
4100	1	20	1	0
4100	1	20	1	0
4100	1	20	0	0
4100	1	20	1	0
4100	1	20	1	0
4100	1	20	1	0
4100	1	20	1	0
4100	1	20	0	0
4200	0	44	1	0
4200	0	44	0	0
4200	0	44	1	0
4200	0	44	1	0
4200	0	44	1	0
4200	0	44	1	0
4200	0	44	0	0
4200	0	44	0	0
4200	0	44	0	0
4200	0	44	0	0
4200	0	44	0	0
4200	0	44	1	0
4200	0	44	1	0
4200	0	44	1	0
4200	0	44	0	0
4200	0	44	1	0
4200	0	44	1	0
4200	0	44	1	0
4200	0	44	1	0
4200	0	44	1	0
4300	1	44	0	0
4300	1	44	1	0
4300	1	44	1	0
4300	1	44	0	0
4300	1	44	1	0
4300	1	44	1	0
4300	1	44	1	0
4300	1	44	1	0
4300	1	44	1	0
4300	1	44	1	0
4300	1	44	1	0
4300	1	44	1	0
4300	1	44	1	0
4300	1	44	1	0
4300	1	44	1	0
4300	1	44	0	0
4300	1	44	1	0
4300	1	44	0	0
4300	1	44	1	0
4300	1	44	1	0
4400	1	20	0	0
4400	1	20	1	0
4400	1	20	0	0
4400	1	20	1	0
4400	1	20	1	0
4400	1	20	1	0
4400	1	20	1	0
4400	1	20	1	0
4400	1	20	1	0
4400	1	20	0	0
4400	1	20	1	0
4400	1	20	1	0
4400	1	20	1	0
4400	1	20	1	0
4400	1	20	1	0
4400	1	20	1	0
4400	1	20	0	0
4400	1	20	1	0
4400	1	20	1	0
4400	1	20	1	0
4500	1	27	1	0
4500	1	27	1	0
4500	1	27	1	0
4500	1	27	1	0
4500	1	27	1	0
4500	1	27	1	0
4500	1	27	1	0
4500	1	27	1	0
4500	1	27	0	0
4500	1	27	1	0
4500	1	27	1	0
4500	1	27	1	0
4500	1	27	1	0
4500	1	27	1	0
4500	1	27	1	0
4500	1	27	0	0
4500	1	27	0	0
4500	1	27	1	0
4500	1	27	1	0
4500	1	27	1	0
4600	0	22	1	0
4600	0	22	1	0
4600	0	22	1	0
4600	0	22	0	0
4600	0	22	1	0
4600	0	22	1	0
4600	0	22	1	0
4600	0	22	1	0
4600	0	22	1	0
4600	0	22	1	0
4600	0	22	1	0
4600	0	22	1	0
4600	0	22	1	0
4600	0	22	1	0
4600	0	22	0	0
4600	0	22	1	0
4600	0	22	1	0
4600	0	22	1	0
4600	0	22	1	0
4600	0	22	1	0
4700	0	56	1	0
4700	0	56	1	0
4700	0	56	0	0
4700	0	56	1	0
4700	0	56	0	0
4700	0	56	1	0
4700	0	56	0	0
4700	0	56	1	0
4700	0	56	1	0
4700	0	56	1	0
4700	0	56	1	0
4700	0	56	1	0
4700	0	56	1	0
4700	0	56	0	0
4700	0	56	1	0
4700	0	56	1	0
4700	0	56	1	0
4700	0	56	0	0
4700	0	56	1	0
4700	0	56	1	0
4800	0	18	1	0
4800	0	18	1	0
4800	0	18	0	0
4800	0	18	1	0
4800	0	18	0	0
4800	0	18	1	0
4800	0	18	1	0
4800	0	18	0	0
4800	0	18	1	0
4800	0	18	1	0
4800	0	18	1	0
4800	0	18	1	0
4800	0	18	1	0
4800	0	18	0	0
4800	0	18	1	0
4800	0	18	1	0
4800	0	18	1	0
4800	0	18	0	0
4800	0	18	1	0
4800	0	18	0	0
4900	0	23	1	0
4900	0	23	1	0
4900	0	23	0	0
4900	0	23	0	0
4900	0	23	1	0
4900	0	23	1	0
4900	0	23	1	0
4900	0	23	1	0
4900	0	23	1	0
4900	0	23	0	0
4900	0	23	1	0
4900	0	23	1	0
4900	0	23	1	0
4900	0	23	0	0
4900	0	23	1	0
4900	0	23	1	0
4900	0	23	1	0
4900	0	23	1	0
4900	0	23	0	0
4900	0	23	1	0
5000	0	24	1	0
5000	0	24	1	0
5000	0	24	1	0
5000	0	24	1	0
5000	0	24	1	0
5000	0	24	1	0
5000	0	24	0	0
5000	0	24	1	0
5000	0	24	1	0
5000	0	24	1	0
5000	0	24	1	0
5000	0	24	1	0
5000	0	24	1	0
5000	0	24	1	0
5000	0	24	0	0
5000	0	24	1	0
5000	0	24	1	0
5000	0	24	1	0
5000	0	24	1	0
5000	0	24	1	0
5100	0	56	1	0
5100	0	56	1	0
5100	0	56	1	0
5100	0	56	1	0
5100	0	56	1	0
5100	0	56	1	0
5100	0	56	1	0
5100	0	56	1	0
5100	0	56	1	0
5100	0	56	1	0
5100	0	56	1	0
5100	0	56	0	0
5100	0	56	1	0
5100	0	56	1	0
5100	0	56	0	0
5100	0	56	1	0
5100	0	56	1	0
5100	0	56	1	0
5100	0	56	1	0
5100	0	56	1	0
5200	0	21	1	0
5200	0	21	1	0
5200	0	21	1	0
5200	0	21	1	0
5200	0	21	1	0
5200	0	21	1	0
5200	0	21	1	0
5200	0	21	1	0
5200	0	21	1	0
5200	0	21	0	0
5200	0	21	1	0
5200	0	21	1	0
5200	0	21	1	0
5200	0	21	1	0
5200	0	21	1	0
5200	0	21	1	0
5200	0	21	1	0
5200	0	21	0	0
5200	0	21	1	0
5200	0	21	1	0
5300	0	23	1	0
5300	0	23	1	0
5300	0	23	1	0
5300	0	23	1	0
5300	0	23	1	0
5300	0	23	1	0
5300	0	23	0	0
5300	0	23	0	0
5300	0	23	1	0
5300	0	23	1	0
5300	0	23	1	0
5300	0	23	1	0
5300	0	23	1	0
5300	0	23	1	0
5300	0	23	1	0
5300	0	23	1	0
5300	0	23	1	0
5300	0	23	1	0
5300	0	23	1	0
5300	0	23	1	0
5400	0	22	1	0
5400	0	22	1	0
5400	0	22	1	0
5400	0	22	1	0
5400	0	22	0	0
5400	0	22	0	0
5400	0	22	1	0
5400	0	22	1	0
5400	0	22	1	0
5400	0	22	0	0
5400	0	22	1	0
5400	0	22	0	0
5400	0	22	1	0
5400	0	22	1	0
5400	0	22	1	0
5400	0	22	1	0
5400	0	22	1	0
5400	0	22	1	0
5400	0	22	1	0
5400	0	22	1	0
5500	1	18	0	0
5500	1	18	0	0
5500	1	18	1	0
5500	1	18	1	0
5500	1	18	1	0
5500	1	18	1	0
5500	1	18	1	0
5500	1	18	0	0
5500	1	18	1	0
5500	1	18	1	0
5500	1	18	1	0
5500	1	18	0	0
5500	1	18	1	0
5500	1	18	1	0
5500	1	18	1	0
5500	1	18	1	0
5500	1	18	1	0
5500	1	18	0	0
5500	1	18	0	0
5500	1	18	1	0
5600	1	24	1	0
5600	1	24	0	0
5600	1	24	0	0
5600	1	24	0	0
5600	1	24	1	0
5600	1	24	1	0
5600	1	24	1	0
5600	1	24	1	0
5600	1	24	1	0
5600	1	24	1	0
5600	1	24	0	0
5600	1	24	0	0
5600	1	24	1	0
5600	1	24	1	0
5600	1	24	1	0
5600	1	24	1	0
5600	1	24	1	0
5600	1	24	0	0
5600	1	24	1	0
5600	1	24	0	0
5700	1	22	1	0
5700	1	22	1	0
5700	1	22	1	0
5700	1	22	1	0
5700	1	22	1	0
5700	1	22	1	0
5700	1	22	1	0
5700	1	22	1	0
5700	1	22	1	0
5700	1	22	1	0
5700	1	22	1	0
5700	1	22	1	0
5700	1	22	0	0
5700	1	22	1	0
5700	1	22	1	0
5700	1	22	1	0
5700	1	22	1	0
5700	1	22	1	0
5700	1	22	1	0
5700	1	22	1	0
5800	1	43	1	0
5800	1	43	1	0
5800	1	43	0	0
5800	1	43	0	0
5800	1	43	1	0
5800	1	43	1	0
5800	1	43	0	0
5800	1	43	0	0
5800	1	43	0	0
5800	1	43	0	0
5800	1	43	1	0
5800	1	43	0	0
5800	1	43	1	0
5800	1	43	1	0
5800	1	43	1	0
5800	1	43	0	0
5800	1	43	0	0
5800	1	43	1	0
5800	1	43	0	0
5900	1	31	1	0
5900	1	31	1	0
5900	1	31	1	0
5900	1	31	1	0
5900	1	31	1	0
5900	1	31	1	0
5900	1	31	1	0
5900	1	31	0	0
5900	1	31	0	0
5900	1	31	1	0
5900	1	31	1	0
5900	1	31	1	0
5900	1	31	1	0
5900	1	31	1	0
5900	1	31	1	0
5900	1	31	1	0
5900	1	31	0	0
5900	1	31	1	0
5900	1	31	1	0
5900	1	31	1	0
6000	1	20	1	0
6000	1	20	0	0
6000	1	20	0	0
6000	1	20	0	0
6000	1	20	0	0
6000	1	20	0	0
6000	1	20	0	0
6000	1	20	0	0
6000	1	20	0	0
6000	1	20	0	0
6000	1	20	1	0
6000	1	20	0	0
6000	1	20	0	0
6000	1	20	1	0
6000	1	20	0	0
6000	1	20	0	0
6000	1	20	0	0
6000	1	20	1	0
6000	1	20	1	0
6000	1	20	1	0
1000000	0	15	0	2
1000000	0	15	1	2
1000000	0	15	1	2
1000000	0	15	1	2
1000000	0	15	1	2
1000000	0	15	1	2
1000000	0	15	1	2
1000000	0	15	1	2
1000000	0	15	1	2
1000000	0	15	1	2
1000000	0	15	1	2
1000000	0	15	1	2
1000000	0	15	1	2
1000000	0	15	1	2
1000000	0	15	1	2
1000000	0	15	1	2
1000000	0	15	1	2
1000000	0	15	1	2
1000000	0	15	1	2
1000000	0	15	1	2
2000000	1	43	0	2
2000000	1	43	0	2
2000000	1	43	0	2
2000000	1	43	0	2
2000000	1	43	1	2
2000000	1	43	1	2
2000000	1	43	1	2
2000000	1	43	0	2
2000000	1	43	0	2
2000000	1	43	0	2
2000000	1	43	1	2
2000000	1	43	1	2
2000000	1	43	1	2
2000000	1	43	1	2
2000000	1	43	0	2
2000000	1	43	0	2
2000000	1	43	0	2
2000000	1	43	1	2
2000000	1	43	0	2
2000000	1	43	1	2
3000000	0	22	1	2
3000000	0	22	1	2
3000000	0	22	1	2
3000000	0	22	1	2
3000000	0	22	1	2
3000000	0	22	1	2
3000000	0	22	1	2
3000000	0	22	1	2
3000000	0	22	1	2
3000000	0	22	1	2
3000000	0	22	0	2
3000000	0	22	1	2
3000000	0	22	1	2
3000000	0	22	1	2
3000000	0	22	1	2
3000000	0	22	1	2
3000000	0	22	1	2
3000000	0	22	1	2
3000000	0	22	1	2
3000000	0	22	1	2
4000000	0	23	1	2
4000000	0	23	1	2
4000000	0	23	1	2
4000000	0	23	1	2
4000000	0	23	1	2
4000000	0	23	1	2
4000000	0	23	1	2
4000000	0	23	1	2
4000000	0	23	1	2
4000000	0	23	1	2
4000000	0	23	1	2
4000000	0	23	1	2
4000000	0	23	1	2
4000000	0	23	1	2
4000000	0	23	1	2
4000000	0	23	1	2
4000000	0	23	1	2
4000000	0	23	1	2
4000000	0	23	1	2
4000000	0	23	1	2
5000000	0	22	0	2
5000000	0	22	1	2
5000000	0	22	1	2
5000000	0	22	1	2
5000000	0	22	1	2
5000000	0	22	1	2
5000000	0	22	0	2
5000000	0	22	1	2
5000000	0	22	1	2
5000000	0	22	0	2
5000000	0	22	1	2
5000000	0	22	1	2
5000000	0	22	1	2
5000000	0	22	0	2
5000000	0	22	1	2
5000000	0	22	1	2
5000000	0	22	1	2
5000000	0	22	1	2
5000000	0	22	1	2
5000000	0	22	0	2
6000000	0	22	1	2
6000000	0	22	1	2
6000000	0	22	1	2
6000000	0	22	1	2
6000000	0	22	0	2
6000000	0	22	1	2
6000000	0	22	1	2
6000000	0	22	1	2
6000000	0	22	1	2
6000000	0	22	1	2
6000000	0	22	1	2
6000000	0	22	1	2
6000000	0	22	1	2
6000000	0	22	1	2
6000000	0	22	1	2
6000000	0	22	1	2
6000000	0	22	1	2
6000000	0	22	1	2
6000000	0	22	1	2
6000000	0	22	0	2
7000000	0	23	1	2
7000000	0	23	1	2
7000000	0	23	1	2
7000000	0	23	1	2
7000000	0	23	1	2
7000000	0	23	1	2
7000000	0	23	1	2
7000000	0	23	1	2
7000000	0	23	1	2
7000000	0	23	1	2
7000000	0	23	1	2
7000000	0	23	1	2
7000000	0	23	1	2
7000000	0	23	1	2
7000000	0	23	1	2
7000000	0	23	1	2
7000000	0	23	1	2
7000000	0	23	1	2
7000000	0	23	1	2
7000000	0	23	1	2
8000000	0	43	1	2
8000000	0	43	1	2
8000000	0	43	1	2
8000000	0	43	1	2
8000000	0	43	1	2
8000000	0	43	1	2
8000000	0	43	1	2
8000000	0	43	1	2
8000000	0	43	0	2
8000000	0	43	1	2
8000000	0	43	1	2
8000000	0	43	1	2
8000000	0	43	1	2
8000000	0	43	1	2
8000000	0	43	1	2
8000000	0	43	1	2
8000000	0	43	1	2
8000000	0	43	1	2
8000000	0	43	0	2
8000000	0	43	1	2
9000000	0	23	1	2
9000000	0	23	0	2
9000000	0	23	0	2
9000000	0	23	1	2
9000000	0	23	1	2
9000000	0	23	1	2
9000000	0	23	0	2
9000000	0	23	1	2
9000000	0	23	1	2
9000000	0	23	1	2
9000000	0	23	1	2
9000000	0	23	1	2
9000000	0	23	1	2
9000000	0	23	1	2
9000000	0	23	1	2
9000000	0	23	1	2
9000000	0	23	1	2
9000000	0	23	0	2
9000000	0	23	1	2
9000000	0	23	1	2
10000000	0	22	1	2
10000000	0	22	1	2
10000000	0	22	1	2
10000000	0	22	1	2
10000000	0	22	1	2
10000000	0	22	1	2
10000000	0	22	1	2
10000000	0	22	1	2
10000000	0	22	1	2
10000000	0	22	1	2
10000000	0	22	1	2
10000000	0	22	1	2
10000000	0	22	1	2
10000000	0	22	1	2
10000000	0	22	0	2
10000000	0	22	1	2
10000000	0	22	1	2
10000000	0	22	1	2
10000000	0	22	1	2
10000000	0	22	1	2
11000000	0	33	1	2
11000000	0	33	1	2
11000000	0	33	1	2
11000000	0	33	1	2
11000000	0	33	1	2
11000000	0	33	1	2
11000000	0	33	1	2
11000000	0	33	1	2
11000000	0	33	1	2
11000000	0	33	1	2
11000000	0	33	1	2
11000000	0	33	1	2
11000000	0	33	1	2
11000000	0	33	1	2
11000000	0	33	1	2
11000000	0	33	1	2
11000000	0	33	1	2
11000000	0	33	1	2
11000000	0	33	1	2
11000000	0	33	1	2
12000000	0	31	1	2
12000000	0	31	1	2
12000000	0	31	1	2
12000000	0	31	1	2
12000000	0	31	1	2
12000000	0	31	1	2
12000000	0	31	0	2
12000000	0	31	1	2
12000000	0	31	1	2
12000000	0	31	1	2
12000000	0	31	1	2
12000000	0	31	1	2
12000000	0	31	1	2
12000000	0	31	1	2
12000000	0	31	1	2
12000000	0	31	1	2
12000000	0	31	1	2
12000000	0	31	1	2
12000000	0	31	1	2
12000000	0	31	1	2
13000000	0	22	1	2
13000000	0	22	1	2
13000000	0	22	1	2
13000000	0	22	1	2
13000000	0	22	0	2
13000000	0	22	1	2
13000000	0	22	0	2
13000000	0	22	1	2
13000000	0	22	0	2
13000000	0	22	1	2
13000000	0	22	1	2
13000000	0	22	1	2
13000000	0	22	1	2
13000000	0	22	1	2
13000000	0	22	1	2
13000000	0	22	1	2
13000000	0	22	0	2
13000000	0	22	1	2
13000000	0	22	1	2
13000000	0	22	1	2
14000000	0	22	0	2
14000000	0	22	0	2
14000000	0	22	1	2
14000000	0	22	1	2
14000000	0	22	1	2
14000000	0	22	1	2
14000000	0	22	1	2
14000000	0	22	1	2
14000000	0	22	1	2
14000000	0	22	1	2
14000000	0	22	0	2
14000000	0	22	1	2
14000000	0	22	1	2
14000000	0	22	1	2
14000000	0	22	1	2
14000000	0	22	1	2
14000000	0	22	1	2
14000000	0	22	1	2
14000000	0	22	0	2
14000000	0	22	1	2
15000000	0	54	1	2
15000000	0	54	1	2
15000000	0	54	1	2
15000000	0	54	1	2
15000000	0	54	1	2
15000000	0	54	1	2
15000000	0	54	1	2
15000000	0	54	1	2
15000000	0	54	1	2
15000000	0	54	1	2
15000000	0	54	1	2
15000000	0	54	1	2
15000000	0	54	1	2
15000000	0	54	1	2
15000000	0	54	1	2
15000000	0	54	1	2
15000000	0	54	1	2
15000000	0	54	1	2
15000000	0	54	0	2
15000000	0	54	1	2
16000000	0	24	1	2
16000000	0	24	1	2
16000000	0	24	1	2
16000000	0	24	1	2
16000000	0	24	1	2
16000000	0	24	1	2
16000000	0	24	1	2
16000000	0	24	1	2
16000000	0	24	1	2
16000000	0	24	1	2
16000000	0	24	0	2
16000000	0	24	1	2
16000000	0	24	1	2
16000000	0	24	1	2
16000000	0	24	1	2
16000000	0	24	1	2
16000000	0	24	1	2
16000000	0	24	1	2
16000000	0	24	1	2
16000000	0	24	1	2
17000000	0	21	1	2
17000000	0	21	1	2
17000000	0	21	1	2
17000000	0	21	1	2
17000000	0	21	0	2
17000000	0	21	1	2
17000000	0	21	1	2
17000000	0	21	1	2
17000000	0	21	1	2
17000000	0	21	1	2
17000000	0	21	1	2
17000000	0	21	0	2
17000000	0	21	1	2
17000000	0	21	1	2
17000000	0	21	1	2
17000000	0	21	1	2
17000000	0	21	1	2
17000000	0	21	1	2
17000000	0	21	1	2
17000000	0	21	1	2
18000000	0	25	1	2
18000000	0	25	1	2
18000000	0	25	1	2
18000000	0	25	0	2
18000000	0	25	1	2
18000000	0	25	1	2
18000000	0	25	1	2
18000000	0	25	1	2
18000000	0	25	1	2
18000000	0	25	1	2
18000000	0	25	1	2
18000000	0	25	1	2
18000000	0	25	1	2
18000000	0	25	1	2
18000000	0	25	1	2
18000000	0	25	1	2
18000000	0	25	1	2
18000000	0	25	1	2
18000000	0	25	1	2
18000000	0	25	1	2
19000000	0	27	1	2
19000000	0	27	1	2
19000000	0	27	1	2
19000000	0	27	1	2
19000000	0	27	1	2
19000000	0	27	1	2
19000000	0	27	0	2
19000000	0	27	1	2
19000000	0	27	1	2
19000000	0	27	1	2
19000000	0	27	1	2
19000000	0	27	1	2
19000000	0	27	1	2
19000000	0	27	1	2
19000000	0	27	1	2
19000000	0	27	1	2
19000000	0	27	1	2
19000000	0	27	1	2
19000000	0	27	0	2
19000000	0	27	1	2
20000000	0	33	1	2
20000000	0	33	1	2
20000000	0	33	1	2
20000000	0	33	0	2
20000000	0	33	1	2
20000000	0	33	1	2
20000000	0	33	1	2
20000000	0	33	1	2
20000000	0	33	1	2
20000000	0	33	0	2
20000000	0	33	1	2
20000000	0	33	1	2
20000000	0	33	1	2
20000000	0	33	1	2
20000000	0	33	1	2
20000000	0	33	0	2
20000000	0	33	0	2
20000000	0	33	1	2
20000000	0	33	0	2
20000000	0	33	1	2
21000000	0	43	1	2
21000000	0	43	1	2
21000000	0	43	1	2
21000000	0	43	1	2
21000000	0	43	0	2
21000000	0	43	1	2
21000000	0	43	1	2
21000000	0	43	0	2
21000000	0	43	0	2
21000000	0	43	0	2
21000000	0	43	1	2
21000000	0	43	0	2
21000000	0	43	0	2
21000000	0	43	0	2
21000000	0	43	0	2
21000000	0	43	0	2
21000000	0	43	1	2
21000000	0	43	0	2
21000000	0	43	1	2
21000000	0	43	0	2
22000000	0	21	1	2
22000000	0	21	1	2
22000000	0	21	1	2
22000000	0	21	1	2
22000000	0	21	1	2
22000000	0	21	1	2
22000000	0	21	1	2
22000000	0	21	0	2
22000000	0	21	0	2
22000000	0	21	0	2
22000000	0	21	0	2
22000000	0	21	1	2
22000000	0	21	1	2
22000000	0	21	1	2
22000000	0	21	0	2
22000000	0	21	1	2
22000000	0	21	1	2
22000000	0	21	1	2
22000000	0	21	1	2
22000000	0	21	1	2
23000000	0	24	1	2
23000000	0	24	1	2
23000000	0	24	1	2
23000000	0	24	0	2
23000000	0	24	1	2
23000000	0	24	1	2
23000000	0	24	1	2
23000000	0	24	1	2
23000000	0	24	1	2
23000000	0	24	0	2
23000000	0	24	1	2
23000000	0	24	1	2
23000000	0	24	1	2
23000000	0	24	1	2
23000000	0	24	1	2
23000000	0	24	1	2
23000000	0	24	1	2
23000000	0	24	1	2
23000000	0	24	1	2
23000000	0	24	1	2
24000000	0	20	1	2
24000000	0	20	1	2
24000000	0	20	1	2
24000000	0	20	1	2
24000000	0	20	1	2
24000000	0	20	1	2
24000000	0	20	1	2
24000000	0	20	1	2
24000000	0	20	1	2
24000000	0	20	1	2
24000000	0	20	1	2
24000000	0	20	0	2
24000000	0	20	1	2
24000000	0	20	1	2
24000000	0	20	1	2
24000000	0	20	0	2
24000000	0	20	1	2
24000000	0	20	1	2
24000000	0	20	1	2
24000000	0	20	1	2
25000000	0	22	0	2
25000000	0	22	1	2
25000000	0	22	1	2
25000000	0	22	1	2
25000000	0	22	1	2
25000000	0	22	1	2
25000000	0	22	1	2
25000000	0	22	0	2
25000000	0	22	1	2
25000000	0	22	1	2
25000000	0	22	1	2
25000000	0	22	1	2
25000000	0	22	1	2
25000000	0	22	1	2
25000000	0	22	0	2
25000000	0	22	0	2
25000000	0	22	1	2
25000000	0	22	1	2
25000000	0	22	0	2
25000000	0	22	1	2
26000000	0	22	1	2
26000000	0	22	1	2
26000000	0	22	1	2
26000000	0	22	1	2
26000000	0	22	1	2
26000000	0	22	1	2
26000000	0	22	1	2
26000000	0	22	0	2
26000000	0	22	1	2
26000000	0	22	1	2
26000000	0	22	1	2
26000000	0	22	1	2
26000000	0	22	1	2
26000000	0	22	1	2
26000000	0	22	1	2
26000000	0	22	1	2
26000000	0	22	1	2
26000000	0	22	1	2
26000000	0	22	1	2
26000000	0	22	0	2
27000000	0	19	1	2
27000000	0	19	1	2
27000000	0	19	0	2
27000000	0	19	1	2
27000000	0	19	1	2
27000000	0	19	1	2
27000000	0	19	0	2
27000000	0	19	1	2
27000000	0	19	0	2
27000000	0	19	1	2
27000000	0	19	1	2
27000000	0	19	1	2
27000000	0	19	1	2
27000000	0	19	1	2
27000000	0	19	1	2
27000000	0	19	1	2
27000000	0	19	0	2
27000000	0	19	1	2
27000000	0	19	1	2
27000000	0	19	1	2
28000000	1	21	1	2
28000000	1	21	1	2
28000000	1	21	1	2
28000000	1	21	0	2
28000000	1	21	1	2
28000000	1	21	1	2
28000000	1	21	1	2
28000000	1	21	1	2
28000000	1	21	1	2
28000000	1	21	0	2
28000000	1	21	1	2
28000000	1	21	1	2
28000000	1	21	1	2
28000000	1	21	0	2
28000000	1	21	1	2
28000000	1	21	1	2
28000000	1	21	0	2
28000000	1	21	1	2
28000000	1	21	1	2
28000000	1	21	1	2
29000000	1	22	1	2
29000000	1	22	1	2
29000000	1	22	1	2
29000000	1	22	1	2
29000000	1	22	1	2
29000000	1	22	1	2
29000000	1	22	1	2
29000000	1	22	1	2
29000000	1	22	1	2
29000000	1	22	1	2
29000000	1	22	1	2
29000000	1	22	1	2
29000000	1	22	1	2
29000000	1	22	0	2
29000000	1	22	1	2
29000000	1	22	0	2
29000000	1	22	1	2
29000000	1	22	1	2
29000000	1	22	1	2
29000000	1	22	1	2
30000000	1	21	1	2
30000000	1	21	1	2
30000000	1	21	1	2
30000000	1	21	1	2
30000000	1	21	1	2
30000000	1	21	1	2
30000000	1	21	1	2
30000000	1	21	1	2
30000000	1	21	1	2
30000000	1	21	1	2
30000000	1	21	1	2
30000000	1	21	1	2
30000000	1	21	1	2
30000000	1	21	1	2
30000000	1	21	1	2
30000000	1	21	1	2
30000000	1	21	1	2
30000000	1	21	1	2
30000000	1	21	1	2
30000000	1	21	1	2
31000000	1	21	1	2
31000000	1	21	0	2
31000000	1	21	1	2
31000000	1	21	1	2
31000000	1	21	1	2
31000000	1	21	1	2
31000000	1	21	1	2
31000000	1	21	1	2
31000000	1	21	1	2
31000000	1	21	0	2
31000000	1	21	1	2
31000000	1	21	1	2
31000000	1	21	1	2
31000000	1	21	1	2
31000000	1	21	1	2
31000000	1	21	1	2
31000000	1	21	1	2
31000000	1	21	0	2
31000000	1	21	1	2
31000000	1	21	1	2
32000000	1	46	0	2
32000000	1	46	1	2
32000000	1	46	0	2
32000000	1	46	1	2
32000000	1	46	1	2
32000000	1	46	1	2
32000000	1	46	1	2
32000000	1	46	1	2
32000000	1	46	0	2
32000000	1	46	1	2
32000000	1	46	1	2
32000000	1	46	1	2
32000000	1	46	1	2
32000000	1	46	1	2
32000000	1	46	1	2
32000000	1	46	1	2
32000000	1	46	1	2
32000000	1	46	1	2
32000000	1	46	1	2
32000000	1	46	1	2
33000000	1	22	1	2
33000000	1	22	1	2
33000000	1	22	1	2
33000000	1	22	1	2
33000000	1	22	1	2
33000000	1	22	1	2
33000000	1	22	1	2
33000000	1	22	1	2
33000000	1	22	1	2
33000000	1	22	1	2
33000000	1	22	1	2
33000000	1	22	1	2
33000000	1	22	1	2
33000000	1	22	1	2
33000000	1	22	1	2
33000000	1	22	1	2
33000000	1	22	1	2
33000000	1	22	1	2
33000000	1	22	1	2
33000000	1	22	1	2
34000000	1	19	1	2
34000000	1	19	1	2
34000000	1	19	1	2
34000000	1	19	1	2
34000000	1	19	1	2
34000000	1	19	1	2
34000000	1	19	0	2
34000000	1	19	1	2
34000000	1	19	1	2
34000000	1	19	1	2
34000000	1	19	0	2
34000000	1	19	1	2
34000000	1	19	1	2
34000000	1	19	1	2
34000000	1	19	1	2
34000000	1	19	1	2
34000000	1	19	0	2
34000000	1	19	1	2
34000000	1	19	1	2
34000000	1	19	1	2
35000000	1	40	1	2
35000000	1	40	0	2
35000000	1	40	1	2
35000000	1	40	1	2
35000000	1	40	1	2
35000000	1	40	1	2
35000000	1	40	1	2
35000000	1	40	1	2
35000000	1	40	1	2
35000000	1	40	1	2
35000000	1	40	1	2
35000000	1	40	1	2
35000000	1	40	1	2
35000000	1	40	1	2
35000000	1	40	1	2
35000000	1	40	1	2
35000000	1	40	1	2
35000000	1	40	1	2
35000000	1	40	1	2
35000000	1	40	1	2
36000000	1	30	1	2
36000000	1	30	1	2
36000000	1	30	1	2
36000000	1	30	1	2
36000000	1	30	1	2
36000000	1	30	1	2
36000000	1	30	1	2
36000000	1	30	1	2
36000000	1	30	0	2
36000000	1	30	1	2
36000000	1	30	1	2
36000000	1	30	1	2
36000000	1	30	1	2
36000000	1	30	1	2
36000000	1	30	1	2
36000000	1	30	1	2
36000000	1	30	1	2
36000000	1	30	1	2
36000000	1	30	1	2
36000000	1	30	1	2
37000000	1	15	1	2
37000000	1	15	1	2
37000000	1	15	1	2
37000000	1	15	1	2
37000000	1	15	1	2
37000000	1	15	1	2
37000000	1	15	1	2
37000000	1	15	1	2
37000000	1	15	1	2
37000000	1	15	1	2
37000000	1	15	1	2
37000000	1	15	1	2
37000000	1	15	1	2
37000000	1	15	1	2
37000000	1	15	1	2
37000000	1	15	1	2
37000000	1	15	1	2
37000000	1	15	1	2
37000000	1	15	1	2
37000000	1	15	1	2
38000000	1	24	1	2
38000000	1	24	1	2
38000000	1	24	1	2
38000000	1	24	1	2
38000000	1	24	1	2
38000000	1	24	0	2
38000000	1	24	1	2
38000000	1	24	1	2
38000000	1	24	1	2
38000000	1	24	1	2
38000000	1	24	1	2
38000000	1	24	1	2
38000000	1	24	1	2
38000000	1	24	1	2
38000000	1	24	1	2
38000000	1	24	1	2
38000000	1	24	1	2
38000000	1	24	1	2
38000000	1	24	1	2
38000000	1	24	1	2
39000000	1	22	1	2
39000000	1	22	1	2
39000000	1	22	1	2
39000000	1	22	0	2
39000000	1	22	1	2
39000000	1	22	1	2
39000000	1	22	1	2
39000000	1	22	1	2
39000000	1	22	1	2
39000000	1	22	1	2
39000000	1	22	1	2
39000000	1	22	1	2
39000000	1	22	1	2
39000000	1	22	1	2
39000000	1	22	1	2
39000000	1	22	1	2
39000000	1	22	1	2
39000000	1	22	1	2
39000000	1	22	1	2
39000000	1	22	1	2
40000000	1	42	1	2
40000000	1	42	1	2
40000000	1	42	1	2
40000000	1	42	1	2
40000000	1	42	1	2
40000000	1	42	1	2
40000000	1	42	0	2
40000000	1	42	1	2
40000000	1	42	0	2
40000000	1	42	1	2
40000000	1	42	1	2
40000000	1	42	1	2
40000000	1	42	1	2
40000000	1	42	1	2
40000000	1	42	1	2
40000000	1	42	1	2
40000000	1	42	1	2
40000000	1	42	1	2
40000000	1	42	1	2
40000000	1	42	1	2
41000000	1	19	1	2
41000000	1	19	1	2
41000000	1	19	1	2
41000000	1	19	0	2
41000000	1	19	0	2
41000000	1	19	1	2
41000000	1	19	1	2
41000000	1	19	1	2
41000000	1	19	1	2
41000000	1	19	1	2
41000000	1	19	1	2
41000000	1	19	1	2
41000000	1	19	1	2
41000000	1	19	1	2
41000000	1	19	1	2
41000000	1	19	1	2
41000000	1	19	0	2
41000000	1	19	1	2
41000000	1	19	1	2
41000000	1	19	1	2
42000000	1	43	1	2
42000000	1	43	1	2
42000000	1	43	1	2
42000000	1	43	1	2
42000000	1	43	1	2
42000000	1	43	1	2
42000000	1	43	1	2
42000000	1	43	1	2
42000000	1	43	1	2
42000000	1	43	1	2
42000000	1	43	1	2
42000000	1	43	0	2
42000000	1	43	1	2
42000000	1	43	1	2
42000000	1	43	1	2
42000000	1	43	0	2
42000000	1	43	0	2
42000000	1	43	1	2
42000000	1	43	1	2
42000000	1	43	1	2
43000000	1	22	1	2
43000000	1	22	0	2
43000000	1	22	1	2
43000000	1	22	0	2
43000000	1	22	1	2
43000000	1	22	0	2
43000000	1	22	1	2
43000000	1	22	1	2
43000000	1	22	1	2
43000000	1	22	1	2
43000000	1	22	0	2
43000000	1	22	0	2
43000000	1	22	1	2
43000000	1	22	1	2
43000000	1	22	1	2
43000000	1	22	1	2
43000000	1	22	1	2
43000000	1	22	1	2
43000000	1	22	0	2
43000000	1	22	0	2
44000000	1	21	1	2
44000000	1	21	1	2
44000000	1	21	1	2
44000000	1	21	0	2
44000000	1	21	1	2
44000000	1	21	0	2
44000000	1	21	1	2
44000000	1	21	0	2
44000000	1	21	0	2
44000000	1	21	1	2
44000000	1	21	1	2
44000000	1	21	1	2
44000000	1	21	0	2
44000000	1	21	1	2
44000000	1	21	1	2
44000000	1	21	1	2
44000000	1	21	1	2
44000000	1	21	1	2
44000000	1	21	0	2
44000000	1	21	0	2
45000000	1	24	1	2
45000000	1	24	0	2
45000000	1	24	1	2
45000000	1	24	1	2
45000000	1	24	1	2
45000000	1	24	1	2
45000000	1	24	1	2
45000000	1	24	1	2
45000000	1	24	1	2
45000000	1	24	1	2
45000000	1	24	1	2
45000000	1	24	1	2
45000000	1	24	1	2
45000000	1	24	1	2
45000000	1	24	1	2
45000000	1	24	1	2
45000000	1	24	1	2
45000000	1	24	1	2
45000000	1	24	1	2
45000000	1	24	1	2
46000000	1	22	1	2
46000000	1	22	1	2
46000000	1	22	1	2
46000000	1	22	1	2
46000000	1	22	1	2
46000000	1	22	1	2
46000000	1	22	1	2
46000000	1	22	1	2
46000000	1	22	1	2
46000000	1	22	1	2
46000000	1	22	1	2
46000000	1	22	1	2
46000000	1	22	1	2
46000000	1	22	1	2
46000000	1	22	1	2
46000000	1	22	1	2
46000000	1	22	1	2
46000000	1	22	1	2
46000000	1	22	1	2
46000000	1	22	1	2
47000000	1	48	1	2
47000000	1	48	1	2
47000000	1	48	1	2
47000000	1	48	1	2
47000000	1	48	1	2
47000000	1	48	1	2
47000000	1	48	1	2
47000000	1	48	1	2
47000000	1	48	1	2
47000000	1	48	1	2
47000000	1	48	1	2
47000000	1	48	0	2
47000000	1	48	1	2
47000000	1	48	1	2
47000000	1	48	1	2
47000000	1	48	1	2
47000000	1	48	1	2
47000000	1	48	0	2
47000000	1	48	1	2
47000000	1	48	0	2
48000000	1	22	1	2
48000000	1	22	1	2
48000000	1	22	1	2
48000000	1	22	0	2
48000000	1	22	1	2
48000000	1	22	1	2
48000000	1	22	1	2
48000000	1	22	1	2
48000000	1	22	1	2
48000000	1	22	1	2
48000000	1	22	1	2
48000000	1	22	1	2
48000000	1	22	1	2
48000000	1	22	1	2
48000000	1	22	1	2
48000000	1	22	1	2
48000000	1	22	1	2
48000000	1	22	1	2
48000000	1	22	1	2
48000000	1	22	1	2
49000000	1	21	1	2
49000000	1	21	0	2
49000000	1	21	1	2
49000000	1	21	1	2
49000000	1	21	1	2
49000000	1	21	0	2
49000000	1	21	1	2
49000000	1	21	1	2
49000000	1	21	1	2
49000000	1	21	1	2
49000000	1	21	1	2
49000000	1	21	1	2
49000000	1	21	1	2
49000000	1	21	1	2
49000000	1	21	0	2
49000000	1	21	1	2
49000000	1	21	1	2
49000000	1	21	1	2
49000000	1	21	1	2
49000000	1	21	1	2
50000000	1	22	1	2
50000000	1	22	1	2
50000000	1	22	1	2
50000000	1	22	0	2
50000000	1	22	1	2
50000000	1	22	1	2
50000000	1	22	1	2
50000000	1	22	1	2
50000000	1	22	1	2
50000000	1	22	0	2
50000000	1	22	1	2
50000000	1	22	1	2
50000000	1	22	0	2
50000000	1	22	1	2
50000000	1	22	1	2
50000000	1	22	1	2
50000000	1	22	1	2
50000000	1	22	1	2
50000000	1	22	1	2
50000000	1	22	1	2
51000000	1	21	1	2
51000000	1	21	1	2
51000000	1	21	0	2
51000000	1	21	1	2
51000000	1	21	1	2
51000000	1	21	1	2
51000000	1	21	0	2
51000000	1	21	0	2
51000000	1	21	0	2
51000000	1	21	1	2
51000000	1	21	1	2
51000000	1	21	1	2
51000000	1	21	1	2
51000000	1	21	1	2
51000000	1	21	1	2
51000000	1	21	1	2
51000000	1	21	1	2
51000000	1	21	1	2
51000000	1	21	1	2
51000000	1	21	1	2
52000000	1	21	1	2
52000000	1	21	1	2
52000000	1	21	1	2
52000000	1	21	1	2
52000000	1	21	1	2
52000000	1	21	1	2
52000000	1	21	1	2
52000000	1	21	1	2
52000000	1	21	1	2
52000000	1	21	0	2
52000000	1	21	1	2
52000000	1	21	1	2
52000000	1	21	1	2
52000000	1	21	1	2
52000000	1	21	1	2
52000000	1	21	1	2
52000000	1	21	1	2
52000000	1	21	1	2
52000000	1	21	1	2
52000000	1	21	1	2
53000000	1	21	1	2
53000000	1	21	1	2
53000000	1	21	1	2
53000000	1	21	0	2
53000000	1	21	1	2
53000000	1	21	1	2
53000000	1	21	0	2
53000000	1	21	1	2
53000000	1	21	1	2
53000000	1	21	0	2
53000000	1	21	0	2
53000000	1	21	1	2
53000000	1	21	1	2
53000000	1	21	1	2
53000000	1	21	1	2
53000000	1	21	1	2
53000000	1	21	1	2
53000000	1	21	0	2
53000000	1	21	1	2
53000000	1	21	1	2
54000000	1	41	0	2
54000000	1	41	1	2
54000000	1	41	1	2
54000000	1	41	0	2
54000000	1	41	0	2
54000000	1	41	1	2
54000000	1	41	1	2
54000000	1	41	1	2
54000000	1	41	0	2
54000000	1	41	1	2
54000000	1	41	0	2
54000000	1	41	1	2
54000000	1	41	1	2
54000000	1	41	1	2
54000000	1	41	1	2
54000000	1	41	1	2
54000000	1	41	1	2
54000000	1	41	1	2
54000000	1	41	1	2
54000000	1	41	1	2
55000000	1	20	1	2
55000000	1	20	1	2
55000000	1	20	0	2
55000000	1	20	0	2
55000000	1	20	1	2
55000000	1	20	1	2
55000000	1	20	1	2
55000000	1	20	1	2
55000000	1	20	1	2
55000000	1	20	1	2
55000000	1	20	0	2
55000000	1	20	1	2
55000000	1	20	1	2
55000000	1	20	1	2
55000000	1	20	0	2
55000000	1	20	1	2
55000000	1	20	1	2
55000000	1	20	1	2
55000000	1	20	0	2
55000000	1	20	1	2
56000000	1	16	1	2
56000000	1	16	1	2
56000000	1	16	1	2
56000000	1	16	1	2
56000000	1	16	1	2
56000000	1	16	1	2
56000000	1	16	1	2
56000000	1	16	1	2
56000000	1	16	1	2
56000000	1	16	1	2
56000000	1	16	0	2
56000000	1	16	1	2
56000000	1	16	0	2
56000000	1	16	1	2
56000000	1	16	1	2
56000000	1	16	1	2
56000000	1	16	1	2
56000000	1	16	1	2
56000000	1	16	1	2
56000000	1	16	1	2
57000000	1	20	1	2
57000000	1	20	1	2
57000000	1	20	0	2
57000000	1	20	0	2
57000000	1	20	1	2
57000000	1	20	1	2
57000000	1	20	1	2
57000000	1	20	1	2
57000000	1	20	1	2
57000000	1	20	1	2
57000000	1	20	1	2
57000000	1	20	1	2
57000000	1	20	1	2
57000000	1	20	1	2
57000000	1	20	1	2
57000000	1	20	1	2
57000000	1	20	1	2
57000000	1	20	1	2
57000000	1	20	1	2
57000000	1	20	1	2
58000000	1	16	1	2
58000000	1	16	1	2
58000000	1	16	1	2
58000000	1	16	1	2
58000000	1	16	1	2
58000000	1	16	1	2
58000000	1	16	1	2
58000000	1	16	1	2
58000000	1	16	1	2
58000000	1	16	1	2
58000000	1	16	1	2
58000000	1	16	1	2
58000000	1	16	1	2
58000000	1	16	1	2
58000000	1	16	0	2
58000000	1	16	1	2
58000000	1	16	1	2
58000000	1	16	1	2
58000000	1	16	1	2
58000000	1	16	1	2
59000000	1	20	1	2
59000000	1	20	1	2
59000000	1	20	1	2
59000000	1	20	1	2
59000000	1	20	1	2
59000000	1	20	0	2
59000000	1	20	1	2
59000000	1	20	1	2
59000000	1	20	1	2
59000000	1	20	1	2
59000000	1	20	1	2
59000000	1	20	1	2
59000000	1	20	1	2
59000000	1	20	1	2
59000000	1	20	1	2
59000000	1	20	1	2
59000000	1	20	1	2
59000000	1	20	1	2
59000000	1	20	1	2
59000000	1	20	1	2
60000000	1	21	1	2
60000000	1	21	1	2
60000000	1	21	1	2
60000000	1	21	0	2
60000000	1	21	1	2
60000000	1	21	1	2
60000000	1	21	1	2
60000000	1	21	1	2
60000000	1	21	1	2
60000000	1	21	1	2
60000000	1	21	1	2
60000000	1	21	0	2
60000000	1	21	1	2
60000000	1	21	1	2
60000000	1	21	0	2
60000000	1	21	1	2
60000000	1	21	0	2
60000000	1	21	1	2
60000000	1	21	1	2
60000000	1	21	0	2
