# Supplementary material for: Preference for Cute Infants Does Not Depend on Their Ethnicity or Species: Evidence from Hypothetical Adoption and Donation Paradigms
Source: PLoS One. 2015 Apr 6;10(4):e0121554. doi: 10.1371/journal.pone.0121554 (PMC4386811; doi:10.1371/journal.pone.0121554)
Supplement: S4 Dataset — (TXT) [file pone.0121554.s004.txt]

Vp	Picture	Spezies	Cutenessrating_Score	Healthrating_Score	Sex	Age
1	caucasian_10.jpg	0	6	1	1	21
1	caucasian_100.jpg	0	7	1	1	21
1	caucasian_11.jpg	0	6	1	1	21
1	caucasian_12.jpg	0	7	1	1	21
1	caucasian_13.jpg	0	7	1	1	21
1	caucasian_14.jpg	0	7	1	1	21
1	caucasian_18.jpg	0	7	1	1	21
1	caucasian_19.jpg	0	7	1	1	21
1	caucasian_20.jpg	0	4	1	1	21
1	caucasian_21.jpg	0	7	1	1	21
1	caucasian_23.jpg	0	7	1	1	21
1	caucasian_25.jpg	0	7	1	1	21
1	caucasian_27.jpg	0	7	1	1	21
1	caucasian_28.jpg	0	7	1	1	21
1	caucasian_33.jpg	0	7	1	1	21
1	caucasian_35.jpg	0	7	1	1	21
1	caucasian_40.jpg	0	7	1	1	21
1	caucasian_43.jpg	0	7	1	1	21
1	caucasian_5.jpg	0	7	1	1	21
1	caucasian_51.jpg	0	5	6	1	21
1	caucasian_53.jpg	0	2	4	1	21
1	caucasian_55.jpg	0	2	3	1	21
1	caucasian_57.jpg	0	1	2	1	21
1	caucasian_6.jpg	0	6	1	1	21
1	caucasian_60.jpg	0	5	2	1	21
1	caucasian_61.jpg	0	4	2	1	21
1	caucasian_62.jpg	0	4	5	1	21
1	caucasian_64.jpg	0	5	3	1	21
1	caucasian_69.jpg	0	2	5	1	21
1	caucasian_71.jpg	0	5	6	1	21
1	caucasian_72.jpg	0	7	2	1	21
1	caucasian_77.jpg	0	6	5	1	21
1	caucasian_79.jpg	0	2	4	1	21
1	caucasian_82.jpg	0	3	6	1	21
1	caucasian_86.jpg	0	5	4	1	21
1	caucasian_87.jpg	0	3	4	1	21
1	caucasian_91.jpg	0	3	6	1	21
1	caucasian_93.jpg	0	7	7	1	21
1	caucasian_95.jpg	0	4	4	1	21
1	caucasian_99.jpg	0	5	4	1	21
1	african_10.jpg	1	3	7	1	21
1	african_100.jpg	1	2	7	1	21
1	african_103.jpg	1	6	3	1	21
1	african_104.jpg	1	1	5	1	21
1	african_107.jpg	1	1	1	1	21
1	african_11.jpg	1	3	7	1	21
1	african_12.jpg	1	5	2	1	21
1	african_13.jpg	1	7	2	1	21
1	african_16.jpg	1	4	2	1	21
1	african_18.jpg	1	6	2	1	21
1	african_19.jpg	1	5	2	1	21
1	african_25.jpg	1	4	4	1	21
1	african_29.jpg	1	3	5	1	21
1	african_3.jpg	1	2	7	1	21
1	african_30.jpg	1	4	3	1	21
1	african_31.jpg	1	2	6	1	21
1	african_32.jpg	1	5	3	1	21
1	african_34.jpg	1	2	5	1	21
1	african_35.jpg	1	5	2	1	21
1	african_37.jpg	1	7	3	1	21
1	african_38.jpg	1	2	4	1	21
1	african_41.jpg	1	3	7	1	21
1	african_43.jpg	1	5	3	1	21
1	african_45.jpg	1	7	6	1	21
1	african_46.jpg	1	2	4	1	21
1	african_49.jpg	1	6	2	1	21
1	african_5.jpg	1	6	5	1	21
1	african_52.jpg	1	2	2	1	21
1	african_56.jpg	1	5	2	1	21
1	african_59.jpg	1	6	5	1	21
1	african_64.jpg	1	2	6	1	21
1	african_65.jpg	1	4	4	1	21
1	african_67.jpg	1	1	7	1	21
1	african_71.jpg	1	3	3	1	21
1	african_74.jpg	1	5	6	1	21
1	african_77.jpg	1	1	5	1	21
1	african_82.jpg	1	5	3	1	21
1	african_85.jpg	1	1	7	1	21
1	african_86.jpg	1	4	7	1	21
1	african_91.jpg	1	7	1	1	21
1	dog_101.jpg	2	1	4	1	21
1	dog_104.jpg	2	2	4	1	21
1	dog_106.jpg	2	6	1	1	21
1	dog_112.jpg	2	6	7	1	21
1	dog_113.jpg	2	6	2	1	21
1	dog_19.jpg	2	4	3	1	21
1	dog_30.jpg	2	6	2	1	21
1	dog_37.jpg	2	4	2	1	21
1	dog_55.jpg	2	2	6	1	21
1	dog_56.jpg	2	4	5	1	21
1	dog_57.jpg	2	3	4	1	21
1	dog_58.jpg	2	1	6	1	21
1	dog_59.jpg	2	2	6	1	21
1	dog_60.jpg	2	2	6	1	21
1	dog_62.jpg	2	6	4	1	21
1	dog_68.jpg	2	2	3	1	21
1	dog_73.jpg	2	1	3	1	21
1	dog_74.jpg	2	4	1	1	21
1	dog_78.jpg	2	4	2	1	21
1	dog_80.jpg	2	7	1	1	21
1	dog_81.jpg	2	2	4	1	21
1	dog_83.jpg	2	2	2	1	21
1	dog_88.jpg	2	7	2	1	21
1	dog_93.jpg	2	6	1	1	21
1	dog_95.jpg	2	5	3	1	21
1	dog_97.jpg	2	5	5	1	21
1	dog_98.jpg	2	7	2	1	21
1	dog01.jpg	2	7	1	1	21
1	dog04.jpg	2	3	5	1	21
1	dog05.jpg	2	4	7	1	21
1	dog10.jpg	2	6	1	1	21
1	dog19.jpg	2	4	3	1	21
1	dog20.jpg	2	1	2	1	21
1	dog21.jpg	2	7	2	1	21
1	dog26.jpg	2	4	3	1	21
1	dog30.jpg	2	3	2	1	21
1	dog32.jpg	2	1	6	1	21
1	dog33.jpg	2	4	2	1	21
1	dog36.jpg	2	5	2	1	21
1	dog37.jpg	2	2	4	1	21
2	caucasian_10.jpg	0	7	5	1	44
2	caucasian_100.jpg	0	7	2	1	44
2	caucasian_11.jpg	0	7	3	1	44
2	caucasian_12.jpg	0	7	5	1	44
2	caucasian_13.jpg	0	4	7	1	44
2	caucasian_14.jpg	0	6	3	1	44
2	caucasian_18.jpg	0	7	2	1	44
2	caucasian_19.jpg	0	4	3	1	44
2	caucasian_20.jpg	0	7	2	1	44
2	caucasian_21.jpg	0	7	2	1	44
2	caucasian_23.jpg	0	4	2	1	44
2	caucasian_25.jpg	0	6	3	1	44
2	caucasian_27.jpg	0	7	2	1	44
2	caucasian_28.jpg	0	5	2	1	44
2	caucasian_33.jpg	0	7	5	1	44
2	caucasian_35.jpg	0	6	1	1	44
2	caucasian_40.jpg	0	7	1	1	44
2	caucasian_43.jpg	0	7	1	1	44
2	caucasian_5.jpg	0	7	2	1	44
2	caucasian_51.jpg	0	5	3	1	44
2	caucasian_53.jpg	0	4	5	1	44
2	caucasian_55.jpg	0	5	4	1	44
2	caucasian_57.jpg	0	7	5	1	44
2	caucasian_6.jpg	0	7	1	1	44
2	caucasian_60.jpg	0	6	3	1	44
2	caucasian_61.jpg	0	5	4	1	44
2	caucasian_62.jpg	0	5	3	1	44
2	caucasian_64.jpg	0	6	2	1	44
2	caucasian_69.jpg	0	6	5	1	44
2	caucasian_71.jpg	0	4	5	1	44
2	caucasian_72.jpg	0	7	2	1	44
2	caucasian_77.jpg	0	4	6	1	44
2	caucasian_79.jpg	0	6	5	1	44
2	caucasian_82.jpg	0	5	4	1	44
2	caucasian_86.jpg	0	6	2	1	44
2	caucasian_87.jpg	0	6	5	1	44
2	caucasian_91.jpg	0	3	3	1	44
2	caucasian_93.jpg	0	5	3	1	44
2	caucasian_95.jpg	0	6	5	1	44
2	caucasian_99.jpg	0	7	5	1	44
2	african_10.jpg	1	6	6	1	44
2	african_100.jpg	1	5	4	1	44
2	african_103.jpg	1	4	3	1	44
2	african_104.jpg	1	6	3	1	44
2	african_107.jpg	1	7	3	1	44
2	african_11.jpg	1	6	5	1	44
2	african_12.jpg	1	7	3	1	44
2	african_13.jpg	1	7	2	1	44
2	african_16.jpg	1	6	3	1	44
2	african_18.jpg	1	7	5	1	44
2	african_19.jpg	1	7	5	1	44
2	african_25.jpg	1	5	3	1	44
2	african_29.jpg	1	7	2	1	44
2	african_3.jpg	1	7	5	1	44
2	african_30.jpg	1	7	2	1	44
2	african_31.jpg	1	5	5	1	44
2	african_32.jpg	1	7	3	1	44
2	african_34.jpg	1	7	5	1	44
2	african_35.jpg	1	7	1	1	44
2	african_37.jpg	1	7	4	1	44
2	african_38.jpg	1	7	2	1	44
2	african_41.jpg	1	6	5	1	44
2	african_43.jpg	1	7	3	1	44
2	african_45.jpg	1	7	3	1	44
2	african_46.jpg	1	6	3	1	44
2	african_49.jpg	1	7	5	1	44
2	african_5.jpg	1	7	3	1	44
2	african_52.jpg	1	7	2	1	44
2	african_56.jpg	1	6	3	1	44
2	african_59.jpg	1	7	3	1	44
2	african_64.jpg	1	7	2	1	44
2	african_65.jpg	1	7	3	1	44
2	african_67.jpg	1	3	5	1	44
2	african_71.jpg	1	7	3	1	44
2	african_74.jpg	1	6	3	1	44
2	african_77.jpg	1	7	2	1	44
2	african_82.jpg	1	7	4	1	44
2	african_85.jpg	1	4	5	1	44
2	african_86.jpg	1	7	2	1	44
2	african_91.jpg	1	7	2	1	44
2	dog_101.jpg	2	1	5	1	44
2	dog_104.jpg	2	5	5	1	44
2	dog_106.jpg	2	3	5	1	44
2	dog_112.jpg	2	1	4	1	44
2	dog_113.jpg	2	4	5	1	44
2	dog_19.jpg	2	7	3	1	44
2	dog_30.jpg	2	5	2	1	44
2	dog_37.jpg	2	7	5	1	44
2	dog_55.jpg	2	3	5	1	44
2	dog_56.jpg	2	2	5	1	44
2	dog_57.jpg	2	3	6	1	44
2	dog_58.jpg	2	4	6	1	44
2	dog_59.jpg	2	1	5	1	44
2	dog_60.jpg	2	1	6	1	44
2	dog_62.jpg	2	5	3	1	44
2	dog_68.jpg	2	3	4	1	44
2	dog_73.jpg	2	4	2	1	44
2	dog_74.jpg	2	5	6	1	44
2	dog_78.jpg	2	5	3	1	44
2	dog_80.jpg	2	4	3	1	44
2	dog_81.jpg	2	2	5	1	44
2	dog_83.jpg	2	6	4	1	44
2	dog_88.jpg	2	5	2	1	44
2	dog_93.jpg	2	5	3	1	44
2	dog_95.jpg	2	3	6	1	44
2	dog_97.jpg	2	4	5	1	44
2	dog_98.jpg	2	3	5	1	44
2	dog01.jpg	2	4	4	1	44
2	dog04.jpg	2	6	3	1	44
2	dog05.jpg	2	6	7	1	44
2	dog10.jpg	2	6	5	1	44
2	dog19.jpg	2	3	3	1	44
2	dog20.jpg	2	1	4	1	44
2	dog21.jpg	2	5	2	1	44
2	dog26.jpg	2	1	4	1	44
2	dog30.jpg	2	4	6	1	44
2	dog32.jpg	2	3	5	1	44
2	dog33.jpg	2	7	4	1	44
2	dog36.jpg	2	2	6	1	44
2	dog37.jpg	2	1	4	1	44
3	caucasian_10.jpg	0	7	2	1	22
3	caucasian_100.jpg	0	7	2	1	22
3	caucasian_11.jpg	0	6	2	1	22
3	caucasian_12.jpg	0	7	1	1	22
3	caucasian_13.jpg	0	7	2	1	22
3	caucasian_14.jpg	0	7	2	1	22
3	caucasian_18.jpg	0	7	2	1	22
3	caucasian_19.jpg	0	7	3	1	22
3	caucasian_20.jpg	0	7	2	1	22
3	caucasian_21.jpg	0	7	2	1	22
3	caucasian_23.jpg	0	7	1	1	22
3	caucasian_25.jpg	0	7	1	1	22
3	caucasian_27.jpg	0	7	2	1	22
3	caucasian_28.jpg	0	7	1	1	22
3	caucasian_33.jpg	0	7	1	1	22
3	caucasian_35.jpg	0	7	2	1	22
3	caucasian_40.jpg	0	7	1	1	22
3	caucasian_43.jpg	0	7	3	1	22
3	caucasian_5.jpg	0	7	2	1	22
3	caucasian_51.jpg	0	2	6	1	22
3	caucasian_53.jpg	0	5	6	1	22
3	caucasian_55.jpg	0	2	5	1	22
3	caucasian_57.jpg	0	3	6	1	22
3	caucasian_6.jpg	0	7	2	1	22
3	caucasian_60.jpg	0	5	6	1	22
3	caucasian_61.jpg	0	5	5	1	22
3	caucasian_62.jpg	0	3	6	1	22
3	caucasian_64.jpg	0	5	7	1	22
3	caucasian_69.jpg	0	2	7	1	22
3	caucasian_71.jpg	0	1	6	1	22
3	caucasian_72.jpg	0	7	3	1	22
3	caucasian_77.jpg	0	2	7	1	22
3	caucasian_79.jpg	0	2	6	1	22
3	caucasian_82.jpg	0	2	3	1	22
3	caucasian_86.jpg	0	6	1	1	22
3	caucasian_87.jpg	0	3	5	1	22
3	caucasian_91.jpg	0	6	7	1	22
3	caucasian_93.jpg	0	5	3	1	22
3	caucasian_95.jpg	0	3	5	1	22
3	caucasian_99.jpg	0	5	7	1	22
3	african_10.jpg	1	6	6	1	22
3	african_100.jpg	1	5	6	1	22
3	african_103.jpg	1	6	3	1	22
3	african_104.jpg	1	5	5	1	22
3	african_107.jpg	1	3	6	1	22
3	african_11.jpg	1	3	5	1	22
3	african_12.jpg	1	6	4	1	22
3	african_13.jpg	1	5	5	1	22
3	african_16.jpg	1	4	6	1	22
3	african_18.jpg	1	6	5	1	22
3	african_19.jpg	1	7	3	1	22
3	african_25.jpg	1	5	7	1	22
3	african_29.jpg	1	3	6	1	22
3	african_3.jpg	1	5	6	1	22
3	african_30.jpg	1	4	4	1	22
3	african_31.jpg	1	3	6	1	22
3	african_32.jpg	1	5	3	1	22
3	african_34.jpg	1	2	6	1	22
3	african_35.jpg	1	7	2	1	22
3	african_37.jpg	1	6	2	1	22
3	african_38.jpg	1	6	1	1	22
3	african_41.jpg	1	5	6	1	22
3	african_43.jpg	1	3	6	1	22
3	african_45.jpg	1	7	3	1	22
3	african_46.jpg	1	3	5	1	22
3	african_49.jpg	1	7	2	1	22
3	african_5.jpg	1	6	3	1	22
3	african_52.jpg	1	6	2	1	22
3	african_56.jpg	1	7	2	1	22
3	african_59.jpg	1	7	4	1	22
3	african_64.jpg	1	3	6	1	22
3	african_65.jpg	1	6	3	1	22
3	african_67.jpg	1	3	6	1	22
3	african_71.jpg	1	6	3	1	22
3	african_74.jpg	1	3	3	1	22
3	african_77.jpg	1	3	5	1	22
3	african_82.jpg	1	6	4	1	22
3	african_85.jpg	1	3	6	1	22
3	african_86.jpg	1	6	6	1	22
3	african_91.jpg	1	7	2	1	22
3	dog_101.jpg	2	3	7	1	22
3	dog_104.jpg	2	2	5	1	22
3	dog_106.jpg	2	1	7	1	22
3	dog_112.jpg	2	2	6	1	22
3	dog_113.jpg	2	2	6	1	22
3	dog_19.jpg	2	2	6	1	22
3	dog_30.jpg	2	5	3	1	22
3	dog_37.jpg	2	4	4	1	22
3	dog_55.jpg	2	1	7	1	22
3	dog_56.jpg	2	5	5	1	22
3	dog_57.jpg	2	3	7	1	22
3	dog_58.jpg	2	1	7	1	22
3	dog_59.jpg	2	1	7	1	22
3	dog_60.jpg	2	2	7	1	22
3	dog_62.jpg	2	4	6	1	22
3	dog_68.jpg	2	2	6	1	22
3	dog_73.jpg	2	2	5	1	22
3	dog_74.jpg	2	2	3	1	22
3	dog_78.jpg	2	6	5	1	22
3	dog_80.jpg	2	2	6	1	22
3	dog_81.jpg	2	2	6	1	22
3	dog_83.jpg	2	4	6	1	22
3	dog_88.jpg	2	3	5	1	22
3	dog_93.jpg	2	3	3	1	22
3	dog_95.jpg	2	4	5	1	22
3	dog_97.jpg	2	2	5	1	22
3	dog_98.jpg	2	5	3	1	22
3	dog01.jpg	2	4	4	1	22
3	dog04.jpg	2	2	5	1	22
3	dog05.jpg	2	5	5	1	22
3	dog10.jpg	2	3	4	1	22
3	dog19.jpg	2	1	7	1	22
3	dog20.jpg	2	2	7	1	22
3	dog21.jpg	2	3	5	1	22
3	dog26.jpg	2	3	6	1	22
3	dog30.jpg	2	5	5	1	22
3	dog32.jpg	2	3	6	1	22
3	dog33.jpg	2	6	6	1	22
3	dog36.jpg	2	3	6	1	22
3	dog37.jpg	2	2	5	1	22
4	caucasian_10.jpg	0	6	4	1	20
4	caucasian_100.jpg	0	4	3	1	20
4	caucasian_11.jpg	0	3	4	1	20
4	caucasian_12.jpg	0	5	5	1	20
4	caucasian_13.jpg	0	7	3	1	20
4	caucasian_14.jpg	0	7	4	1	20
4	caucasian_18.jpg	0	6	3	1	20
4	caucasian_19.jpg	0	5	4	1	20
4	caucasian_20.jpg	0	6	3	1	20
4	caucasian_21.jpg	0	5	4	1	20
4	caucasian_23.jpg	0	6	4	1	20
4	caucasian_25.jpg	0	6	4	1	20
4	caucasian_27.jpg	0	6	5	1	20
4	caucasian_28.jpg	0	6	6	1	20
4	caucasian_33.jpg	0	6	6	1	20
4	caucasian_35.jpg	0	5	3	1	20
4	caucasian_40.jpg	0	6	3	1	20
4	caucasian_43.jpg	0	5	2	1	20
4	caucasian_5.jpg	0	7	6	1	20
4	caucasian_51.jpg	0	1	2	1	20
4	caucasian_53.jpg	0	2	2	1	20
4	caucasian_55.jpg	0	4	3	1	20
4	caucasian_57.jpg	0	4	3	1	20
4	caucasian_6.jpg	0	7	2	1	20
4	caucasian_60.jpg	0	3	6	1	20
4	caucasian_61.jpg	0	4	5	1	20
4	caucasian_62.jpg	0	3	4	1	20
4	caucasian_64.jpg	0	5	4	1	20
4	caucasian_69.jpg	0	2	7	1	20
4	caucasian_71.jpg	0	1	3	1	20
4	caucasian_72.jpg	0	6	4	1	20
4	caucasian_77.jpg	0	4	7	1	20
4	caucasian_79.jpg	0	2	2	1	20
4	caucasian_82.jpg	0	6	2	1	20
4	caucasian_86.jpg	0	3	5	1	20
4	caucasian_87.jpg	0	3	4	1	20
4	caucasian_91.jpg	0	2	7	1	20
4	caucasian_93.jpg	0	3	2	1	20
4	caucasian_95.jpg	0	3	3	1	20
4	caucasian_99.jpg	0	2	6	1	20
4	african_10.jpg	1	4	7	1	20
4	african_100.jpg	1	2	1	1	20
4	african_103.jpg	1	5	6	1	20
4	african_104.jpg	1	4	5	1	20
4	african_107.jpg	1	4	4	1	20
4	african_11.jpg	1	1	6	1	20
4	african_12.jpg	1	5	3	1	20
4	african_13.jpg	1	5	3	1	20
4	african_16.jpg	1	4	6	1	20
4	african_18.jpg	1	5	6	1	20
4	african_19.jpg	1	6	6	1	20
4	african_25.jpg	1	2	7	1	20
4	african_29.jpg	1	4	6	1	20
4	african_3.jpg	1	3	4	1	20
4	african_30.jpg	1	2	4	1	20
4	african_31.jpg	1	1	1	1	20
4	african_32.jpg	1	4	6	1	20
4	african_34.jpg	1	1	5	1	20
4	african_35.jpg	1	7	1	1	20
4	african_37.jpg	1	6	5	1	20
4	african_38.jpg	1	5	3	1	20
4	african_41.jpg	1	1	5	1	20
4	african_43.jpg	1	2	6	1	20
4	african_45.jpg	1	6	7	1	20
4	african_46.jpg	1	3	6	1	20
4	african_49.jpg	1	6	2	1	20
4	african_5.jpg	1	3	1	1	20
4	african_52.jpg	1	5	2	1	20
4	african_56.jpg	1	5	2	1	20
4	african_59.jpg	1	4	3	1	20
4	african_64.jpg	1	4	2	1	20
4	african_65.jpg	1	4	5	1	20
4	african_67.jpg	1	3	5	1	20
4	african_71.jpg	1	4	6	1	20
4	african_74.jpg	1	2	6	1	20
4	african_77.jpg	1	4	4	1	20
4	african_82.jpg	1	6	3	1	20
4	african_85.jpg	1	3	5	1	20
4	african_86.jpg	1	4	4	1	20
4	african_91.jpg	1	5	6	1	20
4	dog_101.jpg	2	2	4	1	20
4	dog_104.jpg	2	5	3	1	20
4	dog_106.jpg	2	6	2	1	20
4	dog_112.jpg	2	2	1	1	20
4	dog_113.jpg	2	5	3	1	20
4	dog_19.jpg	2	5	2	1	20
4	dog_30.jpg	2	6	5	1	20
4	dog_37.jpg	2	3	5	1	20
4	dog_55.jpg	2	2	1	1	20
4	dog_56.jpg	2	5	7	1	20
4	dog_57.jpg	2	4	5	1	20
4	dog_58.jpg	2	2	3	1	20
4	dog_59.jpg	2	1	1	1	20
4	dog_60.jpg	2	2	5	1	20
4	dog_62.jpg	2	4	1	1	20
4	dog_68.jpg	2	2	4	1	20
4	dog_73.jpg	2	3	3	1	20
4	dog_74.jpg	2	5	4	1	20
4	dog_78.jpg	2	4	2	1	20
4	dog_80.jpg	2	6	3	1	20
4	dog_81.jpg	2	4	5	1	20
4	dog_83.jpg	2	6	6	1	20
4	dog_88.jpg	2	5	4	1	20
4	dog_93.jpg	2	5	2	1	20
4	dog_95.jpg	2	4	4	1	20
4	dog_97.jpg	2	2	3	1	20
4	dog_98.jpg	2	5	3	1	20
4	dog01.jpg	2	4	3	1	20
4	dog04.jpg	2	5	4	1	20
4	dog05.jpg	2	6	2	1	20
4	dog10.jpg	2	6	2	1	20
4	dog19.jpg	2	5	3	1	20
4	dog20.jpg	2	2	6	1	20
4	dog21.jpg	2	5	6	1	20
4	dog26.jpg	2	5	7	1	20
4	dog30.jpg	2	5	5	1	20
4	dog32.jpg	2	4	2	1	20
4	dog33.jpg	2	6	3	1	20
4	dog36.jpg	2	5	5	1	20
4	dog37.jpg	2	3	1	1	20
5	caucasian_10.jpg	0	7	7	1	23
5	caucasian_100.jpg	0	7	7	1	23
5	caucasian_11.jpg	0	7	7	1	23
5	caucasian_12.jpg	0	7	7	1	23
5	caucasian_13.jpg	0	7	6	1	23
5	caucasian_14.jpg	0	6	6	1	23
5	caucasian_18.jpg	0	7	5	1	23
5	caucasian_19.jpg	0	7	6	1	23
5	caucasian_20.jpg	0	6	6	1	23
5	caucasian_21.jpg	0	7	6	1	23
5	caucasian_23.jpg	0	7	7	1	23
5	caucasian_25.jpg	0	7	7	1	23
5	caucasian_27.jpg	0	7	7	1	23
5	caucasian_28.jpg	0	7	7	1	23
5	caucasian_33.jpg	0	7	7	1	23
5	caucasian_35.jpg	0	3	6	1	23
5	caucasian_40.jpg	0	7	6	1	23
5	caucasian_43.jpg	0	7	6	1	23
5	caucasian_5.jpg	0	7	7	1	23
5	caucasian_51.jpg	0	1	1	1	23
5	caucasian_53.jpg	0	3	6	1	23
5	caucasian_55.jpg	0	2	2	1	23
5	caucasian_57.jpg	0	2	4	1	23
5	caucasian_6.jpg	0	6	6	1	23
5	caucasian_60.jpg	0	6	7	1	23
5	caucasian_61.jpg	0	6	7	1	23
5	caucasian_62.jpg	0	6	7	1	23
5	caucasian_64.jpg	0	6	3	1	23
5	caucasian_69.jpg	0	3	7	1	23
5	caucasian_71.jpg	0	2	5	1	23
5	caucasian_72.jpg	0	3	3	1	23
5	caucasian_77.jpg	0	3	4	1	23
5	caucasian_79.jpg	0	1	2	1	23
5	caucasian_82.jpg	0	4	3	1	23
5	caucasian_86.jpg	0	5	6	1	23
5	caucasian_87.jpg	0	5	5	1	23
5	caucasian_91.jpg	0	3	7	1	23
5	caucasian_93.jpg	0	6	5	1	23
5	caucasian_95.jpg	0	2	2	1	23
5	caucasian_99.jpg	0	2	4	1	23
5	african_10.jpg	1	3	2	1	23
5	african_100.jpg	1	4	2	1	23
5	african_103.jpg	1	3	2	1	23
5	african_104.jpg	1	3	4	1	23
5	african_107.jpg	1	2	3	1	23
5	african_11.jpg	1	3	2	1	23
5	african_12.jpg	1	6	5	1	23
5	african_13.jpg	1	3	4	1	23
5	african_16.jpg	1	3	3	1	23
5	african_18.jpg	1	6	5	1	23
5	african_19.jpg	1	6	6	1	23
5	african_25.jpg	1	2	3	1	23
5	african_29.jpg	1	3	3	1	23
5	african_3.jpg	1	2	2	1	23
5	african_30.jpg	1	4	5	1	23
5	african_31.jpg	1	1	2	1	23
5	african_32.jpg	1	3	3	1	23
5	african_34.jpg	1	3	2	1	23
5	african_35.jpg	1	5	6	1	23
5	african_37.jpg	1	5	6	1	23
5	african_38.jpg	1	5	3	1	23
5	african_41.jpg	1	2	2	1	23
5	african_43.jpg	1	1	1	1	23
5	african_45.jpg	1	3	6	1	23
5	african_46.jpg	1	5	3	1	23
5	african_49.jpg	1	5	5	1	23
5	african_5.jpg	1	5	6	1	23
5	african_52.jpg	1	4	6	1	23
5	african_56.jpg	1	6	5	1	23
5	african_59.jpg	1	7	6	1	23
5	african_64.jpg	1	2	2	1	23
5	african_65.jpg	1	3	3	1	23
5	african_67.jpg	1	1	2	1	23
5	african_71.jpg	1	3	3	1	23
5	african_74.jpg	1	3	2	1	23
5	african_77.jpg	1	3	3	1	23
5	african_82.jpg	1	6	6	1	23
5	african_85.jpg	1	3	2	1	23
5	african_86.jpg	1	2	1	1	23
5	african_91.jpg	1	3	6	1	23
5	dog_101.jpg	2	3	5	1	23
5	dog_104.jpg	2	3	3	1	23
5	dog_106.jpg	2	6	6	1	23
5	dog_112.jpg	2	3	5	1	23
5	dog_113.jpg	2	4	4	1	23
5	dog_19.jpg	2	4	5	1	23
5	dog_30.jpg	2	6	6	1	23
5	dog_37.jpg	2	5	7	1	23
5	dog_55.jpg	2	2	1	1	23
5	dog_56.jpg	2	5	6	1	23
5	dog_57.jpg	2	4	3	1	23
5	dog_58.jpg	2	2	2	1	23
5	dog_59.jpg	2	1	2	1	23
5	dog_60.jpg	2	4	6	1	23
5	dog_62.jpg	2	7	6	1	23
5	dog_68.jpg	2	5	5	1	23
5	dog_73.jpg	2	5	5	1	23
5	dog_74.jpg	2	5	4	1	23
5	dog_78.jpg	2	5	6	1	23
5	dog_80.jpg	2	6	5	1	23
5	dog_81.jpg	2	6	6	1	23
5	dog_83.jpg	2	6	7	1	23
5	dog_88.jpg	2	5	6	1	23
5	dog_93.jpg	2	6	3	1	23
5	dog_95.jpg	2	3	5	1	23
5	dog_97.jpg	2	4	6	1	23
5	dog_98.jpg	2	6	6	1	23
5	dog01.jpg	2	6	6	1	23
5	dog04.jpg	2	6	6	1	23
5	dog05.jpg	2	6	5	1	23
5	dog10.jpg	2	6	7	1	23
5	dog19.jpg	2	6	6	1	23
5	dog20.jpg	2	3	2	1	23
5	dog21.jpg	2	5	4	1	23
5	dog26.jpg	2	6	4	1	23
5	dog30.jpg	2	5	5	1	23
5	dog32.jpg	2	3	2	1	23
5	dog33.jpg	2	6	5	1	23
5	dog36.jpg	2	5	6	1	23
5	dog37.jpg	2	5	2	1	23
6	caucasian_10.jpg	0	7	7	0	15
6	caucasian_100.jpg	0	4	7	0	15
6	caucasian_11.jpg	0	6	3	0	15
6	caucasian_12.jpg	0	5	7	0	15
6	caucasian_13.jpg	0	5	6	0	15
6	caucasian_14.jpg	0	3	4	0	15
6	caucasian_18.jpg	0	5	6	0	15
6	caucasian_19.jpg	0	6	6	0	15
6	caucasian_20.jpg	0	6	6	0	15
6	caucasian_21.jpg	0	5	5	0	15
6	caucasian_23.jpg	0	4	7	0	15
6	caucasian_25.jpg	0	6	4	0	15
6	caucasian_27.jpg	0	4	6	0	15
6	caucasian_28.jpg	0	6	6	0	15
6	caucasian_33.jpg	0	5	5	0	15
6	caucasian_35.jpg	0	4	4	0	15
6	caucasian_40.jpg	0	5	4	0	15
6	caucasian_43.jpg	0	6	6	0	15
6	caucasian_5.jpg	0	5	4	0	15
6	caucasian_51.jpg	0	1	2	0	15
6	caucasian_53.jpg	0	2	4	0	15
6	caucasian_55.jpg	0	3	2	0	15
6	caucasian_57.jpg	0	2	3	0	15
6	caucasian_6.jpg	0	4	5	0	15
6	caucasian_60.jpg	0	4	4	0	15
6	caucasian_61.jpg	0	3	4	0	15
6	caucasian_62.jpg	0	3	6	0	15
6	caucasian_64.jpg	0	1	4	0	15
6	caucasian_69.jpg	0	1	5	0	15
6	caucasian_71.jpg	0	2	5	0	15
6	caucasian_72.jpg	0	2	4	0	15
6	caucasian_77.jpg	0	3	3	0	15
6	caucasian_79.jpg	0	2	2	0	15
6	caucasian_82.jpg	0	2	3	0	15
6	caucasian_86.jpg	0	3	5	0	15
6	caucasian_87.jpg	0	3	2	0	15
6	caucasian_91.jpg	0	4	3	0	15
6	caucasian_93.jpg	0	2	2	0	15
6	caucasian_95.jpg	0	3	4	0	15
6	caucasian_99.jpg	0	2	4	0	15
6	african_10.jpg	1	3	5	0	15
6	african_100.jpg	1	1	2	0	15
6	african_103.jpg	1	2	2	0	15
6	african_104.jpg	1	6	6	0	15
6	african_107.jpg	1	1	2	0	15
6	african_11.jpg	1	1	3	0	15
6	african_12.jpg	1	3	5	0	15
6	african_13.jpg	1	3	3	0	15
6	african_16.jpg	1	2	3	0	15
6	african_18.jpg	1	2	3	0	15
6	african_19.jpg	1	4	3	0	15
6	african_25.jpg	1	2	4	0	15
6	african_29.jpg	1	3	2	0	15
6	african_3.jpg	1	2	2	0	15
6	african_30.jpg	1	3	4	0	15
6	african_31.jpg	1	1	4	0	15
6	african_32.jpg	1	2	6	0	15
6	african_34.jpg	1	3	1	0	15
6	african_35.jpg	1	6	5	0	15
6	african_37.jpg	1	6	5	0	15
6	african_38.jpg	1	3	2	0	15
6	african_41.jpg	1	3	2	0	15
6	african_43.jpg	1	1	2	0	15
6	african_45.jpg	1	3	3	0	15
6	african_46.jpg	1	2	4	0	15
6	african_49.jpg	1	5	2	0	15
6	african_5.jpg	1	5	4	0	15
6	african_52.jpg	1	6	5	0	15
6	african_56.jpg	1	5	3	0	15
6	african_59.jpg	1	5	3	0	15
6	african_64.jpg	1	2	3	0	15
6	african_65.jpg	1	5	3	0	15
6	african_67.jpg	1	1	1	0	15
6	african_71.jpg	1	3	2	0	15
6	african_74.jpg	1	2	2	0	15
6	african_77.jpg	1	2	2	0	15
6	african_82.jpg	1	3	5	0	15
6	african_85.jpg	1	3	3	0	15
6	african_86.jpg	1	4	4	0	15
6	african_91.jpg	1	2	6	0	15
6	dog_101.jpg	2	6	6	0	15
6	dog_104.jpg	2	6	4	0	15
6	dog_106.jpg	2	6	7	0	15
6	dog_112.jpg	2	4	3	0	15
6	dog_113.jpg	2	5	4	0	15
6	dog_19.jpg	2	6	5	0	15
6	dog_30.jpg	2	7	6	0	15
6	dog_37.jpg	2	6	6	0	15
6	dog_55.jpg	2	2	3	0	15
6	dog_56.jpg	2	4	2	0	15
6	dog_57.jpg	2	4	3	0	15
6	dog_58.jpg	2	1	2	0	15
6	dog_59.jpg	2	1	1	0	15
6	dog_60.jpg	2	2	6	0	15
6	dog_62.jpg	2	5	6	0	15
6	dog_68.jpg	2	5	7	0	15
6	dog_73.jpg	2	4	2	0	15
6	dog_74.jpg	2	6	4	0	15
6	dog_78.jpg	2	6	5	0	15
6	dog_80.jpg	2	6	6	0	15
6	dog_81.jpg	2	6	6	0	15
6	dog_83.jpg	2	5	5	0	15
6	dog_88.jpg	2	6	7	0	15
6	dog_93.jpg	2	5	6	0	15
6	dog_95.jpg	2	3	4	0	15
6	dog_97.jpg	2	5	5	0	15
6	dog_98.jpg	2	7	7	0	15
6	dog01.jpg	2	7	7	0	15
6	dog04.jpg	2	6	5	0	15
6	dog05.jpg	2	4	6	0	15
6	dog10.jpg	2	5	5	0	15
6	dog19.jpg	2	7	6	0	15
6	dog20.jpg	2	3	3	0	15
6	dog21.jpg	2	7	6	0	15
6	dog26.jpg	2	5	6	0	15
6	dog30.jpg	2	6	6	0	15
6	dog32.jpg	2	2	3	0	15
6	dog33.jpg	2	7	6	0	15
6	dog36.jpg	2	6	6	0	15
6	dog37.jpg	2	5	3	0	15
7	caucasian_10.jpg	0	4	1	0	15
7	caucasian_100.jpg	0	5	3	0	15
7	caucasian_11.jpg	0	5	4	0	15
7	caucasian_12.jpg	0	5	2	0	15
7	caucasian_13.jpg	0	3	3	0	15
7	caucasian_14.jpg	0	4	4	0	15
7	caucasian_18.jpg	0	5	4	0	15
7	caucasian_19.jpg	0	4	3	0	15
7	caucasian_20.jpg	0	4	2	0	15
7	caucasian_21.jpg	0	5	2	0	15
7	caucasian_23.jpg	0	5	2	0	15
7	caucasian_25.jpg	0	5	2	0	15
7	caucasian_27.jpg	0	5	4	0	15
7	caucasian_28.jpg	0	5	1	0	15
7	caucasian_33.jpg	0	5	1	0	15
7	caucasian_35.jpg	0	3	4	0	15
7	caucasian_40.jpg	0	5	2	0	15
7	caucasian_43.jpg	0	4	4	0	15
7	caucasian_5.jpg	0	6	3	0	15
7	caucasian_51.jpg	0	1	5	0	15
7	caucasian_53.jpg	0	1	6	0	15
7	caucasian_55.jpg	0	2	4	0	15
7	caucasian_57.jpg	0	3	5	0	15
7	caucasian_6.jpg	0	5	2	0	15
7	caucasian_60.jpg	0	1	4	0	15
7	caucasian_61.jpg	0	5	4	0	15
7	caucasian_62.jpg	0	3	4	0	15
7	caucasian_64.jpg	0	2	4	0	15
7	caucasian_69.jpg	0	2	4	0	15
7	caucasian_71.jpg	0	3	5	0	15
7	caucasian_72.jpg	0	3	1	0	15
7	caucasian_77.jpg	0	2	5	0	15
7	caucasian_79.jpg	0	2	4	0	15
7	caucasian_82.jpg	0	2	4	0	15
7	caucasian_86.jpg	0	4	4	0	15
7	caucasian_87.jpg	0	3	4	0	15
7	caucasian_91.jpg	0	2	5	0	15
7	caucasian_93.jpg	0	2	4	0	15
7	caucasian_95.jpg	0	2	4	0	15
7	caucasian_99.jpg	0	2	6	0	15
7	african_10.jpg	1	3	4	0	15
7	african_100.jpg	1	1	5	0	15
7	african_103.jpg	1	3	4	0	15
7	african_104.jpg	1	2	4	0	15
7	african_107.jpg	1	3	6	0	15
7	african_11.jpg	1	2	6	0	15
7	african_12.jpg	1	6	4	0	15
7	african_13.jpg	1	5	5	0	15
7	african_16.jpg	1	3	4	0	15
7	african_18.jpg	1	5	5	0	15
7	african_19.jpg	1	5	5	0	15
7	african_25.jpg	1	4	5	0	15
7	african_29.jpg	1	3	5	0	15
7	african_3.jpg	1	3	4	0	15
7	african_30.jpg	1	4	5	0	15
7	african_31.jpg	1	2	6	0	15
7	african_32.jpg	1	4	6	0	15
7	african_34.jpg	1	2	6	0	15
7	african_35.jpg	1	6	4	0	15
7	african_37.jpg	1	7	5	0	15
7	african_38.jpg	1	6	5	0	15
7	african_41.jpg	1	3	4	0	15
7	african_43.jpg	1	1	6	0	15
7	african_45.jpg	1	4	4	0	15
7	african_46.jpg	1	2	5	0	15
7	african_49.jpg	1	5	4	0	15
7	african_5.jpg	1	6	4	0	15
7	african_52.jpg	1	6	4	0	15
7	african_56.jpg	1	7	5	0	15
7	african_59.jpg	1	6	4	0	15
7	african_64.jpg	1	3	7	0	15
7	african_65.jpg	1	3	4	0	15
7	african_67.jpg	1	1	6	0	15
7	african_71.jpg	1	5	5	0	15
7	african_74.jpg	1	3	4	0	15
7	african_77.jpg	1	2	7	0	15
7	african_82.jpg	1	5	4	0	15
7	african_85.jpg	1	2	6	0	15
7	african_86.jpg	1	3	6	0	15
7	african_91.jpg	1	6	5	0	15
7	dog_101.jpg	2	2	4	0	15
7	dog_104.jpg	2	5	4	0	15
7	dog_106.jpg	2	4	4	0	15
7	dog_112.jpg	2	2	4	0	15
7	dog_113.jpg	2	5	4	0	15
7	dog_19.jpg	2	7	4	0	15
7	dog_30.jpg	2	7	4	0	15
7	dog_37.jpg	2	5	4	0	15
7	dog_55.jpg	2	3	4	0	15
7	dog_56.jpg	2	3	4	0	15
7	dog_57.jpg	2	5	4	0	15
7	dog_58.jpg	2	3	4	0	15
7	dog_59.jpg	2	2	4	0	15
7	dog_60.jpg	2	2	4	0	15
7	dog_62.jpg	2	6	4	0	15
7	dog_68.jpg	2	2	4	0	15
7	dog_73.jpg	2	7	4	0	15
7	dog_74.jpg	2	6	4	0	15
7	dog_78.jpg	2	7	4	0	15
7	dog_80.jpg	2	7	4	0	15
7	dog_81.jpg	2	4	4	0	15
7	dog_83.jpg	2	6	4	0	15
7	dog_88.jpg	2	7	4	0	15
7	dog_93.jpg	2	7	4	0	15
7	dog_95.jpg	2	5	4	0	15
7	dog_97.jpg	2	4	4	0	15
7	dog_98.jpg	2	7	2	0	15
7	dog01.jpg	2	5	4	0	15
7	dog04.jpg	2	7	4	0	15
7	dog05.jpg	2	6	4	0	15
7	dog10.jpg	2	7	4	0	15
7	dog19.jpg	2	3	4	0	15
7	dog20.jpg	2	3	4	0	15
7	dog21.jpg	2	7	4	0	15
7	dog26.jpg	2	4	4	0	15
7	dog30.jpg	2	7	4	0	15
7	dog32.jpg	2	3	4	0	15
7	dog33.jpg	2	7	4	0	15
7	dog36.jpg	2	4	4	0	15
7	dog37.jpg	2	4	4	0	15
8	caucasian_10.jpg	0	6	1	0	15
8	caucasian_100.jpg	0	6	2	0	15
8	caucasian_11.jpg	0	6	2	0	15
8	caucasian_12.jpg	0	6	2	0	15
8	caucasian_13.jpg	0	3	4	0	15
8	caucasian_14.jpg	0	5	5	0	15
8	caucasian_18.jpg	0	4	3	0	15
8	caucasian_19.jpg	0	5	2	0	15
8	caucasian_20.jpg	0	4	1	0	15
8	caucasian_21.jpg	0	5	1	0	15
8	caucasian_23.jpg	0	5	2	0	15
8	caucasian_25.jpg	0	6	3	0	15
8	caucasian_27.jpg	0	5	3	0	15
8	caucasian_28.jpg	0	5	2	0	15
8	caucasian_33.jpg	0	6	1	0	15
8	caucasian_35.jpg	0	5	3	0	15
8	caucasian_40.jpg	0	5	2	0	15
8	caucasian_43.jpg	0	3	2	0	15
8	caucasian_5.jpg	0	3	4	0	15
8	caucasian_51.jpg	0	3	3	0	15
8	caucasian_53.jpg	0	1	5	0	15
8	caucasian_55.jpg	0	3	4	0	15
8	caucasian_57.jpg	0	4	4	0	15
8	caucasian_6.jpg	0	4	2	0	15
8	caucasian_60.jpg	0	1	5	0	15
8	caucasian_61.jpg	0	5	3	0	15
8	caucasian_62.jpg	0	5	5	0	15
8	caucasian_64.jpg	0	2	3	0	15
8	caucasian_69.jpg	0	3	2	0	15
8	caucasian_71.jpg	0	6	3	0	15
8	caucasian_72.jpg	0	4	4	0	15
8	caucasian_77.jpg	0	1	5	0	15
8	caucasian_79.jpg	0	3	2	0	15
8	caucasian_82.jpg	0	3	3	0	15
8	caucasian_86.jpg	0	2	3	0	15
8	caucasian_87.jpg	0	2	2	0	15
8	caucasian_91.jpg	0	2	6	0	15
8	caucasian_93.jpg	0	3	3	0	15
8	caucasian_95.jpg	0	5	3	0	15
8	caucasian_99.jpg	0	3	3	0	15
8	african_10.jpg	1	5	6	0	15
8	african_100.jpg	1	2	5	0	15
8	african_103.jpg	1	5	5	0	15
8	african_104.jpg	1	5	5	0	15
8	african_107.jpg	1	2	7	0	15
8	african_11.jpg	1	2	6	0	15
8	african_12.jpg	1	5	5	0	15
8	african_13.jpg	1	6	6	0	15
8	african_16.jpg	1	2	6	0	15
8	african_18.jpg	1	5	5	0	15
8	african_19.jpg	1	5	4	0	15
8	african_25.jpg	1	4	6	0	15
8	african_29.jpg	1	5	7	0	15
8	african_3.jpg	1	5	6	0	15
8	african_30.jpg	1	2	5	0	15
8	african_31.jpg	1	2	5	0	15
8	african_32.jpg	1	3	7	0	15
8	african_34.jpg	1	2	7	0	15
8	african_35.jpg	1	7	4	0	15
8	african_37.jpg	1	5	6	0	15
8	african_38.jpg	1	3	6	0	15
8	african_41.jpg	1	3	6	0	15
8	african_43.jpg	1	2	6	0	15
8	african_45.jpg	1	4	5	0	15
8	african_46.jpg	1	3	6	0	15
8	african_49.jpg	1	5	4	0	15
8	african_5.jpg	1	6	5	0	15
8	african_52.jpg	1	5	4	0	15
8	african_56.jpg	1	6	4	0	15
8	african_59.jpg	1	4	5	0	15
8	african_64.jpg	1	3	6	0	15
8	african_65.jpg	1	6	5	0	15
8	african_67.jpg	1	3	5	0	15
8	african_71.jpg	1	2	6	0	15
8	african_74.jpg	1	4	7	0	15
8	african_77.jpg	1	3	7	0	15
8	african_82.jpg	1	6	5	0	15
8	african_85.jpg	1	1	6	0	15
8	african_86.jpg	1	1	7	0	15
8	african_91.jpg	1	5	6	0	15
8	dog_101.jpg	2	2	7	0	15
8	dog_104.jpg	2	1	4	0	15
8	dog_106.jpg	2	3	3	0	15
8	dog_112.jpg	2	1	4	0	15
8	dog_113.jpg	2	7	3	0	15
8	dog_19.jpg	2	5	2	0	15
8	dog_30.jpg	2	6	1	0	15
8	dog_37.jpg	2	5	5	0	15
8	dog_55.jpg	2	1	5	0	15
8	dog_56.jpg	2	6	4	0	15
8	dog_57.jpg	2	3	5	0	15
8	dog_58.jpg	2	1	6	0	15
8	dog_59.jpg	2	1	4	0	15
8	dog_60.jpg	2	1	3	0	15
8	dog_62.jpg	2	2	6	0	15
8	dog_68.jpg	2	2	6	0	15
8	dog_73.jpg	2	2	2	0	15
8	dog_74.jpg	2	6	5	0	15
8	dog_78.jpg	2	5	5	0	15
8	dog_80.jpg	2	5	2	0	15
8	dog_81.jpg	2	4	2	0	15
8	dog_83.jpg	2	7	4	0	15
8	dog_88.jpg	2	5	3	0	15
8	dog_93.jpg	2	5	2	0	15
8	dog_95.jpg	2	5	5	0	15
8	dog_97.jpg	2	6	3	0	15
8	dog_98.jpg	2	7	3	0	15
8	dog01.jpg	2	7	2	0	15
8	dog04.jpg	2	6	1	0	15
8	dog05.jpg	2	7	3	0	15
8	dog10.jpg	2	6	2	0	15
8	dog19.jpg	2	4	5	0	15
8	dog20.jpg	2	4	2	0	15
8	dog21.jpg	2	5	3	0	15
8	dog26.jpg	2	5	3	0	15
8	dog30.jpg	2	4	4	0	15
8	dog32.jpg	2	2	5	0	15
8	dog33.jpg	2	1	5	0	15
8	dog36.jpg	2	5	3	0	15
8	dog37.jpg	2	1	2	0	15
9	caucasian_10.jpg	0	4	4	0	45
9	caucasian_100.jpg	0	4	4	0	45
9	caucasian_11.jpg	0	4	2	0	45
9	caucasian_12.jpg	0	4	4	0	45
9	caucasian_13.jpg	0	5	3	0	45
9	caucasian_14.jpg	0	3	5	0	45
9	caucasian_18.jpg	0	3	4	0	45
9	caucasian_19.jpg	0	4	3	0	45
9	caucasian_20.jpg	0	4	4	0	45
9	caucasian_21.jpg	0	5	5	0	45
9	caucasian_23.jpg	0	4	4	0	45
9	caucasian_25.jpg	0	5	4	0	45
9	caucasian_27.jpg	0	4	4	0	45
9	caucasian_28.jpg	0	4	3	0	45
9	caucasian_33.jpg	0	4	4	0	45
9	caucasian_35.jpg	0	4	4	0	45
9	caucasian_40.jpg	0	5	4	0	45
9	caucasian_43.jpg	0	5	5	0	45
9	caucasian_5.jpg	0	4	5	0	45
9	caucasian_51.jpg	0	2	5	0	45
9	caucasian_53.jpg	0	1	5	0	45
9	caucasian_55.jpg	0	4	5	0	45
9	caucasian_57.jpg	0	3	5	0	45
9	caucasian_6.jpg	0	3	5	0	45
9	caucasian_60.jpg	0	4	5	0	45
9	caucasian_61.jpg	0	4	5	0	45
9	caucasian_62.jpg	0	3	4	0	45
9	caucasian_64.jpg	0	2	5	0	45
9	caucasian_69.jpg	0	2	5	0	45
9	caucasian_71.jpg	0	3	4	0	45
9	caucasian_72.jpg	0	2	5	0	45
9	caucasian_77.jpg	0	2	4	0	45
9	caucasian_79.jpg	0	3	4	0	45
9	caucasian_82.jpg	0	3	4	0	45
9	caucasian_86.jpg	0	3	4	0	45
9	caucasian_87.jpg	0	3	4	0	45
9	caucasian_91.jpg	0	4	4	0	45
9	caucasian_93.jpg	0	2	3	0	45
9	caucasian_95.jpg	0	3	4	0	45
9	caucasian_99.jpg	0	2	5	0	45
9	african_10.jpg	1	4	5	0	45
9	african_100.jpg	1	3	3	0	45
9	african_103.jpg	1	5	3	0	45
9	african_104.jpg	1	2	5	0	45
9	african_107.jpg	1	4	6	0	45
9	african_11.jpg	1	3	4	0	45
9	african_12.jpg	1	6	5	0	45
9	african_13.jpg	1	5	2	0	45
9	african_16.jpg	1	3	4	0	45
9	african_18.jpg	1	5	3	0	45
9	african_19.jpg	1	6	3	0	45
9	african_25.jpg	1	4	5	0	45
9	african_29.jpg	1	2	5	0	45
9	african_3.jpg	1	2	4	0	45
9	african_30.jpg	1	4	2	0	45
9	african_31.jpg	1	3	3	0	45
9	african_32.jpg	1	4	5	0	45
9	african_34.jpg	1	2	3	0	45
9	african_35.jpg	1	6	2	0	45
9	african_37.jpg	1	6	3	0	45
9	african_38.jpg	1	4	5	0	45
9	african_41.jpg	1	1	3	0	45
9	african_43.jpg	1	4	4	0	45
9	african_45.jpg	1	4	6	0	45
9	african_46.jpg	1	4	4	0	45
9	african_49.jpg	1	7	2	0	45
9	african_5.jpg	1	4	3	0	45
9	african_52.jpg	1	6	3	0	45
9	african_56.jpg	1	6	3	0	45
9	african_59.jpg	1	6	3	0	45
9	african_64.jpg	1	4	2	0	45
9	african_65.jpg	1	5	4	0	45
9	african_67.jpg	1	5	2	0	45
9	african_71.jpg	1	4	5	0	45
9	african_74.jpg	1	6	3	0	45
9	african_77.jpg	1	2	6	0	45
9	african_82.jpg	1	4	2	0	45
9	african_85.jpg	1	3	4	0	45
9	african_86.jpg	1	4	4	0	45
9	african_91.jpg	1	3	4	0	45
9	dog_101.jpg	2	1	7	0	45
9	dog_104.jpg	2	2	4	0	45
9	dog_106.jpg	2	2	5	0	45
9	dog_112.jpg	2	4	4	0	45
9	dog_113.jpg	2	2	4	0	45
9	dog_19.jpg	2	5	4	0	45
9	dog_30.jpg	2	3	4	0	45
9	dog_37.jpg	2	5	4	0	45
9	dog_55.jpg	2	1	3	0	45
9	dog_56.jpg	2	3	4	0	45
9	dog_57.jpg	2	3	5	0	45
9	dog_58.jpg	2	1	4	0	45
9	dog_59.jpg	2	1	3	0	45
9	dog_60.jpg	2	1	5	0	45
9	dog_62.jpg	2	4	4	0	45
9	dog_68.jpg	2	2	3	0	45
9	dog_73.jpg	2	4	4	0	45
9	dog_74.jpg	2	4	4	0	45
9	dog_78.jpg	2	4	3	0	45
9	dog_80.jpg	2	4	2	0	45
9	dog_81.jpg	2	3	6	0	45
9	dog_83.jpg	2	4	4	0	45
9	dog_88.jpg	2	5	4	0	45
9	dog_93.jpg	2	4	2	0	45
9	dog_95.jpg	2	2	4	0	45
9	dog_97.jpg	2	5	4	0	45
9	dog_98.jpg	2	3	4	0	45
9	dog01.jpg	2	5	4	0	45
9	dog04.jpg	2	3	4	0	45
9	dog05.jpg	2	2	6	0	45
9	dog10.jpg	2	4	5	0	45
9	dog19.jpg	2	3	6	0	45
9	dog20.jpg	2	1	4	0	45
9	dog21.jpg	2	5	4	0	45
9	dog26.jpg	2	2	4	0	45
9	dog30.jpg	2	3	5	0	45
9	dog32.jpg	2	2	4	0	45
9	dog33.jpg	2	5	5	0	45
9	dog36.jpg	2	3	4	0	45
9	dog37.jpg	2	1	3	0	45
10	caucasian_10.jpg	0	7	7	0	22
10	caucasian_100.jpg	0	7	7	0	22
10	caucasian_11.jpg	0	7	7	0	22
10	caucasian_12.jpg	0	7	7	0	22
10	caucasian_13.jpg	0	6	7	0	22
10	caucasian_14.jpg	0	5	3	0	22
10	caucasian_18.jpg	0	6	6	0	22
10	caucasian_19.jpg	0	6	7	0	22
10	caucasian_20.jpg	0	6	3	0	22
10	caucasian_21.jpg	0	6	7	0	22
10	caucasian_23.jpg	0	7	7	0	22
10	caucasian_25.jpg	0	7	7	0	22
10	caucasian_27.jpg	0	7	7	0	22
10	caucasian_28.jpg	0	7	7	0	22
10	caucasian_33.jpg	0	7	7	0	22
10	caucasian_35.jpg	0	4	6	0	22
10	caucasian_40.jpg	0	6	6	0	22
10	caucasian_43.jpg	0	6	6	0	22
10	caucasian_5.jpg	0	6	7	0	22
10	caucasian_51.jpg	0	1	2	0	22
10	caucasian_53.jpg	0	5	7	0	22
10	caucasian_55.jpg	0	2	3	0	22
10	caucasian_57.jpg	0	4	2	0	22
10	caucasian_6.jpg	0	3	6	0	22
10	caucasian_60.jpg	0	3	6	0	22
10	caucasian_61.jpg	0	4	4	0	22
10	caucasian_62.jpg	0	5	5	0	22
10	caucasian_64.jpg	0	3	5	0	22
10	caucasian_69.jpg	0	3	3	0	22
10	caucasian_71.jpg	0	2	2	0	22
10	caucasian_72.jpg	0	2	6	0	22
10	caucasian_77.jpg	0	5	6	0	22
10	caucasian_79.jpg	0	2	2	0	22
10	caucasian_82.jpg	0	3	3	0	22
10	caucasian_86.jpg	0	3	7	0	22
10	caucasian_87.jpg	0	5	5	0	22
10	caucasian_91.jpg	0	2	6	0	22
10	caucasian_93.jpg	0	3	6	0	22
10	caucasian_95.jpg	0	2	5	0	22
10	caucasian_99.jpg	0	2	5	0	22
10	african_10.jpg	1	3	6	0	22
10	african_100.jpg	1	2	2	0	22
10	african_103.jpg	1	3	3	0	22
10	african_104.jpg	1	4	3	0	22
10	african_107.jpg	1	2	5	0	22
10	african_11.jpg	1	4	2	0	22
10	african_12.jpg	1	4	5	0	22
10	african_13.jpg	1	2	3	0	22
10	african_16.jpg	1	3	2	0	22
10	african_18.jpg	1	3	3	0	22
10	african_19.jpg	1	6	5	0	22
10	african_25.jpg	1	4	3	0	22
10	african_29.jpg	1	3	2	0	22
10	african_3.jpg	1	3	2	0	22
10	african_30.jpg	1	5	2	0	22
10	african_31.jpg	1	2	4	0	22
10	african_32.jpg	1	4	3	0	22
10	african_34.jpg	1	2	2	0	22
10	african_35.jpg	1	5	7	0	22
10	african_37.jpg	1	5	7	0	22
10	african_38.jpg	1	3	3	0	22
10	african_41.jpg	1	2	2	0	22
10	african_43.jpg	1	1	1	0	22
10	african_45.jpg	1	3	3	0	22
10	african_46.jpg	1	2	2	0	22
10	african_49.jpg	1	5	5	0	22
10	african_5.jpg	1	4	5	0	22
10	african_52.jpg	1	5	5	0	22
10	african_56.jpg	1	6	4	0	22
10	african_59.jpg	1	6	5	0	22
10	african_64.jpg	1	4	2	0	22
10	african_65.jpg	1	4	4	0	22
10	african_67.jpg	1	1	1	0	22
10	african_71.jpg	1	4	5	0	22
10	african_74.jpg	1	3	3	0	22
10	african_77.jpg	1	2	2	0	22
10	african_82.jpg	1	5	6	0	22
10	african_85.jpg	1	3	3	0	22
10	african_86.jpg	1	1	2	0	22
10	african_91.jpg	1	3	5	0	22
10	dog_101.jpg	2	4	3	0	22
10	dog_104.jpg	2	5	3	0	22
10	dog_106.jpg	2	6	3	0	22
10	dog_112.jpg	2	3	2	0	22
10	dog_113.jpg	2	5	3	0	22
10	dog_19.jpg	2	4	5	0	22
10	dog_30.jpg	2	6	5	0	22
10	dog_37.jpg	2	5	7	0	22
10	dog_55.jpg	2	1	2	0	22
10	dog_56.jpg	2	6	5	0	22
10	dog_57.jpg	2	3	2	0	22
10	dog_58.jpg	2	1	1	0	22
10	dog_59.jpg	2	3	3	0	22
10	dog_60.jpg	2	3	6	0	22
10	dog_62.jpg	2	6	5	0	22
10	dog_68.jpg	2	3	3	0	22
10	dog_73.jpg	2	4	2	0	22
10	dog_74.jpg	2	5	4	0	22
10	dog_78.jpg	2	6	5	0	22
10	dog_80.jpg	2	6	5	0	22
10	dog_81.jpg	2	5	5	0	22
10	dog_83.jpg	2	6	6	0	22
10	dog_88.jpg	2	5	4	0	22
10	dog_93.jpg	2	5	4	0	22
10	dog_95.jpg	2	3	3	0	22
10	dog_97.jpg	2	4	3	0	22
10	dog_98.jpg	2	6	6	0	22
10	dog01.jpg	2	6	7	0	22
10	dog04.jpg	2	6	4	0	22
10	dog05.jpg	2	5	6	0	22
10	dog10.jpg	2	6	6	0	22
10	dog19.jpg	2	5	5	0	22
10	dog20.jpg	2	5	3	0	22
10	dog21.jpg	2	5	5	0	22
10	dog26.jpg	2	5	6	0	22
10	dog30.jpg	2	6	6	0	22
10	dog32.jpg	2	2	2	0	22
10	dog33.jpg	2	7	7	0	22
10	dog36.jpg	2	6	6	0	22
10	dog37.jpg	2	3	3	0	22
11	caucasian_10.jpg	0	7	1	1	19
11	caucasian_100.jpg	0	6	1	1	19
11	caucasian_11.jpg	0	5	2	1	19
11	caucasian_12.jpg	0	4	3	1	19
11	caucasian_13.jpg	0	5	2	1	19
11	caucasian_14.jpg	0	3	3	1	19
11	caucasian_18.jpg	0	4	3	1	19
11	caucasian_19.jpg	0	5	1	1	19
11	caucasian_20.jpg	0	5	2	1	19
11	caucasian_21.jpg	0	3	3	1	19
11	caucasian_23.jpg	0	5	1	1	19
11	caucasian_25.jpg	0	7	3	1	19
11	caucasian_27.jpg	0	7	1	1	19
11	caucasian_28.jpg	0	6	1	1	19
11	caucasian_33.jpg	0	6	1	1	19
11	caucasian_35.jpg	0	4	2	1	19
11	caucasian_40.jpg	0	7	1	1	19
11	caucasian_43.jpg	0	5	1	1	19
11	caucasian_5.jpg	0	4	3	1	19
11	caucasian_51.jpg	0	1	5	1	19
11	caucasian_53.jpg	0	3	3	1	19
11	caucasian_55.jpg	0	1	5	1	19
11	caucasian_57.jpg	0	2	3	1	19
11	caucasian_6.jpg	0	3	1	1	19
11	caucasian_60.jpg	0	3	3	1	19
11	caucasian_61.jpg	0	3	2	1	19
11	caucasian_62.jpg	0	5	2	1	19
11	caucasian_64.jpg	0	4	3	1	19
11	caucasian_69.jpg	0	2	5	1	19
11	caucasian_71.jpg	0	2	5	1	19
11	caucasian_72.jpg	0	3	1	1	19
11	caucasian_77.jpg	0	3	5	1	19
11	caucasian_79.jpg	0	2	5	1	19
11	caucasian_82.jpg	0	2	5	1	19
11	caucasian_86.jpg	0	2	3	1	19
11	caucasian_87.jpg	0	6	4	1	19
11	caucasian_91.jpg	0	3	3	1	19
11	caucasian_93.jpg	0	2	3	1	19
11	caucasian_95.jpg	0	3	3	1	19
11	caucasian_99.jpg	0	3	3	1	19
11	african_10.jpg	1	3	7	1	19
11	african_100.jpg	1	1	7	1	19
11	african_103.jpg	1	2	6	1	19
11	african_104.jpg	1	4	6	1	19
11	african_107.jpg	1	1	7	1	19
11	african_11.jpg	1	1	6	1	19
11	african_12.jpg	1	4	6	1	19
11	african_13.jpg	1	7	4	1	19
11	african_16.jpg	1	1	7	1	19
11	african_18.jpg	1	5	7	1	19
11	african_19.jpg	1	6	4	1	19
11	african_25.jpg	1	4	6	1	19
11	african_29.jpg	1	1	6	1	19
11	african_3.jpg	1	1	7	1	19
11	african_30.jpg	1	5	6	1	19
11	african_31.jpg	1	1	7	1	19
11	african_32.jpg	1	2	7	1	19
11	african_34.jpg	1	4	6	1	19
11	african_35.jpg	1	3	5	1	19
11	african_37.jpg	1	5	5	1	19
11	african_38.jpg	1	5	6	1	19
11	african_41.jpg	1	3	6	1	19
11	african_43.jpg	1	2	6	1	19
11	african_45.jpg	1	5	6	1	19
11	african_46.jpg	1	2	6	1	19
11	african_49.jpg	1	7	4	1	19
11	african_5.jpg	1	7	4	1	19
11	african_52.jpg	1	6	5	1	19
11	african_56.jpg	1	4	4	1	19
11	african_59.jpg	1	4	5	1	19
11	african_64.jpg	1	2	7	1	19
11	african_65.jpg	1	5	5	1	19
11	african_67.jpg	1	1	7	1	19
11	african_71.jpg	1	2	5	1	19
11	african_74.jpg	1	1	7	1	19
11	african_77.jpg	1	3	6	1	19
11	african_82.jpg	1	4	4	1	19
11	african_85.jpg	1	1	6	1	19
11	african_86.jpg	1	2	6	1	19
11	african_91.jpg	1	5	5	1	19
11	dog_101.jpg	2	1	6	1	19
11	dog_104.jpg	2	5	5	1	19
11	dog_106.jpg	2	4	5	1	19
11	dog_112.jpg	2	1	4	1	19
11	dog_113.jpg	2	6	4	1	19
11	dog_19.jpg	2	1	4	1	19
11	dog_30.jpg	2	2	5	1	19
11	dog_37.jpg	2	1	7	1	19
11	dog_55.jpg	2	1	2	1	19
11	dog_56.jpg	2	1	7	1	19
11	dog_57.jpg	2	1	6	1	19
11	dog_58.jpg	2	1	6	1	19
11	dog_59.jpg	2	4	4	1	19
11	dog_60.jpg	2	4	6	1	19
11	dog_62.jpg	2	5	2	1	19
11	dog_68.jpg	2	2	5	1	19
11	dog_73.jpg	2	2	6	1	19
11	dog_74.jpg	2	4	5	1	19
11	dog_78.jpg	2	3	5	1	19
11	dog_80.jpg	2	6	3	1	19
11	dog_81.jpg	2	3	4	1	19
11	dog_83.jpg	2	4	3	1	19
11	dog_88.jpg	2	6	5	1	19
11	dog_93.jpg	2	5	1	1	19
11	dog_95.jpg	2	2	5	1	19
11	dog_97.jpg	2	2	5	1	19
11	dog_98.jpg	2	5	5	1	19
11	dog01.jpg	2	6	1	1	19
11	dog04.jpg	2	3	5	1	19
11	dog05.jpg	2	5	1	1	19
11	dog10.jpg	2	6	3	1	19
11	dog19.jpg	2	1	5	1	19
11	dog20.jpg	2	2	7	1	19
11	dog21.jpg	2	4	5	1	19
11	dog26.jpg	2	1	5	1	19
11	dog30.jpg	2	2	3	1	19
11	dog32.jpg	2	1	5	1	19
11	dog33.jpg	2	4	5	1	19
11	dog36.jpg	2	4	3	1	19
11	dog37.jpg	2	2	5	1	19
12	caucasian_10.jpg	0	3	5	0	38
12	caucasian_100.jpg	0	3	5	0	38
12	caucasian_11.jpg	0	4	5	0	38
12	caucasian_12.jpg	0	5	4	0	38
12	caucasian_13.jpg	0	6	5	0	38
12	caucasian_14.jpg	0	3	5	0	38
12	caucasian_18.jpg	0	3	6	0	38
12	caucasian_19.jpg	0	5	5	0	38
12	caucasian_20.jpg	0	5	5	0	38
12	caucasian_21.jpg	0	5	5	0	38
12	caucasian_23.jpg	0	5	4	0	38
12	caucasian_25.jpg	0	4	4	0	38
12	caucasian_27.jpg	0	5	3	0	38
12	caucasian_28.jpg	0	5	3	0	38
12	caucasian_33.jpg	0	6	2	0	38
12	caucasian_35.jpg	0	5	5	0	38
12	caucasian_40.jpg	0	6	4	0	38
12	caucasian_43.jpg	0	6	5	0	38
12	caucasian_5.jpg	0	5	5	0	38
12	caucasian_51.jpg	0	2	5	0	38
12	caucasian_53.jpg	0	2	5	0	38
12	caucasian_55.jpg	0	3	5	0	38
12	caucasian_57.jpg	0	5	3	0	38
12	caucasian_6.jpg	0	3	4	0	38
12	caucasian_60.jpg	0	6	6	0	38
12	caucasian_61.jpg	0	6	3	0	38
12	caucasian_62.jpg	0	3	5	0	38
12	caucasian_64.jpg	0	5	4	0	38
12	caucasian_69.jpg	0	4	6	0	38
12	caucasian_71.jpg	0	5	3	0	38
12	caucasian_72.jpg	0	2	6	0	38
12	caucasian_77.jpg	0	3	5	0	38
12	caucasian_79.jpg	0	3	5	0	38
12	caucasian_82.jpg	0	3	6	0	38
12	caucasian_86.jpg	0	2	7	0	38
12	caucasian_87.jpg	0	3	4	0	38
12	caucasian_91.jpg	0	3	6	0	38
12	caucasian_93.jpg	0	3	5	0	38
12	caucasian_95.jpg	0	3	6	0	38
12	caucasian_99.jpg	0	3	5	0	38
12	african_10.jpg	1	4	3	0	38
12	african_100.jpg	1	6	6	0	38
12	african_103.jpg	1	3	6	0	38
12	african_104.jpg	1	4	6	0	38
12	african_107.jpg	1	3	6	0	38
12	african_11.jpg	1	2	2	0	38
12	african_12.jpg	1	6	2	0	38
12	african_13.jpg	1	6	2	0	38
12	african_16.jpg	1	3	7	0	38
12	african_18.jpg	1	6	3	0	38
12	african_19.jpg	1	2	4	0	38
12	african_25.jpg	1	2	7	0	38
12	african_29.jpg	1	5	6	0	38
12	african_3.jpg	1	3	5	0	38
12	african_30.jpg	1	5	4	0	38
12	african_31.jpg	1	6	6	0	38
12	african_32.jpg	1	6	2	0	38
12	african_34.jpg	1	3	6	0	38
12	african_35.jpg	1	4	5	0	38
12	african_37.jpg	1	4	7	0	38
12	african_38.jpg	1	5	6	0	38
12	african_41.jpg	1	4	5	0	38
12	african_43.jpg	1	5	6	0	38
12	african_45.jpg	1	2	5	0	38
12	african_46.jpg	1	3	6	0	38
12	african_49.jpg	1	6	5	0	38
12	african_5.jpg	1	5	5	0	38
12	african_52.jpg	1	4	2	0	38
12	african_56.jpg	1	5	5	0	38
12	african_59.jpg	1	5	2	0	38
12	african_64.jpg	1	5	7	0	38
12	african_65.jpg	1	4	3	0	38
12	african_67.jpg	1	3	6	0	38
12	african_71.jpg	1	5	7	0	38
12	african_74.jpg	1	5	5	0	38
12	african_77.jpg	1	3	4	0	38
12	african_82.jpg	1	5	6	0	38
12	african_85.jpg	1	4	6	0	38
12	african_86.jpg	1	2	6	0	38
12	african_91.jpg	1	5	4	0	38
12	dog_101.jpg	2	6	4	0	38
12	dog_104.jpg	2	3	3	0	38
12	dog_106.jpg	2	6	4	0	38
12	dog_112.jpg	2	5	3	0	38
12	dog_113.jpg	2	5	3	0	38
12	dog_19.jpg	2	3	3	0	38
12	dog_30.jpg	2	6	2	0	38
12	dog_37.jpg	2	5	4	0	38
12	dog_55.jpg	2	3	3	0	38
12	dog_56.jpg	2	6	3	0	38
12	dog_57.jpg	2	5	5	0	38
12	dog_58.jpg	2	1	2	0	38
12	dog_59.jpg	2	3	2	0	38
12	dog_60.jpg	2	2	3	0	38
12	dog_62.jpg	2	5	3	0	38
12	dog_68.jpg	2	5	3	0	38
12	dog_73.jpg	2	3	4	0	38
12	dog_74.jpg	2	6	3	0	38
12	dog_78.jpg	2	5	3	0	38
12	dog_80.jpg	2	6	3	0	38
12	dog_81.jpg	2	4	3	0	38
12	dog_83.jpg	2	5	5	0	38
12	dog_88.jpg	2	5	3	0	38
12	dog_93.jpg	2	6	3	0	38
12	dog_95.jpg	2	6	2	0	38
12	dog_97.jpg	2	5	5	0	38
12	dog_98.jpg	2	5	2	0	38
12	dog01.jpg	2	6	5	0	38
12	dog04.jpg	2	5	3	0	38
12	dog05.jpg	2	6	3	0	38
12	dog10.jpg	2	5	4	0	38
12	dog19.jpg	2	5	3	0	38
12	dog20.jpg	2	5	4	0	38
12	dog21.jpg	2	5	2	0	38
12	dog26.jpg	2	3	6	0	38
12	dog30.jpg	2	3	3	0	38
12	dog32.jpg	2	3	6	0	38
12	dog33.jpg	2	5	5	0	38
12	dog36.jpg	2	4	5	0	38
12	dog37.jpg	2	1	5	0	38
13	caucasian_10.jpg	0	5	2	0	23
13	caucasian_100.jpg	0	6	7	0	23
13	caucasian_11.jpg	0	7	2	0	23
13	caucasian_12.jpg	0	4	2	0	23
13	caucasian_13.jpg	0	7	1	0	23
13	caucasian_14.jpg	0	6	2	0	23
13	caucasian_18.jpg	0	7	7	0	23
13	caucasian_19.jpg	0	7	1	0	23
13	caucasian_20.jpg	0	6	1	0	23
13	caucasian_21.jpg	0	7	1	0	23
13	caucasian_23.jpg	0	7	1	0	23
13	caucasian_25.jpg	0	7	1	0	23
13	caucasian_27.jpg	0	7	1	0	23
13	caucasian_28.jpg	0	7	1	0	23
13	caucasian_33.jpg	0	6	1	0	23
13	caucasian_35.jpg	0	7	4	0	23
13	caucasian_40.jpg	0	4	1	0	23
13	caucasian_43.jpg	0	7	2	0	23
13	caucasian_5.jpg	0	7	2	0	23
13	caucasian_51.jpg	0	2	4	0	23
13	caucasian_53.jpg	0	2	5	0	23
13	caucasian_55.jpg	0	4	4	0	23
13	caucasian_57.jpg	0	3	5	0	23
13	caucasian_6.jpg	0	7	2	0	23
13	caucasian_60.jpg	0	6	2	0	23
13	caucasian_61.jpg	0	6	4	0	23
13	caucasian_62.jpg	0	4	4	0	23
13	caucasian_64.jpg	0	6	2	0	23
13	caucasian_69.jpg	0	5	4	0	23
13	caucasian_71.jpg	0	5	6	0	23
13	caucasian_72.jpg	0	4	7	0	23
13	caucasian_77.jpg	0	7	4	0	23
13	caucasian_79.jpg	0	4	6	0	23
13	caucasian_82.jpg	0	6	4	0	23
13	caucasian_86.jpg	0	6	3	0	23
13	caucasian_87.jpg	0	5	4	0	23
13	caucasian_91.jpg	0	5	3	0	23
13	caucasian_93.jpg	0	7	4	0	23
13	caucasian_95.jpg	0	4	4	0	23
13	caucasian_99.jpg	0	6	4	0	23
13	african_10.jpg	1	4	2	0	23
13	african_100.jpg	1	4	4	0	23
13	african_103.jpg	1	6	2	0	23
13	african_104.jpg	1	4	4	0	23
13	african_107.jpg	1	5	7	0	23
13	african_11.jpg	1	3	3	0	23
13	african_12.jpg	1	6	4	0	23
13	african_13.jpg	1	3	3	0	23
13	african_16.jpg	1	2	4	0	23
13	african_18.jpg	1	7	2	0	23
13	african_19.jpg	1	6	4	0	23
13	african_25.jpg	1	5	4	0	23
13	african_29.jpg	1	3	5	0	23
13	african_3.jpg	1	4	4	0	23
13	african_30.jpg	1	5	3	0	23
13	african_31.jpg	1	3	3	0	23
13	african_32.jpg	1	6	3	0	23
13	african_34.jpg	1	5	4	0	23
13	african_35.jpg	1	5	3	0	23
13	african_37.jpg	1	7	2	0	23
13	african_38.jpg	1	6	3	0	23
13	african_41.jpg	1	3	2	0	23
13	african_43.jpg	1	3	3	0	23
13	african_45.jpg	1	7	3	0	23
13	african_46.jpg	1	7	3	0	23
13	african_49.jpg	1	3	5	0	23
13	african_5.jpg	1	5	4	0	23
13	african_52.jpg	1	3	3	0	23
13	african_56.jpg	1	5	3	0	23
13	african_59.jpg	1	4	3	0	23
13	african_64.jpg	1	6	4	0	23
13	african_65.jpg	1	2	3	0	23
13	african_67.jpg	1	5	7	0	23
13	african_71.jpg	1	3	6	0	23
13	african_74.jpg	1	6	5	0	23
13	african_77.jpg	1	4	6	0	23
13	african_82.jpg	1	4	2	0	23
13	african_85.jpg	1	4	6	0	23
13	african_86.jpg	1	1	3	0	23
13	african_91.jpg	1	7	4	0	23
13	dog_101.jpg	2	4	4	0	23
13	dog_104.jpg	2	2	4	0	23
13	dog_106.jpg	2	7	4	0	23
13	dog_112.jpg	2	6	4	0	23
13	dog_113.jpg	2	7	3	0	23
13	dog_19.jpg	2	5	5	0	23
13	dog_30.jpg	2	5	4	0	23
13	dog_37.jpg	2	1	4	0	23
13	dog_55.jpg	2	3	4	0	23
13	dog_56.jpg	2	1	5	0	23
13	dog_57.jpg	2	1	4	0	23
13	dog_58.jpg	2	3	5	0	23
13	dog_59.jpg	2	3	4	0	23
13	dog_60.jpg	2	2	7	0	23
13	dog_62.jpg	2	2	4	0	23
13	dog_68.jpg	2	5	4	0	23
13	dog_73.jpg	2	2	5	0	23
13	dog_74.jpg	2	4	4	0	23
13	dog_78.jpg	2	3	2	0	23
13	dog_80.jpg	2	7	2	0	23
13	dog_81.jpg	2	4	4	0	23
13	dog_83.jpg	2	5	2	0	23
13	dog_88.jpg	2	5	4	0	23
13	dog_93.jpg	2	6	3	0	23
13	dog_95.jpg	2	4	4	0	23
13	dog_97.jpg	2	4	4	0	23
13	dog_98.jpg	2	4	6	0	23
13	dog01.jpg	2	6	1	0	23
13	dog04.jpg	2	4	4	0	23
13	dog05.jpg	2	5	4	0	23
13	dog10.jpg	2	3	4	0	23
13	dog19.jpg	2	3	4	0	23
13	dog20.jpg	2	6	4	0	23
13	dog21.jpg	2	5	3	0	23
13	dog26.jpg	2	3	3	0	23
13	dog30.jpg	2	5	4	0	23
13	dog32.jpg	2	1	4	0	23
13	dog33.jpg	2	6	4	0	23
13	dog36.jpg	2	5	4	0	23
13	dog37.jpg	2	1	4	0	23
14	caucasian_10.jpg	0	7	1	0	29
14	caucasian_100.jpg	0	7	1	0	29
14	caucasian_11.jpg	0	5	1	0	29
14	caucasian_12.jpg	0	6	1	0	29
14	caucasian_13.jpg	0	6	1	0	29
14	caucasian_14.jpg	0	7	1	0	29
14	caucasian_18.jpg	0	7	1	0	29
14	caucasian_19.jpg	0	7	1	0	29
14	caucasian_20.jpg	0	7	1	0	29
14	caucasian_21.jpg	0	7	1	0	29
14	caucasian_23.jpg	0	7	1	0	29
14	caucasian_25.jpg	0	7	1	0	29
14	caucasian_27.jpg	0	7	1	0	29
14	caucasian_28.jpg	0	7	1	0	29
14	caucasian_33.jpg	0	7	1	0	29
14	caucasian_35.jpg	0	6	3	0	29
14	caucasian_40.jpg	0	7	1	0	29
14	caucasian_43.jpg	0	7	1	0	29
14	caucasian_5.jpg	0	7	1	0	29
14	caucasian_51.jpg	0	4	6	0	29
14	caucasian_53.jpg	0	2	3	0	29
14	caucasian_55.jpg	0	2	6	0	29
14	caucasian_57.jpg	0	4	4	0	29
14	caucasian_6.jpg	0	6	1	0	29
14	caucasian_60.jpg	0	4	4	0	29
14	caucasian_61.jpg	0	4	5	0	29
14	caucasian_62.jpg	0	3	5	0	29
14	caucasian_64.jpg	0	3	3	0	29
14	caucasian_69.jpg	0	4	4	0	29
14	caucasian_71.jpg	0	4	4	0	29
14	caucasian_72.jpg	0	2	2	0	29
14	caucasian_77.jpg	0	4	6	0	29
14	caucasian_79.jpg	0	4	4	0	29
14	caucasian_82.jpg	0	4	5	0	29
14	caucasian_86.jpg	0	4	3	0	29
14	caucasian_87.jpg	0	4	4	0	29
14	caucasian_91.jpg	0	4	5	0	29
14	caucasian_93.jpg	0	5	1	0	29
14	caucasian_95.jpg	0	4	4	0	29
14	caucasian_99.jpg	0	4	5	0	29
14	african_10.jpg	1	7	5	0	29
14	african_100.jpg	1	4	5	0	29
14	african_103.jpg	1	4	6	0	29
14	african_104.jpg	1	4	5	0	29
14	african_107.jpg	1	3	4	0	29
14	african_11.jpg	1	2	7	0	29
14	african_12.jpg	1	4	3	0	29
14	african_13.jpg	1	4	4	0	29
14	african_16.jpg	1	4	5	0	29
14	african_18.jpg	1	4	3	0	29
14	african_19.jpg	1	4	5	0	29
14	african_25.jpg	1	4	4	0	29
14	african_29.jpg	1	4	3	0	29
14	african_3.jpg	1	4	5	0	29
14	african_30.jpg	1	3	3	0	29
14	african_31.jpg	1	3	5	0	29
14	african_32.jpg	1	5	3	0	29
14	african_34.jpg	1	4	4	0	29
14	african_35.jpg	1	4	3	0	29
14	african_37.jpg	1	7	5	0	29
14	african_38.jpg	1	7	6	0	29
14	african_41.jpg	1	3	5	0	29
14	african_43.jpg	1	4	5	0	29
14	african_45.jpg	1	5	3	0	29
14	african_46.jpg	1	4	3	0	29
14	african_49.jpg	1	4	2	0	29
14	african_5.jpg	1	6	3	0	29
14	african_52.jpg	1	7	5	0	29
14	african_56.jpg	1	5	2	0	29
14	african_59.jpg	1	4	4	0	29
14	african_64.jpg	1	4	5	0	29
14	african_65.jpg	1	6	4	0	29
14	african_67.jpg	1	4	4	0	29
14	african_71.jpg	1	4	3	0	29
14	african_74.jpg	1	2	5	0	29
14	african_77.jpg	1	5	3	0	29
14	african_82.jpg	1	6	2	0	29
14	african_85.jpg	1	3	7	0	29
14	african_86.jpg	1	3	4	0	29
14	african_91.jpg	1	7	1	0	29
14	dog_101.jpg	2	4	6	0	29
14	dog_104.jpg	2	1	7	0	29
14	dog_106.jpg	2	2	5	0	29
14	dog_112.jpg	2	1	7	0	29
14	dog_113.jpg	2	3	4	0	29
14	dog_19.jpg	2	4	6	0	29
14	dog_30.jpg	2	3	3	0	29
14	dog_37.jpg	2	1	5	0	29
14	dog_55.jpg	2	1	7	0	29
14	dog_56.jpg	2	2	6	0	29
14	dog_57.jpg	2	1	5	0	29
14	dog_58.jpg	2	1	7	0	29
14	dog_59.jpg	2	2	7	0	29
14	dog_60.jpg	2	1	7	0	29
14	dog_62.jpg	2	2	5	0	29
14	dog_68.jpg	2	2	4	0	29
14	dog_73.jpg	2	2	3	0	29
14	dog_74.jpg	2	3	4	0	29
14	dog_78.jpg	2	3	6	0	29
14	dog_80.jpg	2	3	5	0	29
14	dog_81.jpg	2	1	6	0	29
14	dog_83.jpg	2	3	7	0	29
14	dog_88.jpg	2	1	5	0	29
14	dog_93.jpg	2	3	5	0	29
14	dog_95.jpg	2	2	5	0	29
14	dog_97.jpg	2	3	4	0	29
14	dog_98.jpg	2	3	5	0	29
14	dog01.jpg	2	2	5	0	29
14	dog04.jpg	2	2	6	0	29
14	dog05.jpg	2	4	5	0	29
14	dog10.jpg	2	3	5	0	29
14	dog19.jpg	2	2	4	0	29
14	dog20.jpg	2	1	6	0	29
14	dog21.jpg	2	3	5	0	29
14	dog26.jpg	2	1	5	0	29
14	dog30.jpg	2	1	7	0	29
14	dog32.jpg	2	1	6	0	29
14	dog33.jpg	2	1	3	0	29
14	dog36.jpg	2	2	5	0	29
14	dog37.jpg	2	1	7	0	29
15	caucasian_10.jpg	0	4	4	1	45
15	caucasian_100.jpg	0	4	5	1	45
15	caucasian_11.jpg	0	4	4	1	45
15	caucasian_12.jpg	0	3	4	1	45
15	caucasian_13.jpg	0	1	5	1	45
15	caucasian_14.jpg	0	2	4	1	45
15	caucasian_18.jpg	0	4	6	1	45
15	caucasian_19.jpg	0	4	4	1	45
15	caucasian_20.jpg	0	4	4	1	45
15	caucasian_21.jpg	0	4	4	1	45
15	caucasian_23.jpg	0	4	4	1	45
15	caucasian_25.jpg	0	6	6	1	45
15	caucasian_27.jpg	0	4	4	1	45
15	caucasian_28.jpg	0	4	4	1	45
15	caucasian_33.jpg	0	6	4	1	45
15	caucasian_35.jpg	0	4	4	1	45
15	caucasian_40.jpg	0	4	3	1	45
15	caucasian_43.jpg	0	3	5	1	45
15	caucasian_5.jpg	0	4	5	1	45
15	caucasian_51.jpg	0	2	3	1	45
15	caucasian_53.jpg	0	1	6	1	45
15	caucasian_55.jpg	0	4	5	1	45
15	caucasian_57.jpg	0	3	3	1	45
15	caucasian_6.jpg	0	2	4	1	45
15	caucasian_60.jpg	0	4	4	1	45
15	caucasian_61.jpg	0	2	4	1	45
15	caucasian_62.jpg	0	2	2	1	45
15	caucasian_64.jpg	0	2	4	1	45
15	caucasian_69.jpg	0	2	4	1	45
15	caucasian_71.jpg	0	2	3	1	45
15	caucasian_72.jpg	0	4	4	1	45
15	caucasian_77.jpg	0	1	6	1	45
15	caucasian_79.jpg	0	2	4	1	45
15	caucasian_82.jpg	0	2	5	1	45
15	caucasian_86.jpg	0	4	4	1	45
15	caucasian_87.jpg	0	4	4	1	45
15	caucasian_91.jpg	0	2	5	1	45
15	caucasian_93.jpg	0	4	4	1	45
15	caucasian_95.jpg	0	3	4	1	45
15	caucasian_99.jpg	0	1	4	1	45
15	african_10.jpg	1	1	5	1	45
15	african_100.jpg	1	2	4	1	45
15	african_103.jpg	1	1	6	1	45
15	african_104.jpg	1	1	4	1	45
15	african_107.jpg	1	1	7	1	45
15	african_11.jpg	1	2	4	1	45
15	african_12.jpg	1	2	6	1	45
15	african_13.jpg	1	1	2	1	45
15	african_16.jpg	1	1	5	1	45
15	african_18.jpg	1	4	4	1	45
15	african_19.jpg	1	3	5	1	45
15	african_25.jpg	1	5	3	1	45
15	african_29.jpg	1	1	6	1	45
15	african_3.jpg	1	2	4	1	45
15	african_30.jpg	1	3	4	1	45
15	african_31.jpg	1	4	2	1	45
15	african_32.jpg	1	1	4	1	45
15	african_34.jpg	1	2	4	1	45
15	african_35.jpg	1	3	2	1	45
15	african_37.jpg	1	5	4	1	45
15	african_38.jpg	1	3	4	1	45
15	african_41.jpg	1	1	5	1	45
15	african_43.jpg	1	2	5	1	45
15	african_45.jpg	1	2	6	1	45
15	african_46.jpg	1	4	4	1	45
15	african_49.jpg	1	4	3	1	45
15	african_5.jpg	1	1	6	1	45
15	african_52.jpg	1	3	3	1	45
15	african_56.jpg	1	2	4	1	45
15	african_59.jpg	1	1	5	1	45
15	african_64.jpg	1	1	7	1	45
15	african_65.jpg	1	4	4	1	45
15	african_67.jpg	1	1	6	1	45
15	african_71.jpg	1	4	4	1	45
15	african_74.jpg	1	1	4	1	45
15	african_77.jpg	1	1	6	1	45
15	african_82.jpg	1	1	6	1	45
15	african_85.jpg	1	1	4	1	45
15	african_86.jpg	1	1	5	1	45
15	african_91.jpg	1	4	6	1	45
15	dog_101.jpg	2	1	7	1	45
15	dog_104.jpg	2	1	4	1	45
15	dog_106.jpg	2	1	7	1	45
15	dog_112.jpg	2	1	3	1	45
15	dog_113.jpg	2	4	6	1	45
15	dog_19.jpg	2	1	4	1	45
15	dog_30.jpg	2	7	6	1	45
15	dog_37.jpg	2	1	7	1	45
15	dog_55.jpg	2	1	4	1	45
15	dog_56.jpg	2	1	6	1	45
15	dog_57.jpg	2	1	7	1	45
15	dog_58.jpg	2	1	1	1	45
15	dog_59.jpg	2	1	4	1	45
15	dog_60.jpg	2	1	6	1	45
15	dog_62.jpg	2	1	7	1	45
15	dog_68.jpg	2	1	7	1	45
15	dog_73.jpg	2	1	6	1	45
15	dog_74.jpg	2	4	6	1	45
15	dog_78.jpg	2	1	7	1	45
15	dog_80.jpg	2	4	6	1	45
15	dog_81.jpg	2	1	6	1	45
15	dog_83.jpg	2	4	5	1	45
15	dog_88.jpg	2	1	6	1	45
15	dog_93.jpg	2	1	4	1	45
15	dog_95.jpg	2	1	6	1	45
15	dog_97.jpg	2	2	6	1	45
15	dog_98.jpg	2	4	6	1	45
15	dog01.jpg	2	4	4	1	45
15	dog04.jpg	2	6	4	1	45
15	dog05.jpg	2	2	6	1	45
15	dog10.jpg	2	7	7	1	45
15	dog19.jpg	2	1	7	1	45
15	dog20.jpg	2	1	7	1	45
15	dog21.jpg	2	2	6	1	45
15	dog26.jpg	2	1	7	1	45
15	dog30.jpg	2	1	6	1	45
15	dog32.jpg	2	1	4	1	45
15	dog33.jpg	2	1	7	1	45
15	dog36.jpg	2	3	4	1	45
15	dog37.jpg	2	1	1	1	45
16	caucasian_10.jpg	0	7	1	0	33
16	caucasian_100.jpg	0	7	1	0	33
16	caucasian_11.jpg	0	7	1	0	33
16	caucasian_12.jpg	0	7	1	0	33
16	caucasian_13.jpg	0	7	1	0	33
16	caucasian_14.jpg	0	7	1	0	33
16	caucasian_18.jpg	0	7	1	0	33
16	caucasian_19.jpg	0	7	1	0	33
16	caucasian_20.jpg	0	7	2	0	33
16	caucasian_21.jpg	0	7	1	0	33
16	caucasian_23.jpg	0	7	1	0	33
16	caucasian_25.jpg	0	7	1	0	33
16	caucasian_27.jpg	0	7	1	0	33
16	caucasian_28.jpg	0	7	1	0	33
16	caucasian_33.jpg	0	7	1	0	33
16	caucasian_35.jpg	0	7	1	0	33
16	caucasian_40.jpg	0	7	1	0	33
16	caucasian_43.jpg	0	7	1	0	33
16	caucasian_5.jpg	0	7	1	0	33
16	caucasian_51.jpg	0	4	5	0	33
16	caucasian_53.jpg	0	3	4	0	33
16	caucasian_55.jpg	0	3	5	0	33
16	caucasian_57.jpg	0	3	4	0	33
16	caucasian_6.jpg	0	7	1	0	33
16	caucasian_60.jpg	0	6	2	0	33
16	caucasian_61.jpg	0	4	2	0	33
16	caucasian_62.jpg	0	3	3	0	33
16	caucasian_64.jpg	0	6	2	0	33
16	caucasian_69.jpg	0	5	4	0	33
16	caucasian_71.jpg	0	3	5	0	33
16	caucasian_72.jpg	0	7	1	0	33
16	caucasian_77.jpg	0	3	3	0	33
16	caucasian_79.jpg	0	4	5	0	33
16	caucasian_82.jpg	0	3	5	0	33
16	caucasian_86.jpg	0	5	4	0	33
16	caucasian_87.jpg	0	4	5	0	33
16	caucasian_91.jpg	0	3	3	0	33
16	caucasian_93.jpg	0	7	1	0	33
16	caucasian_95.jpg	0	3	3	0	33
16	caucasian_99.jpg	0	3	3	0	33
16	african_10.jpg	1	7	1	0	33
16	african_100.jpg	1	5	4	0	33
16	african_103.jpg	1	3	3	0	33
16	african_104.jpg	1	5	4	0	33
16	african_107.jpg	1	3	4	0	33
16	african_11.jpg	1	4	4	0	33
16	african_12.jpg	1	3	3	0	33
16	african_13.jpg	1	7	3	0	33
16	african_16.jpg	1	3	3	0	33
16	african_18.jpg	1	7	4	0	33
16	african_19.jpg	1	5	3	0	33
16	african_25.jpg	1	3	3	0	33
16	african_29.jpg	1	7	3	0	33
16	african_3.jpg	1	3	5	0	33
16	african_30.jpg	1	6	3	0	33
16	african_31.jpg	1	5	3	0	33
16	african_32.jpg	1	3	3	0	33
16	african_34.jpg	1	5	5	0	33
16	african_35.jpg	1	6	1	0	33
16	african_37.jpg	1	7	1	0	33
16	african_38.jpg	1	6	1	0	33
16	african_41.jpg	1	3	4	0	33
16	african_43.jpg	1	3	3	0	33
16	african_45.jpg	1	6	3	0	33
16	african_46.jpg	1	5	4	0	33
16	african_49.jpg	1	5	5	0	33
16	african_5.jpg	1	3	4	0	33
16	african_52.jpg	1	3	3	0	33
16	african_56.jpg	1	3	3	0	33
16	african_59.jpg	1	3	4	0	33
16	african_64.jpg	1	3	5	0	33
16	african_65.jpg	1	5	2	0	33
16	african_67.jpg	1	4	5	0	33
16	african_71.jpg	1	3	5	0	33
16	african_74.jpg	1	4	5	0	33
16	african_77.jpg	1	3	5	0	33
16	african_82.jpg	1	6	2	0	33
16	african_85.jpg	1	2	2	0	33
16	african_86.jpg	1	3	4	0	33
16	african_91.jpg	1	6	1	0	33
16	dog_101.jpg	2	2	5	0	33
16	dog_104.jpg	2	2	5	0	33
16	dog_106.jpg	2	3	3	0	33
16	dog_112.jpg	2	3	5	0	33
16	dog_113.jpg	2	6	2	0	33
16	dog_19.jpg	2	6	3	0	33
16	dog_30.jpg	2	5	2	0	33
16	dog_37.jpg	2	3	5	0	33
16	dog_55.jpg	2	3	5	0	33
16	dog_56.jpg	2	2	4	0	33
16	dog_57.jpg	2	3	5	0	33
16	dog_58.jpg	2	1	4	0	33
16	dog_59.jpg	2	2	4	0	33
16	dog_60.jpg	2	3	5	0	33
16	dog_62.jpg	2	3	3	0	33
16	dog_68.jpg	2	2	5	0	33
16	dog_73.jpg	2	3	4	0	33
16	dog_74.jpg	2	4	2	0	33
16	dog_78.jpg	2	3	5	0	33
16	dog_80.jpg	2	6	3	0	33
16	dog_81.jpg	2	2	4	0	33
16	dog_83.jpg	2	5	3	0	33
16	dog_88.jpg	2	3	2	0	33
16	dog_93.jpg	2	5	2	0	33
16	dog_95.jpg	2	3	3	0	33
16	dog_97.jpg	2	3	5	0	33
16	dog_98.jpg	2	5	2	0	33
16	dog01.jpg	2	5	2	0	33
16	dog04.jpg	2	3	5	0	33
16	dog05.jpg	2	7	2	0	33
16	dog10.jpg	2	5	3	0	33
16	dog19.jpg	2	3	3	0	33
16	dog20.jpg	2	3	5	0	33
16	dog21.jpg	2	5	3	0	33
16	dog26.jpg	2	3	4	0	33
16	dog30.jpg	2	3	5	0	33
16	dog32.jpg	2	1	6	0	33
16	dog33.jpg	2	3	3	0	33
16	dog36.jpg	2	3	3	0	33
16	dog37.jpg	2	3	5	0	33
17	caucasian_10.jpg	0	7	1	0	35
17	caucasian_100.jpg	0	6	1	0	35
17	caucasian_11.jpg	0	5	2	0	35
17	caucasian_12.jpg	0	7	1	0	35
17	caucasian_13.jpg	0	5	1	0	35
17	caucasian_14.jpg	0	7	1	0	35
17	caucasian_18.jpg	0	7	1	0	35
17	caucasian_19.jpg	0	7	1	0	35
17	caucasian_20.jpg	0	7	2	0	35
17	caucasian_21.jpg	0	7	1	0	35
17	caucasian_23.jpg	0	7	1	0	35
17	caucasian_25.jpg	0	7	1	0	35
17	caucasian_27.jpg	0	7	1	0	35
17	caucasian_28.jpg	0	7	1	0	35
17	caucasian_33.jpg	0	7	1	0	35
17	caucasian_35.jpg	0	5	1	0	35
17	caucasian_40.jpg	0	7	1	0	35
17	caucasian_43.jpg	0	7	1	0	35
17	caucasian_5.jpg	0	6	1	0	35
17	caucasian_51.jpg	0	4	4	0	35
17	caucasian_53.jpg	0	4	2	0	35
17	caucasian_55.jpg	0	4	4	0	35
17	caucasian_57.jpg	0	4	4	0	35
17	caucasian_6.jpg	0	7	1	0	35
17	caucasian_60.jpg	0	7	3	0	35
17	caucasian_61.jpg	0	6	2	0	35
17	caucasian_62.jpg	0	5	3	0	35
17	caucasian_64.jpg	0	7	3	0	35
17	caucasian_69.jpg	0	5	3	0	35
17	caucasian_71.jpg	0	6	5	0	35
17	caucasian_72.jpg	0	5	1	0	35
17	caucasian_77.jpg	0	5	5	0	35
17	caucasian_79.jpg	0	4	4	0	35
17	caucasian_82.jpg	0	6	3	0	35
17	caucasian_86.jpg	0	6	3	0	35
17	caucasian_87.jpg	0	5	5	0	35
17	caucasian_91.jpg	0	5	3	0	35
17	caucasian_93.jpg	0	7	2	0	35
17	caucasian_95.jpg	0	4	4	0	35
17	caucasian_99.jpg	0	4	4	0	35
17	african_10.jpg	1	7	2	0	35
17	african_100.jpg	1	5	3	0	35
17	african_103.jpg	1	3	3	0	35
17	african_104.jpg	1	5	4	0	35
17	african_107.jpg	1	4	5	0	35
17	african_11.jpg	1	5	4	0	35
17	african_12.jpg	1	6	2	0	35
17	african_13.jpg	1	7	2	0	35
17	african_16.jpg	1	4	3	0	35
17	african_18.jpg	1	7	1	0	35
17	african_19.jpg	1	7	4	0	35
17	african_25.jpg	1	5	5	0	35
17	african_29.jpg	1	7	3	0	35
17	african_3.jpg	1	5	5	0	35
17	african_30.jpg	1	5	2	0	35
17	african_31.jpg	1	6	5	0	35
17	african_32.jpg	1	5	3	0	35
17	african_34.jpg	1	6	4	0	35
17	african_35.jpg	1	6	2	0	35
17	african_37.jpg	1	6	2	0	35
17	african_38.jpg	1	5	3	0	35
17	african_41.jpg	1	5	3	0	35
17	african_43.jpg	1	5	4	0	35
17	african_45.jpg	1	6	3	0	35
17	african_46.jpg	1	4	4	0	35
17	african_49.jpg	1	6	3	0	35
17	african_5.jpg	1	6	2	0	35
17	african_52.jpg	1	5	3	0	35
17	african_56.jpg	1	7	3	0	35
17	african_59.jpg	1	5	3	0	35
17	african_64.jpg	1	5	4	0	35
17	african_65.jpg	1	6	2	0	35
17	african_67.jpg	1	4	4	0	35
17	african_71.jpg	1	6	3	0	35
17	african_74.jpg	1	5	5	0	35
17	african_77.jpg	1	6	5	0	35
17	african_82.jpg	1	7	1	0	35
17	african_85.jpg	1	6	4	0	35
17	african_86.jpg	1	6	5	0	35
17	african_91.jpg	1	7	1	0	35
17	dog_101.jpg	2	4	3	0	35
17	dog_104.jpg	2	4	5	0	35
17	dog_106.jpg	2	3	3	0	35
17	dog_112.jpg	2	4	5	0	35
17	dog_113.jpg	2	6	4	0	35
17	dog_19.jpg	2	5	3	0	35
17	dog_30.jpg	2	7	3	0	35
17	dog_37.jpg	2	4	4	0	35
17	dog_55.jpg	2	4	4	0	35
17	dog_56.jpg	2	4	4	0	35
17	dog_57.jpg	2	4	4	0	35
17	dog_58.jpg	2	2	5	0	35
17	dog_59.jpg	2	4	4	0	35
17	dog_60.jpg	2	4	4	0	35
17	dog_62.jpg	2	5	3	0	35
17	dog_68.jpg	2	4	5	0	35
17	dog_73.jpg	2	4	4	0	35
17	dog_74.jpg	2	6	3	0	35
17	dog_78.jpg	2	5	5	0	35
17	dog_80.jpg	2	6	2	0	35
17	dog_81.jpg	2	4	5	0	35
17	dog_83.jpg	2	5	4	0	35
17	dog_88.jpg	2	4	2	0	35
17	dog_93.jpg	2	4	3	0	35
17	dog_95.jpg	2	6	3	0	35
17	dog_97.jpg	2	5	2	0	35
17	dog_98.jpg	2	6	3	0	35
17	dog01.jpg	2	5	3	0	35
17	dog04.jpg	2	4	3	0	35
17	dog05.jpg	2	5	3	0	35
17	dog10.jpg	2	7	1	0	35
17	dog19.jpg	2	4	5	0	35
17	dog20.jpg	2	4	6	0	35
17	dog21.jpg	2	4	3	0	35
17	dog26.jpg	2	6	4	0	35
17	dog30.jpg	2	4	4	0	35
17	dog32.jpg	2	4	5	0	35
17	dog33.jpg	2	4	3	0	35
17	dog36.jpg	2	6	3	0	35
17	dog37.jpg	2	2	4	0	35
18	caucasian_10.jpg	0	6	2	0	25
18	caucasian_100.jpg	0	6	1	0	25
18	caucasian_11.jpg	0	5	3	0	25
18	caucasian_12.jpg	0	6	2	0	25
18	caucasian_13.jpg	0	5	4	0	25
18	caucasian_14.jpg	0	4	5	0	25
18	caucasian_18.jpg	0	4	4	0	25
18	caucasian_19.jpg	0	6	2	0	25
18	caucasian_20.jpg	0	4	3	0	25
18	caucasian_21.jpg	0	4	4	0	25
18	caucasian_23.jpg	0	6	3	0	25
18	caucasian_25.jpg	0	7	2	0	25
18	caucasian_27.jpg	0	7	2	0	25
18	caucasian_28.jpg	0	5	2	0	25
18	caucasian_33.jpg	0	6	2	0	25
18	caucasian_35.jpg	0	4	4	0	25
18	caucasian_40.jpg	0	4	3	0	25
18	caucasian_43.jpg	0	6	2	0	25
18	caucasian_5.jpg	0	5	3	0	25
18	caucasian_51.jpg	0	5	6	0	25
18	caucasian_53.jpg	0	3	5	0	25
18	caucasian_55.jpg	0	5	3	0	25
18	caucasian_57.jpg	0	5	3	0	25
18	caucasian_6.jpg	0	6	4	0	25
18	caucasian_60.jpg	0	2	5	0	25
18	caucasian_61.jpg	0	4	4	0	25
18	caucasian_62.jpg	0	6	1	0	25
18	caucasian_64.jpg	0	3	6	0	25
18	caucasian_69.jpg	0	2	5	0	25
18	caucasian_71.jpg	0	6	2	0	25
18	caucasian_72.jpg	0	2	3	0	25
18	caucasian_77.jpg	0	3	5	0	25
18	caucasian_79.jpg	0	3	5	0	25
18	caucasian_82.jpg	0	6	2	0	25
18	caucasian_86.jpg	0	3	4	0	25
18	caucasian_87.jpg	0	4	5	0	25
18	caucasian_91.jpg	0	2	4	0	25
18	caucasian_93.jpg	0	4	4	0	25
18	caucasian_95.jpg	0	4	4	0	25
18	caucasian_99.jpg	0	6	4	0	25
18	african_10.jpg	1	6	5	0	25
18	african_100.jpg	1	3	2	0	25
18	african_103.jpg	1	5	3	0	25
18	african_104.jpg	1	4	4	0	25
18	african_107.jpg	1	4	2	0	25
18	african_11.jpg	1	4	5	0	25
18	african_12.jpg	1	6	4	0	25
18	african_13.jpg	1	6	2	0	25
18	african_16.jpg	1	5	6	0	25
18	african_18.jpg	1	6	4	0	25
18	african_19.jpg	1	4	5	0	25
18	african_25.jpg	1	2	6	0	25
18	african_29.jpg	1	5	5	0	25
18	african_3.jpg	1	5	4	0	25
18	african_30.jpg	1	3	2	0	25
18	african_31.jpg	1	2	4	0	25
18	african_32.jpg	1	4	4	0	25
18	african_34.jpg	1	4	3	0	25
18	african_35.jpg	1	7	2	0	25
18	african_37.jpg	1	7	3	0	25
18	african_38.jpg	1	5	4	0	25
18	african_41.jpg	1	2	4	0	25
18	african_43.jpg	1	2	5	0	25
18	african_45.jpg	1	4	4	0	25
18	african_46.jpg	1	3	4	0	25
18	african_49.jpg	1	6	3	0	25
18	african_5.jpg	1	6	3	0	25
18	african_52.jpg	1	5	2	0	25
18	african_56.jpg	1	6	3	0	25
18	african_59.jpg	1	5	4	0	25
18	african_64.jpg	1	4	6	0	25
18	african_65.jpg	1	6	2	0	25
18	african_67.jpg	1	2	2	0	25
18	african_71.jpg	1	6	6	0	25
18	african_74.jpg	1	4	5	0	25
18	african_77.jpg	1	4	2	0	25
18	african_82.jpg	1	7	1	0	25
18	african_85.jpg	1	4	2	0	25
18	african_86.jpg	1	4	5	0	25
18	african_91.jpg	1	6	5	0	25
18	dog_101.jpg	2	1	7	0	25
18	dog_104.jpg	2	2	6	0	25
18	dog_106.jpg	2	4	5	0	25
18	dog_112.jpg	2	3	4	0	25
18	dog_113.jpg	2	4	5	0	25
18	dog_19.jpg	2	5	2	0	25
18	dog_30.jpg	2	6	4	0	25
18	dog_37.jpg	2	2	6	0	25
18	dog_55.jpg	2	2	4	0	25
18	dog_56.jpg	2	2	6	0	25
18	dog_57.jpg	2	2	6	0	25
18	dog_58.jpg	2	1	7	0	25
18	dog_59.jpg	2	1	6	0	25
18	dog_60.jpg	2	1	7	0	25
18	dog_62.jpg	2	2	7	0	25
18	dog_68.jpg	2	2	6	0	25
18	dog_73.jpg	2	3	4	0	25
18	dog_74.jpg	2	5	6	0	25
18	dog_78.jpg	2	3	4	0	25
18	dog_80.jpg	2	7	4	0	25
18	dog_81.jpg	2	1	6	0	25
18	dog_83.jpg	2	7	6	0	25
18	dog_88.jpg	2	3	6	0	25
18	dog_93.jpg	2	6	3	0	25
18	dog_95.jpg	2	4	4	0	25
18	dog_97.jpg	2	6	6	0	25
18	dog_98.jpg	2	7	1	0	25
18	dog01.jpg	2	4	6	0	25
18	dog04.jpg	2	6	4	0	25
18	dog05.jpg	2	4	6	0	25
18	dog10.jpg	2	6	4	0	25
18	dog19.jpg	2	1	6	0	25
18	dog20.jpg	2	4	6	0	25
18	dog21.jpg	2	7	6	0	25
18	dog26.jpg	2	2	6	0	25
18	dog30.jpg	2	7	4	0	25
18	dog32.jpg	2	1	4	0	25
18	dog33.jpg	2	6	6	0	25
18	dog36.jpg	2	3	4	0	25
18	dog37.jpg	2	5	3	0	25
19	caucasian_10.jpg	0	7	2	1	23
19	caucasian_100.jpg	0	7	2	1	23
19	caucasian_11.jpg	0	7	1	1	23
19	caucasian_12.jpg	0	7	2	1	23
19	caucasian_13.jpg	0	7	2	1	23
19	caucasian_14.jpg	0	5	3	1	23
19	caucasian_18.jpg	0	7	2	1	23
19	caucasian_19.jpg	0	4	2	1	23
19	caucasian_20.jpg	0	5	2	1	23
19	caucasian_21.jpg	0	7	1	1	23
19	caucasian_23.jpg	0	2	2	1	23
19	caucasian_25.jpg	0	7	2	1	23
19	caucasian_27.jpg	0	7	1	1	23
19	caucasian_28.jpg	0	7	2	1	23
19	caucasian_33.jpg	0	7	4	1	23
19	caucasian_35.jpg	0	4	2	1	23
19	caucasian_40.jpg	0	7	2	1	23
19	caucasian_43.jpg	0	5	2	1	23
19	caucasian_5.jpg	0	7	4	1	23
19	caucasian_51.jpg	0	3	5	1	23
19	caucasian_53.jpg	0	4	3	1	23
19	caucasian_55.jpg	0	2	4	1	23
19	caucasian_57.jpg	0	4	3	1	23
19	caucasian_6.jpg	0	7	1	1	23
19	caucasian_60.jpg	0	2	5	1	23
19	caucasian_61.jpg	0	4	3	1	23
19	caucasian_62.jpg	0	4	2	1	23
19	caucasian_64.jpg	0	4	3	1	23
19	caucasian_69.jpg	0	3	3	1	23
19	caucasian_71.jpg	0	3	5	1	23
19	caucasian_72.jpg	0	3	6	1	23
19	caucasian_77.jpg	0	3	4	1	23
19	caucasian_79.jpg	0	3	3	1	23
19	caucasian_82.jpg	0	4	4	1	23
19	caucasian_86.jpg	0	3	3	1	23
19	caucasian_87.jpg	0	3	2	1	23
19	caucasian_91.jpg	0	4	4	1	23
19	caucasian_93.jpg	0	4	3	1	23
19	caucasian_95.jpg	0	2	3	1	23
19	caucasian_99.jpg	0	4	4	1	23
19	african_10.jpg	1	5	4	1	23
19	african_100.jpg	1	2	5	1	23
19	african_103.jpg	1	4	5	1	23
19	african_104.jpg	1	4	5	1	23
19	african_107.jpg	1	2	4	1	23
19	african_11.jpg	1	2	7	1	23
19	african_12.jpg	1	4	6	1	23
19	african_13.jpg	1	4	4	1	23
19	african_16.jpg	1	2	4	1	23
19	african_18.jpg	1	4	5	1	23
19	african_19.jpg	1	4	4	1	23
19	african_25.jpg	1	3	3	1	23
19	african_29.jpg	1	2	4	1	23
19	african_3.jpg	1	3	5	1	23
19	african_30.jpg	1	3	5	1	23
19	african_31.jpg	1	3	4	1	23
19	african_32.jpg	1	4	3	1	23
19	african_34.jpg	1	3	5	1	23
19	african_35.jpg	1	5	3	1	23
19	african_37.jpg	1	4	5	1	23
19	african_38.jpg	1	3	4	1	23
19	african_41.jpg	1	2	5	1	23
19	african_43.jpg	1	2	6	1	23
19	african_45.jpg	1	4	4	1	23
19	african_46.jpg	1	3	4	1	23
19	african_49.jpg	1	5	4	1	23
19	african_5.jpg	1	5	3	1	23
19	african_52.jpg	1	5	2	1	23
19	african_56.jpg	1	7	2	1	23
19	african_59.jpg	1	7	5	1	23
19	african_64.jpg	1	2	7	1	23
19	african_65.jpg	1	4	3	1	23
19	african_67.jpg	1	2	4	1	23
19	african_71.jpg	1	5	6	1	23
19	african_74.jpg	1	3	5	1	23
19	african_77.jpg	1	2	6	1	23
19	african_82.jpg	1	4	4	1	23
19	african_85.jpg	1	3	4	1	23
19	african_86.jpg	1	2	5	1	23
19	african_91.jpg	1	5	4	1	23
19	dog_101.jpg	2	2	7	1	23
19	dog_104.jpg	2	2	6	1	23
19	dog_106.jpg	2	3	7	1	23
19	dog_112.jpg	2	4	6	1	23
19	dog_113.jpg	2	5	3	1	23
19	dog_19.jpg	2	4	2	1	23
19	dog_30.jpg	2	6	2	1	23
19	dog_37.jpg	2	7	5	1	23
19	dog_55.jpg	2	5	6	1	23
19	dog_56.jpg	2	5	5	1	23
19	dog_57.jpg	2	6	4	1	23
19	dog_58.jpg	2	3	7	1	23
19	dog_59.jpg	2	6	6	1	23
19	dog_60.jpg	2	2	7	1	23
19	dog_62.jpg	2	4	6	1	23
19	dog_68.jpg	2	2	7	1	23
19	dog_73.jpg	2	6	5	1	23
19	dog_74.jpg	2	5	2	1	23
19	dog_78.jpg	2	3	4	1	23
19	dog_80.jpg	2	4	4	1	23
19	dog_81.jpg	2	4	3	1	23
19	dog_83.jpg	2	6	2	1	23
19	dog_88.jpg	2	4	3	1	23
19	dog_93.jpg	2	5	2	1	23
19	dog_95.jpg	2	4	4	1	23
19	dog_97.jpg	2	4	5	1	23
19	dog_98.jpg	2	5	1	1	23
19	dog01.jpg	2	2	3	1	23
19	dog04.jpg	2	6	3	1	23
19	dog05.jpg	2	5	3	1	23
19	dog10.jpg	2	6	2	1	23
19	dog19.jpg	2	2	7	1	23
19	dog20.jpg	2	4	6	1	23
19	dog21.jpg	2	6	2	1	23
19	dog26.jpg	2	3	7	1	23
19	dog30.jpg	2	4	5	1	23
19	dog32.jpg	2	4	5	1	23
19	dog33.jpg	2	6	3	1	23
19	dog36.jpg	2	3	4	1	23
19	dog37.jpg	2	5	7	1	23
20	caucasian_10.jpg	0	6	2	0	21
20	caucasian_100.jpg	0	6	3	0	21
20	caucasian_11.jpg	0	4	3	0	21
20	caucasian_12.jpg	0	5	3	0	21
20	caucasian_13.jpg	0	5	4	0	21
20	caucasian_14.jpg	0	5	4	0	21
20	caucasian_18.jpg	0	6	2	0	21
20	caucasian_19.jpg	0	5	5	0	21
20	caucasian_20.jpg	0	7	1	0	21
20	caucasian_21.jpg	0	5	2	0	21
20	caucasian_23.jpg	0	4	4	0	21
20	caucasian_25.jpg	0	5	2	0	21
20	caucasian_27.jpg	0	5	4	0	21
20	caucasian_28.jpg	0	4	4	0	21
20	caucasian_33.jpg	0	4	4	0	21
20	caucasian_35.jpg	0	5	2	0	21
20	caucasian_40.jpg	0	6	2	0	21
20	caucasian_43.jpg	0	6	3	0	21
20	caucasian_5.jpg	0	6	2	0	21
20	caucasian_51.jpg	0	4	5	0	21
20	caucasian_53.jpg	0	4	5	0	21
20	caucasian_55.jpg	0	3	6	0	21
20	caucasian_57.jpg	0	4	6	0	21
20	caucasian_6.jpg	0	6	2	0	21
20	caucasian_60.jpg	0	3	6	0	21
20	caucasian_61.jpg	0	3	5	0	21
20	caucasian_62.jpg	0	4	5	0	21
20	caucasian_64.jpg	0	3	5	0	21
20	caucasian_69.jpg	0	2	5	0	21
20	caucasian_71.jpg	0	2	6	0	21
20	caucasian_72.jpg	0	4	5	0	21
20	caucasian_77.jpg	0	3	5	0	21
20	caucasian_79.jpg	0	2	4	0	21
20	caucasian_82.jpg	0	2	5	0	21
20	caucasian_86.jpg	0	3	5	0	21
20	caucasian_87.jpg	0	3	6	0	21
20	caucasian_91.jpg	0	2	7	0	21
20	caucasian_93.jpg	0	3	5	0	21
20	caucasian_95.jpg	0	4	5	0	21
20	caucasian_99.jpg	0	3	6	0	21
20	african_10.jpg	1	5	3	0	21
20	african_100.jpg	1	2	6	0	21
20	african_103.jpg	1	6	3	0	21
20	african_104.jpg	1	6	2	0	21
20	african_107.jpg	1	2	3	0	21
20	african_11.jpg	1	3	3	0	21
20	african_12.jpg	1	6	6	0	21
20	african_13.jpg	1	6	1	0	21
20	african_16.jpg	1	3	5	0	21
20	african_18.jpg	1	4	2	0	21
20	african_19.jpg	1	6	3	0	21
20	african_25.jpg	1	4	3	0	21
20	african_29.jpg	1	3	6	0	21
20	african_3.jpg	1	4	3	0	21
20	african_30.jpg	1	5	2	0	21
20	african_31.jpg	1	3	6	0	21
20	african_32.jpg	1	6	2	0	21
20	african_34.jpg	1	2	5	0	21
20	african_35.jpg	1	5	1	0	21
20	african_37.jpg	1	4	6	0	21
20	african_38.jpg	1	6	2	0	21
20	african_41.jpg	1	2	5	0	21
20	african_43.jpg	1	5	4	0	21
20	african_45.jpg	1	4	6	0	21
20	african_46.jpg	1	3	5	0	21
20	african_49.jpg	1	5	2	0	21
20	african_5.jpg	1	6	3	0	21
20	african_52.jpg	1	6	1	0	21
20	african_56.jpg	1	5	3	0	21
20	african_59.jpg	1	6	2	0	21
20	african_64.jpg	1	4	6	0	21
20	african_65.jpg	1	6	1	0	21
20	african_67.jpg	1	2	2	0	21
20	african_71.jpg	1	4	4	0	21
20	african_74.jpg	1	5	3	0	21
20	african_77.jpg	1	3	6	0	21
20	african_82.jpg	1	6	3	0	21
20	african_85.jpg	1	3	3	0	21
20	african_86.jpg	1	3	6	0	21
20	african_91.jpg	1	7	4	0	21
20	dog_101.jpg	2	1	6	0	21
20	dog_104.jpg	2	4	2	0	21
20	dog_106.jpg	2	4	2	0	21
20	dog_112.jpg	2	2	3	0	21
20	dog_113.jpg	2	4	5	0	21
20	dog_19.jpg	2	4	4	0	21
20	dog_30.jpg	2	4	4	0	21
20	dog_37.jpg	2	4	3	0	21
20	dog_55.jpg	2	2	2	0	21
20	dog_56.jpg	2	4	4	0	21
20	dog_57.jpg	2	5	5	0	21
20	dog_58.jpg	2	1	4	0	21
20	dog_59.jpg	2	1	4	0	21
20	dog_60.jpg	2	1	7	0	21
20	dog_62.jpg	2	4	5	0	21
20	dog_68.jpg	2	1	7	0	21
20	dog_73.jpg	2	3	3	0	21
20	dog_74.jpg	2	4	4	0	21
20	dog_78.jpg	2	5	4	0	21
20	dog_80.jpg	2	5	2	0	21
20	dog_81.jpg	2	4	4	0	21
20	dog_83.jpg	2	4	5	0	21
20	dog_88.jpg	2	4	3	0	21
20	dog_93.jpg	2	4	4	0	21
20	dog_95.jpg	2	4	4	0	21
20	dog_97.jpg	2	4	3	0	21
20	dog_98.jpg	2	4	2	0	21
20	dog01.jpg	2	4	4	0	21
20	dog04.jpg	2	4	4	0	21
20	dog05.jpg	2	4	3	0	21
20	dog10.jpg	2	4	4	0	21
20	dog19.jpg	2	2	6	0	21
20	dog20.jpg	2	1	6	0	21
20	dog21.jpg	2	4	4	0	21
20	dog26.jpg	2	4	6	0	21
20	dog30.jpg	2	4	4	0	21
20	dog32.jpg	2	1	6	0	21
20	dog33.jpg	2	5	4	0	21
20	dog36.jpg	2	4	3	0	21
20	dog37.jpg	2	1	4	0	21
21	caucasian_10.jpg	0	7	2	1	20
21	caucasian_100.jpg	0	5	2	1	20
21	caucasian_11.jpg	0	6	2	1	20
21	caucasian_12.jpg	0	7	2	1	20
21	caucasian_13.jpg	0	5	3	1	20
21	caucasian_14.jpg	0	6	2	1	20
21	caucasian_18.jpg	0	6	2	1	20
21	caucasian_19.jpg	0	5	2	1	20
21	caucasian_20.jpg	0	7	1	1	20
21	caucasian_21.jpg	0	7	3	1	20
21	caucasian_23.jpg	0	7	5	1	20
21	caucasian_25.jpg	0	5	2	1	20
21	caucasian_27.jpg	0	7	4	1	20
21	caucasian_28.jpg	0	6	3	1	20
21	caucasian_33.jpg	0	6	1	1	20
21	caucasian_35.jpg	0	7	2	1	20
21	caucasian_40.jpg	0	5	3	1	20
21	caucasian_43.jpg	0	5	3	1	20
21	caucasian_5.jpg	0	6	4	1	20
21	caucasian_51.jpg	0	2	5	1	20
21	caucasian_53.jpg	0	3	4	1	20
21	caucasian_55.jpg	0	2	4	1	20
21	caucasian_57.jpg	0	3	5	1	20
21	caucasian_6.jpg	0	5	4	1	20
21	caucasian_60.jpg	0	2	6	1	20
21	caucasian_61.jpg	0	3	3	1	20
21	caucasian_62.jpg	0	3	6	1	20
21	caucasian_64.jpg	0	3	5	1	20
21	caucasian_69.jpg	0	4	4	1	20
21	caucasian_71.jpg	0	3	5	1	20
21	caucasian_72.jpg	0	5	3	1	20
21	caucasian_77.jpg	0	3	5	1	20
21	caucasian_79.jpg	0	3	4	1	20
21	caucasian_82.jpg	0	2	4	1	20
21	caucasian_86.jpg	0	2	3	1	20
21	caucasian_87.jpg	0	2	4	1	20
21	caucasian_91.jpg	0	2	5	1	20
21	caucasian_93.jpg	0	4	5	1	20
21	caucasian_95.jpg	0	2	3	1	20
21	caucasian_99.jpg	0	3	5	1	20
21	african_10.jpg	1	4	6	1	20
21	african_100.jpg	1	2	4	1	20
21	african_103.jpg	1	5	4	1	20
21	african_104.jpg	1	6	3	1	20
21	african_107.jpg	1	3	5	1	20
21	african_11.jpg	1	2	5	1	20
21	african_12.jpg	1	3	6	1	20
21	african_13.jpg	1	6	5	1	20
21	african_16.jpg	1	3	6	1	20
21	african_18.jpg	1	6	4	1	20
21	african_19.jpg	1	7	5	1	20
21	african_25.jpg	1	4	4	1	20
21	african_29.jpg	1	3	7	1	20
21	african_3.jpg	1	2	5	1	20
21	african_30.jpg	1	4	3	1	20
21	african_31.jpg	1	3	5	1	20
21	african_32.jpg	1	5	7	1	20
21	african_34.jpg	1	2	6	1	20
21	african_35.jpg	1	7	2	1	20
21	african_37.jpg	1	3	5	1	20
21	african_38.jpg	1	5	4	1	20
21	african_41.jpg	1	2	5	1	20
21	african_43.jpg	1	6	3	1	20
21	african_45.jpg	1	5	7	1	20
21	african_46.jpg	1	4	5	1	20
21	african_49.jpg	1	5	3	1	20
21	african_5.jpg	1	6	3	1	20
21	african_52.jpg	1	5	3	1	20
21	african_56.jpg	1	6	2	1	20
21	african_59.jpg	1	4	5	1	20
21	african_64.jpg	1	4	7	1	20
21	african_65.jpg	1	6	2	1	20
21	african_67.jpg	1	2	4	1	20
21	african_71.jpg	1	5	5	1	20
21	african_74.jpg	1	3	6	1	20
21	african_77.jpg	1	3	6	1	20
21	african_82.jpg	1	5	4	1	20
21	african_85.jpg	1	2	6	1	20
21	african_86.jpg	1	4	6	1	20
21	african_91.jpg	1	7	4	1	20
21	dog_101.jpg	2	4	5	1	20
21	dog_104.jpg	2	3	2	1	20
21	dog_106.jpg	2	7	3	1	20
21	dog_112.jpg	2	3	2	1	20
21	dog_113.jpg	2	6	3	1	20
21	dog_19.jpg	2	7	3	1	20
21	dog_30.jpg	2	6	4	1	20
21	dog_37.jpg	2	6	3	1	20
21	dog_55.jpg	2	3	4	1	20
21	dog_56.jpg	2	2	5	1	20
21	dog_57.jpg	2	3	3	1	20
21	dog_58.jpg	2	3	5	1	20
21	dog_59.jpg	2	1	3	1	20
21	dog_60.jpg	2	1	5	1	20
21	dog_62.jpg	2	3	2	1	20
21	dog_68.jpg	2	3	4	1	20
21	dog_73.jpg	2	5	5	1	20
21	dog_74.jpg	2	3	7	1	20
21	dog_78.jpg	2	6	4	1	20
21	dog_80.jpg	2	7	4	1	20
21	dog_81.jpg	2	4	5	1	20
21	dog_83.jpg	2	6	3	1	20
21	dog_88.jpg	2	6	1	1	20
21	dog_93.jpg	2	5	1	1	20
21	dog_95.jpg	2	5	1	1	20
21	dog_97.jpg	2	4	5	1	20
21	dog_98.jpg	2	7	3	1	20
21	dog01.jpg	2	6	3	1	20
21	dog04.jpg	2	4	3	1	20
21	dog05.jpg	2	7	4	1	20
21	dog10.jpg	2	7	2	1	20
21	dog19.jpg	2	3	4	1	20
21	dog20.jpg	2	3	4	1	20
21	dog21.jpg	2	6	4	1	20
21	dog26.jpg	2	3	6	1	20
21	dog30.jpg	2	5	1	1	20
21	dog32.jpg	2	1	2	1	20
21	dog33.jpg	2	6	2	1	20
21	dog36.jpg	2	4	1	1	20
21	dog37.jpg	2	1	3	1	20
22	caucasian_10.jpg	0	6	2	0	25
22	caucasian_100.jpg	0	4	2	0	25
22	caucasian_11.jpg	0	4	2	0	25
22	caucasian_12.jpg	0	5	2	0	25
22	caucasian_13.jpg	0	6	3	0	25
22	caucasian_14.jpg	0	4	3	0	25
22	caucasian_18.jpg	0	5	2	0	25
22	caucasian_19.jpg	0	4	2	0	25
22	caucasian_20.jpg	0	6	2	0	25
22	caucasian_21.jpg	0	3	2	0	25
22	caucasian_23.jpg	0	4	2	0	25
22	caucasian_25.jpg	0	5	1	0	25
22	caucasian_27.jpg	0	5	3	0	25
22	caucasian_28.jpg	0	5	1	0	25
22	caucasian_33.jpg	0	5	3	0	25
22	caucasian_35.jpg	0	6	2	0	25
22	caucasian_40.jpg	0	5	2	0	25
22	caucasian_43.jpg	0	5	4	0	25
22	caucasian_5.jpg	0	6	4	0	25
22	caucasian_51.jpg	0	3	4	0	25
22	caucasian_53.jpg	0	4	3	0	25
22	caucasian_55.jpg	0	4	6	0	25
22	caucasian_57.jpg	0	2	2	0	25
22	caucasian_6.jpg	0	5	2	0	25
22	caucasian_60.jpg	0	4	2	0	25
22	caucasian_61.jpg	0	4	3	0	25
22	caucasian_62.jpg	0	5	3	0	25
22	caucasian_64.jpg	0	3	3	0	25
22	caucasian_69.jpg	0	3	2	0	25
22	caucasian_71.jpg	0	4	3	0	25
22	caucasian_72.jpg	0	6	4	0	25
22	caucasian_77.jpg	0	3	3	0	25
22	caucasian_79.jpg	0	3	3	0	25
22	caucasian_82.jpg	0	5	2	0	25
22	caucasian_86.jpg	0	3	4	0	25
22	caucasian_87.jpg	0	2	5	0	25
22	caucasian_91.jpg	0	2	6	0	25
22	caucasian_93.jpg	0	4	3	0	25
22	caucasian_95.jpg	0	2	5	0	25
22	caucasian_99.jpg	0	3	1	0	25
22	african_10.jpg	1	6	4	0	25
22	african_100.jpg	1	5	5	0	25
22	african_103.jpg	1	5	4	0	25
22	african_104.jpg	1	6	4	0	25
22	african_107.jpg	1	6	5	0	25
22	african_11.jpg	1	3	6	0	25
22	african_12.jpg	1	4	5	0	25
22	african_13.jpg	1	6	5	0	25
22	african_16.jpg	1	5	4	0	25
22	african_18.jpg	1	4	5	0	25
22	african_19.jpg	1	5	4	0	25
22	african_25.jpg	1	5	4	0	25
22	african_29.jpg	1	4	4	0	25
22	african_3.jpg	1	3	5	0	25
22	african_30.jpg	1	6	5	0	25
22	african_31.jpg	1	6	5	0	25
22	african_32.jpg	1	4	5	0	25
22	african_34.jpg	1	3	4	0	25
22	african_35.jpg	1	5	3	0	25
22	african_37.jpg	1	4	6	0	25
22	african_38.jpg	1	5	4	0	25
22	african_41.jpg	1	3	5	0	25
22	african_43.jpg	1	5	3	0	25
22	african_45.jpg	1	6	5	0	25
22	african_46.jpg	1	4	5	0	25
22	african_49.jpg	1	6	4	0	25
22	african_5.jpg	1	6	3	0	25
22	african_52.jpg	1	5	2	0	25
22	african_56.jpg	1	6	4	0	25
22	african_59.jpg	1	6	4	0	25
22	african_64.jpg	1	5	4	0	25
22	african_65.jpg	1	5	4	0	25
22	african_67.jpg	1	5	3	0	25
22	african_71.jpg	1	5	3	0	25
22	african_74.jpg	1	5	6	0	25
22	african_77.jpg	1	5	5	0	25
22	african_82.jpg	1	6	4	0	25
22	african_85.jpg	1	4	5	0	25
22	african_86.jpg	1	5	5	0	25
22	african_91.jpg	1	6	4	0	25
22	dog_101.jpg	2	1	6	0	25
22	dog_104.jpg	2	2	2	0	25
22	dog_106.jpg	2	1	5	0	25
22	dog_112.jpg	2	1	4	0	25
22	dog_113.jpg	2	1	3	0	25
22	dog_19.jpg	2	1	3	0	25
22	dog_30.jpg	2	1	5	0	25
22	dog_37.jpg	2	1	5	0	25
22	dog_55.jpg	2	1	4	0	25
22	dog_56.jpg	2	1	4	0	25
22	dog_57.jpg	2	1	4	0	25
22	dog_58.jpg	2	1	5	0	25
22	dog_59.jpg	2	1	4	0	25
22	dog_60.jpg	2	1	7	0	25
22	dog_62.jpg	2	1	6	0	25
22	dog_68.jpg	2	1	4	0	25
22	dog_73.jpg	2	2	2	0	25
22	dog_74.jpg	2	1	3	0	25
22	dog_78.jpg	2	1	3	0	25
22	dog_80.jpg	2	1	4	0	25
22	dog_81.jpg	2	1	3	0	25
22	dog_83.jpg	2	1	4	0	25
22	dog_88.jpg	2	1	3	0	25
22	dog_93.jpg	2	1	2	0	25
22	dog_95.jpg	2	1	2	0	25
22	dog_97.jpg	2	4	4	0	25
22	dog_98.jpg	2	1	3	0	25
22	dog01.jpg	2	2	2	0	25
22	dog04.jpg	2	1	4	0	25
22	dog05.jpg	2	1	6	0	25
22	dog10.jpg	2	1	4	0	25
22	dog19.jpg	2	1	4	0	25
22	dog20.jpg	2	1	6	0	25
22	dog21.jpg	2	1	4	0	25
22	dog26.jpg	2	1	6	0	25
22	dog30.jpg	2	2	5	0	25
22	dog32.jpg	2	4	4	0	25
22	dog33.jpg	2	1	6	0	25
22	dog36.jpg	2	4	3	0	25
22	dog37.jpg	2	1	4	0	25
23	caucasian_10.jpg	0	4	2	0	25
23	caucasian_100.jpg	0	6	2	0	25
23	caucasian_11.jpg	0	5	1	0	25
23	caucasian_12.jpg	0	6	2	0	25
23	caucasian_13.jpg	0	4	2	0	25
23	caucasian_14.jpg	0	5	3	0	25
23	caucasian_18.jpg	0	5	2	0	25
23	caucasian_19.jpg	0	6	1	0	25
23	caucasian_20.jpg	0	6	4	0	25
23	caucasian_21.jpg	0	6	1	0	25
23	caucasian_23.jpg	0	6	2	0	25
23	caucasian_25.jpg	0	4	2	0	25
23	caucasian_27.jpg	0	6	1	0	25
23	caucasian_28.jpg	0	4	2	0	25
23	caucasian_33.jpg	0	6	2	0	25
23	caucasian_35.jpg	0	6	2	0	25
23	caucasian_40.jpg	0	6	2	0	25
23	caucasian_43.jpg	0	3	2	0	25
23	caucasian_5.jpg	0	5	2	0	25
23	caucasian_51.jpg	0	6	2	0	25
23	caucasian_53.jpg	0	3	2	0	25
23	caucasian_55.jpg	0	4	2	0	25
23	caucasian_57.jpg	0	4	3	0	25
23	caucasian_6.jpg	0	4	2	0	25
23	caucasian_60.jpg	0	3	2	0	25
23	caucasian_61.jpg	0	2	2	0	25
23	caucasian_62.jpg	0	4	2	0	25
23	caucasian_64.jpg	0	3	2	0	25
23	caucasian_69.jpg	0	2	2	0	25
23	caucasian_71.jpg	0	5	2	0	25
23	caucasian_72.jpg	0	7	1	0	25
23	caucasian_77.jpg	0	2	3	0	25
23	caucasian_79.jpg	0	3	2	0	25
23	caucasian_82.jpg	0	4	4	0	25
23	caucasian_86.jpg	0	4	2	0	25
23	caucasian_87.jpg	0	3	3	0	25
23	caucasian_91.jpg	0	2	4	0	25
23	caucasian_93.jpg	0	3	2	0	25
23	caucasian_95.jpg	0	3	3	0	25
23	caucasian_99.jpg	0	4	2	0	25
23	african_10.jpg	1	6	4	0	25
23	african_100.jpg	1	4	5	0	25
23	african_103.jpg	1	6	4	0	25
23	african_104.jpg	1	5	3	0	25
23	african_107.jpg	1	6	5	0	25
23	african_11.jpg	1	6	6	0	25
23	african_12.jpg	1	5	6	0	25
23	african_13.jpg	1	7	4	0	25
23	african_16.jpg	1	5	6	0	25
23	african_18.jpg	1	6	5	0	25
23	african_19.jpg	1	6	2	0	25
23	african_25.jpg	1	6	5	0	25
23	african_29.jpg	1	3	5	0	25
23	african_3.jpg	1	6	5	0	25
23	african_30.jpg	1	5	5	0	25
23	african_31.jpg	1	5	4	0	25
23	african_32.jpg	1	6	2	0	25
23	african_34.jpg	1	5	5	0	25
23	african_35.jpg	1	6	4	0	25
23	african_37.jpg	1	6	4	0	25
23	african_38.jpg	1	6	3	0	25
23	african_41.jpg	1	2	4	0	25
23	african_43.jpg	1	4	6	0	25
23	african_45.jpg	1	6	5	0	25
23	african_46.jpg	1	6	5	0	25
23	african_49.jpg	1	6	2	0	25
23	african_5.jpg	1	4	3	0	25
23	african_52.jpg	1	6	2	0	25
23	african_56.jpg	1	5	4	0	25
23	african_59.jpg	1	4	5	0	25
23	african_64.jpg	1	4	5	0	25
23	african_65.jpg	1	5	5	0	25
23	african_67.jpg	1	2	3	0	25
23	african_71.jpg	1	5	3	0	25
23	african_74.jpg	1	5	5	0	25
23	african_77.jpg	1	4	6	0	25
23	african_82.jpg	1	6	3	0	25
23	african_85.jpg	1	4	4	0	25
23	african_86.jpg	1	5	6	0	25
23	african_91.jpg	1	6	3	0	25
23	dog_101.jpg	2	2	2	0	25
23	dog_104.jpg	2	4	4	0	25
23	dog_106.jpg	2	4	6	0	25
23	dog_112.jpg	2	5	6	0	25
23	dog_113.jpg	2	6	2	0	25
23	dog_19.jpg	2	4	6	0	25
23	dog_30.jpg	2	2	4	0	25
23	dog_37.jpg	2	1	2	0	25
23	dog_55.jpg	2	3	6	0	25
23	dog_56.jpg	2	2	6	0	25
23	dog_57.jpg	2	2	5	0	25
23	dog_58.jpg	2	1	7	0	25
23	dog_59.jpg	2	2	7	0	25
23	dog_60.jpg	2	2	2	0	25
23	dog_62.jpg	2	4	5	0	25
23	dog_68.jpg	2	1	2	0	25
23	dog_73.jpg	2	2	6	0	25
23	dog_74.jpg	2	4	4	0	25
23	dog_78.jpg	2	4	4	0	25
23	dog_80.jpg	2	6	4	0	25
23	dog_81.jpg	2	1	5	0	25
23	dog_83.jpg	2	4	4	0	25
23	dog_88.jpg	2	2	4	0	25
23	dog_93.jpg	2	2	4	0	25
23	dog_95.jpg	2	4	2	0	25
23	dog_97.jpg	2	4	4	0	25
23	dog_98.jpg	2	4	4	0	25
23	dog01.jpg	2	2	4	0	25
23	dog04.jpg	2	5	3	0	25
23	dog05.jpg	2	6	4	0	25
23	dog10.jpg	2	5	4	0	25
23	dog19.jpg	2	2	5	0	25
23	dog20.jpg	2	1	4	0	25
23	dog21.jpg	2	4	1	0	25
23	dog26.jpg	2	1	5	0	25
23	dog30.jpg	2	4	4	0	25
23	dog32.jpg	2	4	6	0	25
23	dog33.jpg	2	5	4	0	25
23	dog36.jpg	2	6	4	0	25
23	dog37.jpg	2	3	5	0	25
24	caucasian_10.jpg	0	4	1	0	24
24	caucasian_100.jpg	0	4	1	0	24
24	caucasian_11.jpg	0	4	2	0	24
24	caucasian_12.jpg	0	4	2	0	24
24	caucasian_13.jpg	0	7	2	0	24
24	caucasian_14.jpg	0	2	5	0	24
24	caucasian_18.jpg	0	4	2	0	24
24	caucasian_19.jpg	0	4	2	0	24
24	caucasian_20.jpg	0	4	4	0	24
24	caucasian_21.jpg	0	4	3	0	24
24	caucasian_23.jpg	0	4	3	0	24
24	caucasian_25.jpg	0	7	2	0	24
24	caucasian_27.jpg	0	4	4	0	24
24	caucasian_28.jpg	0	4	6	0	24
24	caucasian_33.jpg	0	7	1	0	24
24	caucasian_35.jpg	0	4	4	0	24
24	caucasian_40.jpg	0	4	1	0	24
24	caucasian_43.jpg	0	4	6	0	24
24	caucasian_5.jpg	0	4	4	0	24
24	caucasian_51.jpg	0	4	4	0	24
24	caucasian_53.jpg	0	4	6	0	24
24	caucasian_55.jpg	0	2	6	0	24
24	caucasian_57.jpg	0	4	2	0	24
24	caucasian_6.jpg	0	4	1	0	24
24	caucasian_60.jpg	0	1	7	0	24
24	caucasian_61.jpg	0	4	4	0	24
24	caucasian_62.jpg	0	4	4	0	24
24	caucasian_64.jpg	0	4	7	0	24
24	caucasian_69.jpg	0	2	4	0	24
24	caucasian_71.jpg	0	2	6	0	24
24	caucasian_72.jpg	0	2	4	0	24
24	caucasian_77.jpg	0	1	7	0	24
24	caucasian_79.jpg	0	4	4	0	24
24	caucasian_82.jpg	0	4	4	0	24
24	caucasian_86.jpg	0	2	7	0	24
24	caucasian_87.jpg	0	4	4	0	24
24	caucasian_91.jpg	0	1	7	0	24
24	caucasian_93.jpg	0	2	4	0	24
24	caucasian_95.jpg	0	4	6	0	24
24	caucasian_99.jpg	0	1	7	0	24
24	african_10.jpg	1	2	4	0	24
24	african_100.jpg	1	1	7	0	24
24	african_103.jpg	1	4	5	0	24
24	african_104.jpg	1	4	6	0	24
24	african_107.jpg	1	1	7	0	24
24	african_11.jpg	1	1	7	0	24
24	african_12.jpg	1	2	7	0	24
24	african_13.jpg	1	4	4	0	24
24	african_16.jpg	1	2	4	0	24
24	african_18.jpg	1	2	4	0	24
24	african_19.jpg	1	4	4	0	24
24	african_25.jpg	1	2	7	0	24
24	african_29.jpg	1	1	7	0	24
24	african_3.jpg	1	2	7	0	24
24	african_30.jpg	1	1	7	0	24
24	african_31.jpg	1	1	7	0	24
24	african_32.jpg	1	2	5	0	24
24	african_34.jpg	1	1	7	0	24
24	african_35.jpg	1	4	4	0	24
24	african_37.jpg	1	2	6	0	24
24	african_38.jpg	1	2	7	0	24
24	african_41.jpg	1	1	7	0	24
24	african_43.jpg	1	1	7	0	24
24	african_45.jpg	1	2	6	0	24
24	african_46.jpg	1	2	6	0	24
24	african_49.jpg	1	1	4	0	24
24	african_5.jpg	1	4	4	0	24
24	african_52.jpg	1	3	2	0	24
24	african_56.jpg	1	4	4	0	24
24	african_59.jpg	1	4	4	0	24
24	african_64.jpg	1	4	4	0	24
24	african_65.jpg	1	4	4	0	24
24	african_67.jpg	1	2	6	0	24
24	african_71.jpg	1	4	4	0	24
24	african_74.jpg	1	2	7	0	24
24	african_77.jpg	1	1	7	0	24
24	african_82.jpg	1	2	5	0	24
24	african_85.jpg	1	1	6	0	24
24	african_86.jpg	1	1	7	0	24
24	african_91.jpg	1	4	4	0	24
24	dog_101.jpg	2	4	4	0	24
24	dog_104.jpg	2	3	4	0	24
24	dog_106.jpg	2	6	6	0	24
24	dog_112.jpg	2	4	5	0	24
24	dog_113.jpg	2	7	4	0	24
24	dog_19.jpg	2	4	4	0	24
24	dog_30.jpg	2	7	1	0	24
24	dog_37.jpg	2	4	4	0	24
24	dog_55.jpg	2	2	6	0	24
24	dog_56.jpg	2	4	6	0	24
24	dog_57.jpg	2	3	6	0	24
24	dog_58.jpg	2	2	7	0	24
24	dog_59.jpg	2	3	7	0	24
24	dog_60.jpg	2	4	4	0	24
24	dog_62.jpg	2	4	4	0	24
24	dog_68.jpg	2	2	4	0	24
24	dog_73.jpg	2	2	3	0	24
24	dog_74.jpg	2	4	4	0	24
24	dog_78.jpg	2	3	4	0	24
24	dog_80.jpg	2	6	4	0	24
24	dog_81.jpg	2	4	4	0	24
24	dog_83.jpg	2	4	4	0	24
24	dog_88.jpg	2	4	4	0	24
24	dog_93.jpg	2	4	5	0	24
24	dog_95.jpg	2	2	4	0	24
24	dog_97.jpg	2	4	7	0	24
24	dog_98.jpg	2	6	4	0	24
24	dog01.jpg	2	5	4	0	24
24	dog04.jpg	2	4	4	0	24
24	dog05.jpg	2	4	4	0	24
24	dog10.jpg	2	4	4	0	24
24	dog19.jpg	2	4	4	0	24
24	dog20.jpg	2	1	7	0	24
24	dog21.jpg	2	6	1	0	24
24	dog26.jpg	2	4	4	0	24
24	dog30.jpg	2	4	4	0	24
24	dog32.jpg	2	4	7	0	24
24	dog33.jpg	2	6	2	0	24
24	dog36.jpg	2	3	7	0	24
24	dog37.jpg	2	2	6	0	24
25	caucasian_10.jpg	0	5	3	1	22
25	caucasian_100.jpg	0	5	5	1	22
25	caucasian_11.jpg	0	6	3	1	22
25	caucasian_12.jpg	0	7	2	1	22
25	caucasian_13.jpg	0	5	6	1	22
25	caucasian_14.jpg	0	7	7	1	22
25	caucasian_18.jpg	0	7	3	1	22
25	caucasian_19.jpg	0	7	2	1	22
25	caucasian_20.jpg	0	6	5	1	22
25	caucasian_21.jpg	0	5	1	1	22
25	caucasian_23.jpg	0	7	1	1	22
25	caucasian_25.jpg	0	7	3	1	22
25	caucasian_27.jpg	0	2	1	1	22
25	caucasian_28.jpg	0	6	1	1	22
25	caucasian_33.jpg	0	7	3	1	22
25	caucasian_35.jpg	0	5	6	1	22
25	caucasian_40.jpg	0	5	1	1	22
25	caucasian_43.jpg	0	6	7	1	22
25	caucasian_5.jpg	0	6	2	1	22
25	caucasian_51.jpg	0	3	3	1	22
25	caucasian_53.jpg	0	1	3	1	22
25	caucasian_55.jpg	0	4	6	1	22
25	caucasian_57.jpg	0	2	4	1	22
25	caucasian_6.jpg	0	6	3	1	22
25	caucasian_60.jpg	0	4	4	1	22
25	caucasian_61.jpg	0	3	6	1	22
25	caucasian_62.jpg	0	1	2	1	22
25	caucasian_64.jpg	0	5	4	1	22
25	caucasian_69.jpg	0	3	5	1	22
25	caucasian_71.jpg	0	3	6	1	22
25	caucasian_72.jpg	0	5	1	1	22
25	caucasian_77.jpg	0	3	6	1	22
25	caucasian_79.jpg	0	3	5	1	22
25	caucasian_82.jpg	0	1	5	1	22
25	caucasian_86.jpg	0	2	3	1	22
25	caucasian_87.jpg	0	2	6	1	22
25	caucasian_91.jpg	0	3	5	1	22
25	caucasian_93.jpg	0	4	7	1	22
25	caucasian_95.jpg	0	2	7	1	22
25	caucasian_99.jpg	0	2	3	1	22
25	african_10.jpg	1	2	5	1	22
25	african_100.jpg	1	1	3	1	22
25	african_103.jpg	1	3	5	1	22
25	african_104.jpg	1	3	2	1	22
25	african_107.jpg	1	1	2	1	22
25	african_11.jpg	1	2	1	1	22
25	african_12.jpg	1	5	5	1	22
25	african_13.jpg	1	2	3	1	22
25	african_16.jpg	1	3	5	1	22
25	african_18.jpg	1	6	5	1	22
25	african_19.jpg	1	3	3	1	22
25	african_25.jpg	1	2	2	1	22
25	african_29.jpg	1	2	6	1	22
25	african_3.jpg	1	3	7	1	22
25	african_30.jpg	1	3	3	1	22
25	african_31.jpg	1	1	6	1	22
25	african_32.jpg	1	2	6	1	22
25	african_34.jpg	1	1	3	1	22
25	african_35.jpg	1	5	5	1	22
25	african_37.jpg	1	5	5	1	22
25	african_38.jpg	1	6	4	1	22
25	african_41.jpg	1	2	1	1	22
25	african_43.jpg	1	2	6	1	22
25	african_45.jpg	1	2	6	1	22
25	african_46.jpg	1	3	5	1	22
25	african_49.jpg	1	6	3	1	22
25	african_5.jpg	1	5	2	1	22
25	african_52.jpg	1	7	1	1	22
25	african_56.jpg	1	6	4	1	22
25	african_59.jpg	1	5	5	1	22
25	african_64.jpg	1	1	2	1	22
25	african_65.jpg	1	5	3	1	22
25	african_67.jpg	1	1	3	1	22
25	african_71.jpg	1	2	5	1	22
25	african_74.jpg	1	2	5	1	22
25	african_77.jpg	1	2	3	1	22
25	african_82.jpg	1	3	3	1	22
25	african_85.jpg	1	2	4	1	22
25	african_86.jpg	1	1	5	1	22
25	african_91.jpg	1	5	7	1	22
25	dog_101.jpg	2	1	6	1	22
25	dog_104.jpg	2	5	6	1	22
25	dog_106.jpg	2	7	3	1	22
25	dog_112.jpg	2	4	5	1	22
25	dog_113.jpg	2	5	3	1	22
25	dog_19.jpg	2	6	6	1	22
25	dog_30.jpg	2	7	5	1	22
25	dog_37.jpg	2	3	5	1	22
25	dog_55.jpg	2	1	5	1	22
25	dog_56.jpg	2	5	6	1	22
25	dog_57.jpg	2	3	6	1	22
25	dog_58.jpg	2	1	5	1	22
25	dog_59.jpg	2	2	4	1	22
25	dog_60.jpg	2	3	5	1	22
25	dog_62.jpg	2	3	6	1	22
25	dog_68.jpg	2	6	2	1	22
25	dog_73.jpg	2	7	4	1	22
25	dog_74.jpg	2	4	1	1	22
25	dog_78.jpg	2	3	5	1	22
25	dog_80.jpg	2	5	7	1	22
25	dog_81.jpg	2	1	7	1	22
25	dog_83.jpg	2	5	4	1	22
25	dog_88.jpg	2	7	5	1	22
25	dog_93.jpg	2	7	1	1	22
25	dog_95.jpg	2	3	5	1	22
25	dog_97.jpg	2	1	7	1	22
25	dog_98.jpg	2	3	4	1	22
25	dog01.jpg	2	7	2	1	22
25	dog04.jpg	2	6	5	1	22
25	dog05.jpg	2	7	3	1	22
25	dog10.jpg	2	5	3	1	22
25	dog19.jpg	2	7	6	1	22
25	dog20.jpg	2	5	5	1	22
25	dog21.jpg	2	6	1	1	22
25	dog26.jpg	2	3	5	1	22
25	dog30.jpg	2	5	5	1	22
25	dog32.jpg	2	2	4	1	22
25	dog33.jpg	2	7	3	1	22
25	dog36.jpg	2	4	1	1	22
25	dog37.jpg	2	3	2	1	22
26	caucasian_10.jpg	0	7	1	1	22
26	caucasian_100.jpg	0	7	1	1	22
26	caucasian_11.jpg	0	7	1	1	22
26	caucasian_12.jpg	0	7	1	1	22
26	caucasian_13.jpg	0	7	6	1	22
26	caucasian_14.jpg	0	7	5	1	22
26	caucasian_18.jpg	0	6	1	1	22
26	caucasian_19.jpg	0	7	1	1	22
26	caucasian_20.jpg	0	7	1	1	22
26	caucasian_21.jpg	0	7	2	1	22
26	caucasian_23.jpg	0	7	3	1	22
26	caucasian_25.jpg	0	7	1	1	22
26	caucasian_27.jpg	0	7	2	1	22
26	caucasian_28.jpg	0	7	1	1	22
26	caucasian_33.jpg	0	7	1	1	22
26	caucasian_35.jpg	0	7	1	1	22
26	caucasian_40.jpg	0	7	1	1	22
26	caucasian_43.jpg	0	7	1	1	22
26	caucasian_5.jpg	0	7	2	1	22
26	caucasian_51.jpg	0	5	5	1	22
26	caucasian_53.jpg	0	6	3	1	22
26	caucasian_55.jpg	0	6	4	1	22
26	caucasian_57.jpg	0	7	3	1	22
26	caucasian_6.jpg	0	7	1	1	22
26	caucasian_60.jpg	0	3	6	1	22
26	caucasian_61.jpg	0	6	3	1	22
26	caucasian_62.jpg	0	2	4	1	22
26	caucasian_64.jpg	0	6	2	1	22
26	caucasian_69.jpg	0	5	6	1	22
26	caucasian_71.jpg	0	6	2	1	22
26	caucasian_72.jpg	0	3	1	1	22
26	caucasian_77.jpg	0	6	6	1	22
26	caucasian_79.jpg	0	6	4	1	22
26	caucasian_82.jpg	0	6	3	1	22
26	caucasian_86.jpg	0	5	4	1	22
26	caucasian_87.jpg	0	6	6	1	22
26	caucasian_91.jpg	0	7	6	1	22
26	caucasian_93.jpg	0	7	3	1	22
26	caucasian_95.jpg	0	6	5	1	22
26	caucasian_99.jpg	0	7	3	1	22
26	african_10.jpg	1	7	4	1	22
26	african_100.jpg	1	2	6	1	22
26	african_103.jpg	1	7	4	1	22
26	african_104.jpg	1	7	3	1	22
26	african_107.jpg	1	4	7	1	22
26	african_11.jpg	1	4	6	1	22
26	african_12.jpg	1	7	6	1	22
26	african_13.jpg	1	7	2	1	22
26	african_16.jpg	1	4	5	1	22
26	african_18.jpg	1	7	3	1	22
26	african_19.jpg	1	7	4	1	22
26	african_25.jpg	1	7	4	1	22
26	african_29.jpg	1	4	6	1	22
26	african_3.jpg	1	4	7	1	22
26	african_30.jpg	1	7	4	1	22
26	african_31.jpg	1	4	4	1	22
26	african_32.jpg	1	4	4	1	22
26	african_34.jpg	1	4	7	1	22
26	african_35.jpg	1	7	3	1	22
26	african_37.jpg	1	7	6	1	22
26	african_38.jpg	1	6	5	1	22
26	african_41.jpg	1	6	3	1	22
26	african_43.jpg	1	3	7	1	22
26	african_45.jpg	1	7	3	1	22
26	african_46.jpg	1	4	6	1	22
26	african_49.jpg	1	7	3	1	22
26	african_5.jpg	1	7	2	1	22
26	african_52.jpg	1	7	2	1	22
26	african_56.jpg	1	7	1	1	22
26	african_59.jpg	1	7	4	1	22
26	african_64.jpg	1	4	5	1	22
26	african_65.jpg	1	7	2	1	22
26	african_67.jpg	1	4	6	1	22
26	african_71.jpg	1	6	3	1	22
26	african_74.jpg	1	4	6	1	22
26	african_77.jpg	1	4	7	1	22
26	african_82.jpg	1	7	2	1	22
26	african_85.jpg	1	3	5	1	22
26	african_86.jpg	1	3	7	1	22
26	african_91.jpg	1	7	2	1	22
26	dog_101.jpg	2	5	6	1	22
26	dog_104.jpg	2	6	4	1	22
26	dog_106.jpg	2	6	2	1	22
26	dog_112.jpg	2	4	3	1	22
26	dog_113.jpg	2	7	5	1	22
26	dog_19.jpg	2	7	1	1	22
26	dog_30.jpg	2	7	1	1	22
26	dog_37.jpg	2	6	4	1	22
26	dog_55.jpg	2	3	2	1	22
26	dog_56.jpg	2	5	2	1	22
26	dog_57.jpg	2	5	5	1	22
26	dog_58.jpg	2	4	4	1	22
26	dog_59.jpg	2	4	3	1	22
26	dog_60.jpg	2	4	3	1	22
26	dog_62.jpg	2	5	5	1	22
26	dog_68.jpg	2	7	4	1	22
26	dog_73.jpg	2	6	2	1	22
26	dog_74.jpg	2	7	1	1	22
26	dog_78.jpg	2	7	2	1	22
26	dog_80.jpg	2	7	1	1	22
26	dog_81.jpg	2	5	4	1	22
26	dog_83.jpg	2	7	6	1	22
26	dog_88.jpg	2	7	2	1	22
26	dog_93.jpg	2	4	4	1	22
26	dog_95.jpg	2	7	3	1	22
26	dog_97.jpg	2	7	2	1	22
26	dog_98.jpg	2	7	2	1	22
26	dog01.jpg	2	6	2	1	22
26	dog04.jpg	2	7	2	1	22
26	dog05.jpg	2	7	5	1	22
26	dog10.jpg	2	7	2	1	22
26	dog19.jpg	2	6	4	1	22
26	dog20.jpg	2	6	5	1	22
26	dog21.jpg	2	7	2	1	22
26	dog26.jpg	2	6	6	1	22
26	dog30.jpg	2	7	2	1	22
26	dog32.jpg	2	3	6	1	22
26	dog33.jpg	2	7	5	1	22
26	dog36.jpg	2	5	2	1	22
26	dog37.jpg	2	4	4	1	22
27	caucasian_10.jpg	0	7	2	0	18
27	caucasian_100.jpg	0	7	2	0	18
27	caucasian_11.jpg	0	6	2	0	18
27	caucasian_12.jpg	0	3	5	0	18
27	caucasian_13.jpg	0	4	3	0	18
27	caucasian_14.jpg	0	6	5	0	18
27	caucasian_18.jpg	0	6	4	0	18
27	caucasian_19.jpg	0	4	2	0	18
27	caucasian_20.jpg	0	5	3	0	18
27	caucasian_21.jpg	0	6	3	0	18
27	caucasian_23.jpg	0	5	3	0	18
27	caucasian_25.jpg	0	4	3	0	18
27	caucasian_27.jpg	0	5	4	0	18
27	caucasian_28.jpg	0	5	3	0	18
27	caucasian_33.jpg	0	6	3	0	18
27	caucasian_35.jpg	0	3	4	0	18
27	caucasian_40.jpg	0	5	3	0	18
27	caucasian_43.jpg	0	6	2	0	18
27	caucasian_5.jpg	0	5	4	0	18
27	caucasian_51.jpg	0	3	6	0	18
27	caucasian_53.jpg	0	3	2	0	18
27	caucasian_55.jpg	0	2	4	0	18
27	caucasian_57.jpg	0	3	3	0	18
27	caucasian_6.jpg	0	6	4	0	18
27	caucasian_60.jpg	0	3	3	0	18
27	caucasian_61.jpg	0	4	3	0	18
27	caucasian_62.jpg	0	3	3	0	18
27	caucasian_64.jpg	0	4	3	0	18
27	caucasian_69.jpg	0	4	3	0	18
27	caucasian_71.jpg	0	4	4	0	18
27	caucasian_72.jpg	0	2	2	0	18
27	caucasian_77.jpg	0	2	4	0	18
27	caucasian_79.jpg	0	5	3	0	18
27	caucasian_82.jpg	0	3	4	0	18
27	caucasian_86.jpg	0	4	3	0	18
27	caucasian_87.jpg	0	2	3	0	18
27	caucasian_91.jpg	0	1	1	0	18
27	caucasian_93.jpg	0	4	5	0	18
27	caucasian_95.jpg	0	1	3	0	18
27	caucasian_99.jpg	0	2	4	0	18
27	african_10.jpg	1	6	5	0	18
27	african_100.jpg	1	3	5	0	18
27	african_103.jpg	1	5	4	0	18
27	african_104.jpg	1	6	2	0	18
27	african_107.jpg	1	4	4	0	18
27	african_11.jpg	1	4	4	0	18
27	african_12.jpg	1	5	5	0	18
27	african_13.jpg	1	6	2	0	18
27	african_16.jpg	1	5	6	0	18
27	african_18.jpg	1	4	6	0	18
27	african_19.jpg	1	6	6	0	18
27	african_25.jpg	1	4	2	0	18
27	african_29.jpg	1	3	5	0	18
27	african_3.jpg	1	5	5	0	18
27	african_30.jpg	1	4	3	0	18
27	african_31.jpg	1	4	4	0	18
27	african_32.jpg	1	5	6	0	18
27	african_34.jpg	1	3	6	0	18
27	african_35.jpg	1	6	2	0	18
27	african_37.jpg	1	5	5	0	18
27	african_38.jpg	1	5	5	0	18
27	african_41.jpg	1	2	4	0	18
27	african_43.jpg	1	4	3	0	18
27	african_45.jpg	1	4	5	0	18
27	african_46.jpg	1	5	3	0	18
27	african_49.jpg	1	7	4	0	18
27	african_5.jpg	1	6	4	0	18
27	african_52.jpg	1	5	2	0	18
27	african_56.jpg	1	6	2	0	18
27	african_59.jpg	1	4	4	0	18
27	african_64.jpg	1	3	6	0	18
27	african_65.jpg	1	5	4	0	18
27	african_67.jpg	1	3	4	0	18
27	african_71.jpg	1	5	6	0	18
27	african_74.jpg	1	4	3	0	18
27	african_77.jpg	1	3	7	0	18
27	african_82.jpg	1	4	3	0	18
27	african_85.jpg	1	4	5	0	18
27	african_86.jpg	1	4	7	0	18
27	african_91.jpg	1	5	4	0	18
27	dog_101.jpg	2	6	6	0	18
27	dog_104.jpg	2	6	3	0	18
27	dog_106.jpg	2	7	4	0	18
27	dog_112.jpg	2	5	4	0	18
27	dog_113.jpg	2	7	5	0	18
27	dog_19.jpg	2	7	6	0	18
27	dog_30.jpg	2	6	5	0	18
27	dog_37.jpg	2	6	4	0	18
27	dog_55.jpg	2	4	4	0	18
27	dog_56.jpg	2	4	4	0	18
27	dog_57.jpg	2	4	4	0	18
27	dog_58.jpg	2	4	4	0	18
27	dog_59.jpg	2	4	2	0	18
27	dog_60.jpg	2	7	5	0	18
27	dog_62.jpg	2	6	5	0	18
27	dog_68.jpg	2	5	2	0	18
27	dog_73.jpg	2	5	5	0	18
27	dog_74.jpg	2	5	4	0	18
27	dog_78.jpg	2	6	4	0	18
27	dog_80.jpg	2	7	4	0	18
27	dog_81.jpg	2	4	4	0	18
27	dog_83.jpg	2	5	5	0	18
27	dog_88.jpg	2	4	5	0	18
27	dog_93.jpg	2	6	3	0	18
27	dog_95.jpg	2	6	5	0	18
27	dog_97.jpg	2	7	6	0	18
27	dog_98.jpg	2	5	5	0	18
27	dog01.jpg	2	5	4	0	18
27	dog04.jpg	2	5	5	0	18
27	dog05.jpg	2	7	6	0	18
27	dog10.jpg	2	6	5	0	18
27	dog19.jpg	2	6	4	0	18
27	dog20.jpg	2	6	5	0	18
27	dog21.jpg	2	6	5	0	18
27	dog26.jpg	2	4	5	0	18
27	dog30.jpg	2	5	4	0	18
27	dog32.jpg	2	4	2	0	18
27	dog33.jpg	2	6	6	0	18
27	dog36.jpg	2	7	5	0	18
27	dog37.jpg	2	4	2	0	18
28	caucasian_10.jpg	0	7	1	1	21
28	caucasian_100.jpg	0	6	2	1	21
28	caucasian_11.jpg	0	6	1	1	21
28	caucasian_12.jpg	0	7	2	1	21
28	caucasian_13.jpg	0	7	1	1	21
28	caucasian_14.jpg	0	7	1	1	21
28	caucasian_18.jpg	0	6	1	1	21
28	caucasian_19.jpg	0	5	2	1	21
28	caucasian_20.jpg	0	7	1	1	21
28	caucasian_21.jpg	0	7	1	1	21
28	caucasian_23.jpg	0	7	1	1	21
28	caucasian_25.jpg	0	7	2	1	21
28	caucasian_27.jpg	0	7	1	1	21
28	caucasian_28.jpg	0	5	2	1	21
28	caucasian_33.jpg	0	7	2	1	21
28	caucasian_35.jpg	0	6	1	1	21
28	caucasian_40.jpg	0	7	1	1	21
28	caucasian_43.jpg	0	5	1	1	21
28	caucasian_5.jpg	0	6	2	1	21
28	caucasian_51.jpg	0	3	5	1	21
28	caucasian_53.jpg	0	3	6	1	21
28	caucasian_55.jpg	0	3	6	1	21
28	caucasian_57.jpg	0	6	3	1	21
28	caucasian_6.jpg	0	7	2	1	21
28	caucasian_60.jpg	0	2	6	1	21
28	caucasian_61.jpg	0	4	7	1	21
28	caucasian_62.jpg	0	2	4	1	21
28	caucasian_64.jpg	0	4	5	1	21
28	caucasian_69.jpg	0	4	6	1	21
28	caucasian_71.jpg	0	2	4	1	21
28	caucasian_72.jpg	0	6	2	1	21
28	caucasian_77.jpg	0	6	3	1	21
28	caucasian_79.jpg	0	2	3	1	21
28	caucasian_82.jpg	0	4	3	1	21
28	caucasian_86.jpg	0	7	2	1	21
28	caucasian_87.jpg	0	3	3	1	21
28	caucasian_91.jpg	0	5	5	1	21
28	caucasian_93.jpg	0	6	3	1	21
28	caucasian_95.jpg	0	4	3	1	21
28	caucasian_99.jpg	0	3	6	1	21
28	african_10.jpg	1	5	6	1	21
28	african_100.jpg	1	1	7	1	21
28	african_103.jpg	1	4	3	1	21
28	african_104.jpg	1	4	5	1	21
28	african_107.jpg	1	3	6	1	21
28	african_11.jpg	1	2	5	1	21
28	african_12.jpg	1	6	6	1	21
28	african_13.jpg	1	4	3	1	21
28	african_16.jpg	1	2	6	1	21
28	african_18.jpg	1	6	2	1	21
28	african_19.jpg	1	7	2	1	21
28	african_25.jpg	1	3	6	1	21
28	african_29.jpg	1	3	7	1	21
28	african_3.jpg	1	3	5	1	21
28	african_30.jpg	1	2	5	1	21
28	african_31.jpg	1	3	7	1	21
28	african_32.jpg	1	6	5	1	21
28	african_34.jpg	1	1	6	1	21
28	african_35.jpg	1	6	3	1	21
28	african_37.jpg	1	7	2	1	21
28	african_38.jpg	1	5	5	1	21
28	african_41.jpg	1	2	6	1	21
28	african_43.jpg	1	3	7	1	21
28	african_45.jpg	1	5	2	1	21
28	african_46.jpg	1	6	6	1	21
28	african_49.jpg	1	6	3	1	21
28	african_5.jpg	1	6	4	1	21
28	african_52.jpg	1	5	5	1	21
28	african_56.jpg	1	6	2	1	21
28	african_59.jpg	1	7	4	1	21
28	african_64.jpg	1	2	7	1	21
28	african_65.jpg	1	7	4	1	21
28	african_67.jpg	1	6	7	1	21
28	african_71.jpg	1	7	1	1	21
28	african_74.jpg	1	6	5	1	21
28	african_77.jpg	1	4	5	1	21
28	african_82.jpg	1	5	2	1	21
28	african_85.jpg	1	3	5	1	21
28	african_86.jpg	1	4	5	1	21
28	african_91.jpg	1	7	2	1	21
28	dog_101.jpg	2	2	5	1	21
28	dog_104.jpg	2	2	5	1	21
28	dog_106.jpg	2	2	5	1	21
28	dog_112.jpg	2	1	6	1	21
28	dog_113.jpg	2	6	3	1	21
28	dog_19.jpg	2	3	3	1	21
28	dog_30.jpg	2	6	2	1	21
28	dog_37.jpg	2	5	5	1	21
28	dog_55.jpg	2	1	3	1	21
28	dog_56.jpg	2	5	6	1	21
28	dog_57.jpg	2	1	6	1	21
28	dog_58.jpg	2	1	6	1	21
28	dog_59.jpg	2	1	6	1	21
28	dog_60.jpg	2	3	5	1	21
28	dog_62.jpg	2	4	4	1	21
28	dog_68.jpg	2	5	5	1	21
28	dog_73.jpg	2	2	6	1	21
28	dog_74.jpg	2	6	3	1	21
28	dog_78.jpg	2	6	3	1	21
28	dog_80.jpg	2	6	5	1	21
28	dog_81.jpg	2	6	6	1	21
28	dog_83.jpg	2	6	5	1	21
28	dog_88.jpg	2	5	3	1	21
28	dog_93.jpg	2	5	6	1	21
28	dog_95.jpg	2	5	4	1	21
28	dog_97.jpg	2	3	5	1	21
28	dog_98.jpg	2	6	3	1	21
28	dog01.jpg	2	4	2	1	21
28	dog04.jpg	2	5	6	1	21
28	dog05.jpg	2	6	1	1	21
28	dog10.jpg	2	5	3	1	21
28	dog19.jpg	2	2	6	1	21
28	dog20.jpg	2	5	6	1	21
28	dog21.jpg	2	5	3	1	21
28	dog26.jpg	2	5	4	1	21
28	dog30.jpg	2	6	5	1	21
28	dog32.jpg	2	3	4	1	21
28	dog33.jpg	2	6	3	1	21
28	dog36.jpg	2	2	4	1	21
28	dog37.jpg	2	1	7	1	21
29	caucasian_10.jpg	0	6	2	0	20
29	caucasian_100.jpg	0	6	2	0	20
29	caucasian_11.jpg	0	5	3	0	20
29	caucasian_12.jpg	0	6	2	0	20
29	caucasian_13.jpg	0	6	4	0	20
29	caucasian_14.jpg	0	7	3	0	20
29	caucasian_18.jpg	0	6	5	0	20
29	caucasian_19.jpg	0	6	3	0	20
29	caucasian_20.jpg	0	6	3	0	20
29	caucasian_21.jpg	0	6	3	0	20
29	caucasian_23.jpg	0	7	5	0	20
29	caucasian_25.jpg	0	6	2	0	20
29	caucasian_27.jpg	0	5	4	0	20
29	caucasian_28.jpg	0	7	2	0	20
29	caucasian_33.jpg	0	6	2	0	20
29	caucasian_35.jpg	0	3	5	0	20
29	caucasian_40.jpg	0	7	3	0	20
29	caucasian_43.jpg	0	6	2	0	20
29	caucasian_5.jpg	0	6	3	0	20
29	caucasian_51.jpg	0	3	5	0	20
29	caucasian_53.jpg	0	3	4	0	20
29	caucasian_55.jpg	0	2	4	0	20
29	caucasian_57.jpg	0	2	4	0	20
29	caucasian_6.jpg	0	6	3	0	20
29	caucasian_60.jpg	0	1	5	0	20
29	caucasian_61.jpg	0	4	5	0	20
29	caucasian_62.jpg	0	2	3	0	20
29	caucasian_64.jpg	0	3	5	0	20
29	caucasian_69.jpg	0	2	5	0	20
29	caucasian_71.jpg	0	2	6	0	20
29	caucasian_72.jpg	0	5	4	0	20
29	caucasian_77.jpg	0	2	5	0	20
29	caucasian_79.jpg	0	3	5	0	20
29	caucasian_82.jpg	0	3	5	0	20
29	caucasian_86.jpg	0	2	5	0	20
29	caucasian_87.jpg	0	2	5	0	20
29	caucasian_91.jpg	0	2	6	0	20
29	caucasian_93.jpg	0	4	4	0	20
29	caucasian_95.jpg	0	2	5	0	20
29	caucasian_99.jpg	0	2	4	0	20
29	african_10.jpg	1	4	3	0	20
29	african_100.jpg	1	1	6	0	20
29	african_103.jpg	1	4	4	0	20
29	african_104.jpg	1	5	2	0	20
29	african_107.jpg	1	5	4	0	20
29	african_11.jpg	1	2	5	0	20
29	african_12.jpg	1	5	3	0	20
29	african_13.jpg	1	5	3	0	20
29	african_16.jpg	1	3	3	0	20
29	african_18.jpg	1	5	5	0	20
29	african_19.jpg	1	4	3	0	20
29	african_25.jpg	1	2	6	0	20
29	african_29.jpg	1	1	5	0	20
29	african_3.jpg	1	4	3	0	20
29	african_30.jpg	1	4	4	0	20
29	african_31.jpg	1	3	5	0	20
29	african_32.jpg	1	4	5	0	20
29	african_34.jpg	1	1	5	0	20
29	african_35.jpg	1	6	3	0	20
29	african_37.jpg	1	5	3	0	20
29	african_38.jpg	1	5	5	0	20
29	african_41.jpg	1	2	4	0	20
29	african_43.jpg	1	3	5	0	20
29	african_45.jpg	1	3	5	0	20
29	african_46.jpg	1	2	5	0	20
29	african_49.jpg	1	5	3	0	20
29	african_5.jpg	1	3	3	0	20
29	african_52.jpg	1	6	3	0	20
29	african_56.jpg	1	6	3	0	20
29	african_59.jpg	1	5	3	0	20
29	african_64.jpg	1	2	5	0	20
29	african_65.jpg	1	6	3	0	20
29	african_67.jpg	1	1	5	0	20
29	african_71.jpg	1	5	5	0	20
29	african_74.jpg	1	3	5	0	20
29	african_77.jpg	1	2	6	0	20
29	african_82.jpg	1	6	3	0	20
29	african_85.jpg	1	2	4	0	20
29	african_86.jpg	1	3	6	0	20
29	african_91.jpg	1	5	3	0	20
29	dog_101.jpg	2	2	6	0	20
29	dog_104.jpg	2	4	5	0	20
29	dog_106.jpg	2	5	3	0	20
29	dog_112.jpg	2	2	5	0	20
29	dog_113.jpg	2	5	2	0	20
29	dog_19.jpg	2	5	3	0	20
29	dog_30.jpg	2	6	3	0	20
29	dog_37.jpg	2	6	4	0	20
29	dog_55.jpg	2	2	4	0	20
29	dog_56.jpg	2	2	5	0	20
29	dog_57.jpg	2	2	5	0	20
29	dog_58.jpg	2	2	6	0	20
29	dog_59.jpg	2	1	3	0	20
29	dog_60.jpg	2	3	5	0	20
29	dog_62.jpg	2	4	4	0	20
29	dog_68.jpg	2	3	5	0	20
29	dog_73.jpg	2	2	4	0	20
29	dog_74.jpg	2	5	3	0	20
29	dog_78.jpg	2	3	3	0	20
29	dog_80.jpg	2	7	2	0	20
29	dog_81.jpg	2	3	5	0	20
29	dog_83.jpg	2	4	5	0	20
29	dog_88.jpg	2	5	2	0	20
29	dog_93.jpg	2	3	3	0	20
29	dog_95.jpg	2	5	5	0	20
29	dog_97.jpg	2	5	3	0	20
29	dog_98.jpg	2	5	2	0	20
29	dog01.jpg	2	3	2	0	20
29	dog04.jpg	2	6	2	0	20
29	dog05.jpg	2	5	3	0	20
29	dog10.jpg	2	5	3	0	20
29	dog19.jpg	2	2	6	0	20
29	dog20.jpg	2	3	5	0	20
29	dog21.jpg	2	5	3	0	20
29	dog26.jpg	2	3	6	0	20
29	dog30.jpg	2	5	5	0	20
29	dog32.jpg	2	1	5	0	20
29	dog33.jpg	2	5	4	0	20
29	dog36.jpg	2	4	3	0	20
29	dog37.jpg	2	2	5	0	20
30	caucasian_10.jpg	0	5	2	0	22
30	caucasian_100.jpg	0	4	3	0	22
30	caucasian_11.jpg	0	5	3	0	22
30	caucasian_12.jpg	0	6	6	0	22
30	caucasian_13.jpg	0	7	4	0	22
30	caucasian_14.jpg	0	5	5	0	22
30	caucasian_18.jpg	0	6	4	0	22
30	caucasian_19.jpg	0	4	4	0	22
30	caucasian_20.jpg	0	5	2	0	22
30	caucasian_21.jpg	0	6	6	0	22
30	caucasian_23.jpg	0	5	5	0	22
30	caucasian_25.jpg	0	4	3	0	22
30	caucasian_27.jpg	0	6	6	0	22
30	caucasian_28.jpg	0	5	3	0	22
30	caucasian_33.jpg	0	6	2	0	22
30	caucasian_35.jpg	0	5	3	0	22
30	caucasian_40.jpg	0	5	4	0	22
30	caucasian_43.jpg	0	6	5	0	22
30	caucasian_5.jpg	0	6	4	0	22
30	caucasian_51.jpg	0	2	2	0	22
30	caucasian_53.jpg	0	4	3	0	22
30	caucasian_55.jpg	0	3	4	0	22
30	caucasian_57.jpg	0	5	6	0	22
30	caucasian_6.jpg	0	5	5	0	22
30	caucasian_60.jpg	0	2	2	0	22
30	caucasian_61.jpg	0	3	3	0	22
30	caucasian_62.jpg	0	4	1	0	22
30	caucasian_64.jpg	0	2	2	0	22
30	caucasian_69.jpg	0	3	2	0	22
30	caucasian_71.jpg	0	3	2	0	22
30	caucasian_72.jpg	0	4	1	0	22
30	caucasian_77.jpg	0	2	7	0	22
30	caucasian_79.jpg	0	3	2	0	22
30	caucasian_82.jpg	0	4	2	0	22
30	caucasian_86.jpg	0	3	2	0	22
30	caucasian_87.jpg	0	3	2	0	22
30	caucasian_91.jpg	0	3	6	0	22
30	caucasian_93.jpg	0	3	6	0	22
30	caucasian_95.jpg	0	2	6	0	22
30	caucasian_99.jpg	0	2	1	0	22
30	african_10.jpg	1	7	6	0	22
30	african_100.jpg	1	3	3	0	22
30	african_103.jpg	1	5	6	0	22
30	african_104.jpg	1	3	2	0	22
30	african_107.jpg	1	5	5	0	22
30	african_11.jpg	1	3	1	0	22
30	african_12.jpg	1	5	5	0	22
30	african_13.jpg	1	7	2	0	22
30	african_16.jpg	1	3	3	0	22
30	african_18.jpg	1	4	5	0	22
30	african_19.jpg	1	6	2	0	22
30	african_25.jpg	1	3	3	0	22
30	african_29.jpg	1	5	4	0	22
30	african_3.jpg	1	2	5	0	22
30	african_30.jpg	1	5	2	0	22
30	african_31.jpg	1	2	6	0	22
30	african_32.jpg	1	6	4	0	22
30	african_34.jpg	1	6	2	0	22
30	african_35.jpg	1	6	2	0	22
30	african_37.jpg	1	5	6	0	22
30	african_38.jpg	1	6	5	0	22
30	african_41.jpg	1	1	1	0	22
30	african_43.jpg	1	5	1	0	22
30	african_45.jpg	1	5	3	0	22
30	african_46.jpg	1	4	4	0	22
30	african_49.jpg	1	5	4	0	22
30	african_5.jpg	1	6	1	0	22
30	african_52.jpg	1	6	3	0	22
30	african_56.jpg	1	7	1	0	22
30	african_59.jpg	1	6	2	0	22
30	african_64.jpg	1	5	2	0	22
30	african_65.jpg	1	7	5	0	22
30	african_67.jpg	1	2	1	0	22
30	african_71.jpg	1	6	6	0	22
30	african_74.jpg	1	6	3	0	22
30	african_77.jpg	1	7	1	0	22
30	african_82.jpg	1	6	4	0	22
30	african_85.jpg	1	6	1	0	22
30	african_86.jpg	1	6	4	0	22
30	african_91.jpg	1	7	5	0	22
30	dog_101.jpg	2	2	4	0	22
30	dog_104.jpg	2	3	3	0	22
30	dog_106.jpg	2	3	5	0	22
30	dog_112.jpg	2	3	1	0	22
30	dog_113.jpg	2	6	3	0	22
30	dog_19.jpg	2	6	2	0	22
30	dog_30.jpg	2	6	3	0	22
30	dog_37.jpg	2	2	4	0	22
30	dog_55.jpg	2	1	2	0	22
30	dog_56.jpg	2	4	5	0	22
30	dog_57.jpg	2	4	1	0	22
30	dog_58.jpg	2	1	2	0	22
30	dog_59.jpg	2	1	1	0	22
30	dog_60.jpg	2	3	2	0	22
30	dog_62.jpg	2	1	4	0	22
30	dog_68.jpg	2	1	4	0	22
30	dog_73.jpg	2	3	6	0	22
30	dog_74.jpg	2	6	6	0	22
30	dog_78.jpg	2	5	4	0	22
30	dog_80.jpg	2	7	3	0	22
30	dog_81.jpg	2	2	6	0	22
30	dog_83.jpg	2	4	4	0	22
30	dog_88.jpg	2	4	3	0	22
30	dog_93.jpg	2	7	1	0	22
30	dog_95.jpg	2	4	2	0	22
30	dog_97.jpg	2	6	6	0	22
30	dog_98.jpg	2	7	6	0	22
30	dog01.jpg	2	6	4	0	22
30	dog04.jpg	2	6	5	0	22
30	dog05.jpg	2	5	5	0	22
30	dog10.jpg	2	6	5	0	22
30	dog19.jpg	2	2	1	0	22
30	dog20.jpg	2	6	7	0	22
30	dog21.jpg	2	6	2	0	22
30	dog26.jpg	2	2	4	0	22
30	dog30.jpg	2	7	5	0	22
30	dog32.jpg	2	2	1	0	22
30	dog33.jpg	2	3	7	0	22
30	dog36.jpg	2	1	2	0	22
30	dog37.jpg	2	3	4	0	22
31	caucasian_10.jpg	0	6	1	1	19
31	caucasian_100.jpg	0	6	1	1	19
31	caucasian_11.jpg	0	6	1	1	19
31	caucasian_12.jpg	0	4	2	1	19
31	caucasian_13.jpg	0	5	1	1	19
31	caucasian_14.jpg	0	6	1	1	19
31	caucasian_18.jpg	0	6	1	1	19
31	caucasian_19.jpg	0	6	1	1	19
31	caucasian_20.jpg	0	5	1	1	19
31	caucasian_21.jpg	0	6	1	1	19
31	caucasian_23.jpg	0	5	1	1	19
31	caucasian_25.jpg	0	6	1	1	19
31	caucasian_27.jpg	0	5	1	1	19
31	caucasian_28.jpg	0	6	1	1	19
31	caucasian_33.jpg	0	7	1	1	19
31	caucasian_35.jpg	0	6	1	1	19
31	caucasian_40.jpg	0	7	1	1	19
31	caucasian_43.jpg	0	5	1	1	19
31	caucasian_5.jpg	0	5	1	1	19
31	caucasian_51.jpg	0	1	2	1	19
31	caucasian_53.jpg	0	3	3	1	19
31	caucasian_55.jpg	0	3	5	1	19
31	caucasian_57.jpg	0	3	2	1	19
31	caucasian_6.jpg	0	5	1	1	19
31	caucasian_60.jpg	0	6	4	1	19
31	caucasian_61.jpg	0	3	2	1	19
31	caucasian_62.jpg	0	4	4	1	19
31	caucasian_64.jpg	0	3	2	1	19
31	caucasian_69.jpg	0	3	3	1	19
31	caucasian_71.jpg	0	4	1	1	19
31	caucasian_72.jpg	0	4	1	1	19
31	caucasian_77.jpg	0	2	3	1	19
31	caucasian_79.jpg	0	2	4	1	19
31	caucasian_82.jpg	0	4	2	1	19
31	caucasian_86.jpg	0	3	2	1	19
31	caucasian_87.jpg	0	3	3	1	19
31	caucasian_91.jpg	0	4	4	1	19
31	caucasian_93.jpg	0	4	1	1	19
31	caucasian_95.jpg	0	3	3	1	19
31	caucasian_99.jpg	0	3	3	1	19
31	african_10.jpg	1	3	7	1	19
31	african_100.jpg	1	1	6	1	19
31	african_103.jpg	1	4	4	1	19
31	african_104.jpg	1	4	4	1	19
31	african_107.jpg	1	1	6	1	19
31	african_11.jpg	1	1	6	1	19
31	african_12.jpg	1	3	7	1	19
31	african_13.jpg	1	7	1	1	19
31	african_16.jpg	1	2	4	1	19
31	african_18.jpg	1	5	3	1	19
31	african_19.jpg	1	4	5	1	19
31	african_25.jpg	1	4	5	1	19
31	african_29.jpg	1	3	7	1	19
31	african_3.jpg	1	1	6	1	19
31	african_30.jpg	1	2	5	1	19
31	african_31.jpg	1	2	6	1	19
31	african_32.jpg	1	4	5	1	19
31	african_34.jpg	1	4	5	1	19
31	african_35.jpg	1	7	3	1	19
31	african_37.jpg	1	7	6	1	19
31	african_38.jpg	1	6	4	1	19
31	african_41.jpg	1	2	4	1	19
31	african_43.jpg	1	5	4	1	19
31	african_45.jpg	1	4	5	1	19
31	african_46.jpg	1	2	6	1	19
31	african_49.jpg	1	6	2	1	19
31	african_5.jpg	1	7	1	1	19
31	african_52.jpg	1	5	3	1	19
31	african_56.jpg	1	6	4	1	19
31	african_59.jpg	1	5	6	1	19
31	african_64.jpg	1	4	5	1	19
31	african_65.jpg	1	5	4	1	19
31	african_67.jpg	1	4	6	1	19
31	african_71.jpg	1	6	4	1	19
31	african_74.jpg	1	2	6	1	19
31	african_77.jpg	1	4	7	1	19
31	african_82.jpg	1	7	4	1	19
31	african_85.jpg	1	4	4	1	19
31	african_86.jpg	1	5	7	1	19
31	african_91.jpg	1	6	3	1	19
31	dog_101.jpg	2	1	6	1	19
31	dog_104.jpg	2	2	3	1	19
31	dog_106.jpg	2	1	2	1	19
31	dog_112.jpg	2	4	4	1	19
31	dog_113.jpg	2	6	4	1	19
31	dog_19.jpg	2	2	4	1	19
31	dog_30.jpg	2	7	1	1	19
31	dog_37.jpg	2	2	3	1	19
31	dog_55.jpg	2	1	2	1	19
31	dog_56.jpg	2	1	6	1	19
31	dog_57.jpg	2	1	5	1	19
31	dog_58.jpg	2	1	3	1	19
31	dog_59.jpg	2	2	4	1	19
31	dog_60.jpg	2	1	7	1	19
31	dog_62.jpg	2	2	5	1	19
31	dog_68.jpg	2	1	5	1	19
31	dog_73.jpg	2	1	4	1	19
31	dog_74.jpg	2	4	4	1	19
31	dog_78.jpg	2	3	4	1	19
31	dog_80.jpg	2	4	3	1	19
31	dog_81.jpg	2	2	3	1	19
31	dog_83.jpg	2	4	4	1	19
31	dog_88.jpg	2	5	2	1	19
31	dog_93.jpg	2	4	2	1	19
31	dog_95.jpg	2	2	4	1	19
31	dog_97.jpg	2	2	3	1	19
31	dog_98.jpg	2	5	3	1	19
31	dog01.jpg	2	6	2	1	19
31	dog04.jpg	2	6	2	1	19
31	dog05.jpg	2	5	1	1	19
31	dog10.jpg	2	7	2	1	19
31	dog19.jpg	2	3	5	1	19
31	dog20.jpg	2	1	6	1	19
31	dog21.jpg	2	4	4	1	19
31	dog26.jpg	2	2	4	1	19
31	dog30.jpg	2	3	4	1	19
31	dog32.jpg	2	2	3	1	19
31	dog33.jpg	2	3	3	1	19
31	dog36.jpg	2	2	4	1	19
31	dog37.jpg	2	2	5	1	19
32	caucasian_10.jpg	0	6	2	1	23
32	caucasian_100.jpg	0	5	3	1	23
32	caucasian_11.jpg	0	6	2	1	23
32	caucasian_12.jpg	0	6	2	1	23
32	caucasian_13.jpg	0	6	1	1	23
32	caucasian_14.jpg	0	3	5	1	23
32	caucasian_18.jpg	0	7	2	1	23
32	caucasian_19.jpg	0	6	2	1	23
32	caucasian_20.jpg	0	4	2	1	23
32	caucasian_21.jpg	0	5	3	1	23
32	caucasian_23.jpg	0	5	5	1	23
32	caucasian_25.jpg	0	6	5	1	23
32	caucasian_27.jpg	0	5	5	1	23
32	caucasian_28.jpg	0	6	3	1	23
32	caucasian_33.jpg	0	5	2	1	23
32	caucasian_35.jpg	0	6	2	1	23
32	caucasian_40.jpg	0	6	4	1	23
32	caucasian_43.jpg	0	7	2	1	23
32	caucasian_5.jpg	0	6	2	1	23
32	caucasian_51.jpg	0	1	5	1	23
32	caucasian_53.jpg	0	2	2	1	23
32	caucasian_55.jpg	0	1	6	1	23
32	caucasian_57.jpg	0	1	2	1	23
32	caucasian_6.jpg	0	7	2	1	23
32	caucasian_60.jpg	0	3	5	1	23
32	caucasian_61.jpg	0	1	5	1	23
32	caucasian_62.jpg	0	2	5	1	23
32	caucasian_64.jpg	0	5	3	1	23
32	caucasian_69.jpg	0	1	6	1	23
32	caucasian_71.jpg	0	1	6	1	23
32	caucasian_72.jpg	0	4	2	1	23
32	caucasian_77.jpg	0	1	7	1	23
32	caucasian_79.jpg	0	3	2	1	23
32	caucasian_82.jpg	0	2	3	1	23
32	caucasian_86.jpg	0	5	3	1	23
32	caucasian_87.jpg	0	2	2	1	23
32	caucasian_91.jpg	0	1	6	1	23
32	caucasian_93.jpg	0	3	6	1	23
32	caucasian_95.jpg	0	2	5	1	23
32	caucasian_99.jpg	0	1	7	1	23
32	african_10.jpg	1	3	5	1	23
32	african_100.jpg	1	1	5	1	23
32	african_103.jpg	1	2	3	1	23
32	african_104.jpg	1	2	4	1	23
32	african_107.jpg	1	2	2	1	23
32	african_11.jpg	1	7	5	1	23
32	african_12.jpg	1	6	5	1	23
32	african_13.jpg	1	6	2	1	23
32	african_16.jpg	1	2	5	1	23
32	african_18.jpg	1	4	4	1	23
32	african_19.jpg	1	7	3	1	23
32	african_25.jpg	1	2	1	1	23
32	african_29.jpg	1	1	7	1	23
32	african_3.jpg	1	2	6	1	23
32	african_30.jpg	1	2	1	1	23
32	african_31.jpg	1	1	2	1	23
32	african_32.jpg	1	7	2	1	23
32	african_34.jpg	1	1	5	1	23
32	african_35.jpg	1	6	4	1	23
32	african_37.jpg	1	6	1	1	23
32	african_38.jpg	1	2	6	1	23
32	african_41.jpg	1	1	4	1	23
32	african_43.jpg	1	1	6	1	23
32	african_45.jpg	1	2	4	1	23
32	african_46.jpg	1	2	3	1	23
32	african_49.jpg	1	5	3	1	23
32	african_5.jpg	1	7	2	1	23
32	african_52.jpg	1	2	3	1	23
32	african_56.jpg	1	7	2	1	23
32	african_59.jpg	1	7	1	1	23
32	african_64.jpg	1	6	5	1	23
32	african_65.jpg	1	4	4	1	23
32	african_67.jpg	1	7	2	1	23
32	african_71.jpg	1	6	3	1	23
32	african_74.jpg	1	3	7	1	23
32	african_77.jpg	1	6	5	1	23
32	african_82.jpg	1	4	2	1	23
32	african_85.jpg	1	4	3	1	23
32	african_86.jpg	1	6	5	1	23
32	african_91.jpg	1	7	1	1	23
32	dog_101.jpg	2	5	3	1	23
32	dog_104.jpg	2	6	1	1	23
32	dog_106.jpg	2	7	6	1	23
32	dog_112.jpg	2	3	3	1	23
32	dog_113.jpg	2	5	3	1	23
32	dog_19.jpg	2	5	1	1	23
32	dog_30.jpg	2	6	3	1	23
32	dog_37.jpg	2	2	5	1	23
32	dog_55.jpg	2	7	2	1	23
32	dog_56.jpg	2	2	6	1	23
32	dog_57.jpg	2	5	6	1	23
32	dog_58.jpg	2	2	6	1	23
32	dog_59.jpg	2	3	5	1	23
32	dog_60.jpg	2	5	5	1	23
32	dog_62.jpg	2	6	2	1	23
32	dog_68.jpg	2	5	4	1	23
32	dog_73.jpg	2	5	5	1	23
32	dog_74.jpg	2	4	2	1	23
32	dog_78.jpg	2	5	5	1	23
32	dog_80.jpg	2	4	2	1	23
32	dog_81.jpg	2	2	6	1	23
32	dog_83.jpg	2	4	1	1	23
32	dog_88.jpg	2	6	2	1	23
32	dog_93.jpg	2	7	1	1	23
32	dog_95.jpg	2	6	7	1	23
32	dog_97.jpg	2	6	3	1	23
32	dog_98.jpg	2	7	3	1	23
32	dog01.jpg	2	6	3	1	23
32	dog04.jpg	2	7	3	1	23
32	dog05.jpg	2	7	2	1	23
32	dog10.jpg	2	7	2	1	23
32	dog19.jpg	2	2	1	1	23
32	dog20.jpg	2	6	6	1	23
32	dog21.jpg	2	6	3	1	23
32	dog26.jpg	2	2	6	1	23
32	dog30.jpg	2	5	1	1	23
32	dog32.jpg	2	2	5	1	23
32	dog33.jpg	2	6	3	1	23
32	dog36.jpg	2	3	2	1	23
32	dog37.jpg	2	2	5	1	23
33	caucasian_10.jpg	0	7	1	0	24
33	caucasian_100.jpg	0	7	1	0	24
33	caucasian_11.jpg	0	6	4	0	24
33	caucasian_12.jpg	0	1	2	0	24
33	caucasian_13.jpg	0	4	6	0	24
33	caucasian_14.jpg	0	6	5	0	24
33	caucasian_18.jpg	0	6	1	0	24
33	caucasian_19.jpg	0	4	1	0	24
33	caucasian_20.jpg	0	4	1	0	24
33	caucasian_21.jpg	0	6	2	0	24
33	caucasian_23.jpg	0	3	6	0	24
33	caucasian_25.jpg	0	3	4	0	24
33	caucasian_27.jpg	0	4	3	0	24
33	caucasian_28.jpg	0	2	1	0	24
33	caucasian_33.jpg	0	5	2	0	24
33	caucasian_35.jpg	0	6	1	0	24
33	caucasian_40.jpg	0	6	2	0	24
33	caucasian_43.jpg	0	3	2	0	24
33	caucasian_5.jpg	0	5	1	0	24
33	caucasian_51.jpg	0	5	7	0	24
33	caucasian_53.jpg	0	6	5	0	24
33	caucasian_55.jpg	0	2	6	0	24
33	caucasian_57.jpg	0	2	3	0	24
33	caucasian_6.jpg	0	4	3	0	24
33	caucasian_60.jpg	0	1	5	0	24
33	caucasian_61.jpg	0	4	6	0	24
33	caucasian_62.jpg	0	2	6	0	24
33	caucasian_64.jpg	0	1	5	0	24
33	caucasian_69.jpg	0	6	4	0	24
33	caucasian_71.jpg	0	7	1	0	24
33	caucasian_72.jpg	0	4	5	0	24
33	caucasian_77.jpg	0	1	6	0	24
33	caucasian_79.jpg	0	2	5	0	24
33	caucasian_82.jpg	0	2	4	0	24
33	caucasian_86.jpg	0	3	4	0	24
33	caucasian_87.jpg	0	1	4	0	24
33	caucasian_91.jpg	0	5	6	0	24
33	caucasian_93.jpg	0	6	5	0	24
33	caucasian_95.jpg	0	2	4	0	24
33	caucasian_99.jpg	0	1	2	0	24
33	african_10.jpg	1	6	6	0	24
33	african_100.jpg	1	5	5	0	24
33	african_103.jpg	1	6	2	0	24
33	african_104.jpg	1	6	2	0	24
33	african_107.jpg	1	6	2	0	24
33	african_11.jpg	1	3	6	0	24
33	african_12.jpg	1	7	5	0	24
33	african_13.jpg	1	7	1	0	24
33	african_16.jpg	1	4	5	0	24
33	african_18.jpg	1	2	3	0	24
33	african_19.jpg	1	5	3	0	24
33	african_25.jpg	1	2	7	0	24
33	african_29.jpg	1	2	5	0	24
33	african_3.jpg	1	4	5	0	24
33	african_30.jpg	1	3	5	0	24
33	african_31.jpg	1	2	4	0	24
33	african_32.jpg	1	6	6	0	24
33	african_34.jpg	1	2	5	0	24
33	african_35.jpg	1	7	1	0	24
33	african_37.jpg	1	6	2	0	24
33	african_38.jpg	1	4	3	0	24
33	african_41.jpg	1	2	5	0	24
33	african_43.jpg	1	1	6	0	24
33	african_45.jpg	1	5	4	0	24
33	african_46.jpg	1	5	2	0	24
33	african_49.jpg	1	7	2	0	24
33	african_5.jpg	1	7	2	0	24
33	african_52.jpg	1	7	2	0	24
33	african_56.jpg	1	7	2	0	24
33	african_59.jpg	1	5	2	0	24
33	african_64.jpg	1	4	6	0	24
33	african_65.jpg	1	7	1	0	24
33	african_67.jpg	1	2	3	0	24
33	african_71.jpg	1	4	6	0	24
33	african_74.jpg	1	7	5	0	24
33	african_77.jpg	1	6	6	0	24
33	african_82.jpg	1	6	1	0	24
33	african_85.jpg	1	2	6	0	24
33	african_86.jpg	1	6	5	0	24
33	african_91.jpg	1	5	2	0	24
33	dog_101.jpg	2	1	7	0	24
33	dog_104.jpg	2	2	4	0	24
33	dog_106.jpg	2	4	7	0	24
33	dog_112.jpg	2	1	5	0	24
33	dog_113.jpg	2	7	6	0	24
33	dog_19.jpg	2	5	1	0	24
33	dog_30.jpg	2	7	1	0	24
33	dog_37.jpg	2	1	7	0	24
33	dog_55.jpg	2	1	7	0	24
33	dog_56.jpg	2	1	6	0	24
33	dog_57.jpg	2	2	5	0	24
33	dog_58.jpg	2	1	7	0	24
33	dog_59.jpg	2	1	7	0	24
33	dog_60.jpg	2	1	6	0	24
33	dog_62.jpg	2	1	6	0	24
33	dog_68.jpg	2	4	6	0	24
33	dog_73.jpg	2	4	2	0	24
33	dog_74.jpg	2	7	1	0	24
33	dog_78.jpg	2	7	4	0	24
33	dog_80.jpg	2	3	2	0	24
33	dog_81.jpg	2	2	2	0	24
33	dog_83.jpg	2	6	1	0	24
33	dog_88.jpg	2	4	3	0	24
33	dog_93.jpg	2	4	2	0	24
33	dog_95.jpg	2	7	1	0	24
33	dog_97.jpg	2	7	1	0	24
33	dog_98.jpg	2	6	3	0	24
33	dog01.jpg	2	1	4	0	24
33	dog04.jpg	2	2	3	0	24
33	dog05.jpg	2	7	2	0	24
33	dog10.jpg	2	6	1	0	24
33	dog19.jpg	2	1	5	0	24
33	dog20.jpg	2	2	7	0	24
33	dog21.jpg	2	7	1	0	24
33	dog26.jpg	2	1	7	0	24
33	dog30.jpg	2	6	1	0	24
33	dog32.jpg	2	1	5	0	24
33	dog33.jpg	2	7	1	0	24
33	dog36.jpg	2	1	2	0	24
33	dog37.jpg	2	1	7	0	24
34	caucasian_10.jpg	0	7	1	1	25
34	caucasian_100.jpg	0	7	1	1	25
34	caucasian_11.jpg	0	4	1	1	25
34	caucasian_12.jpg	0	6	1	1	25
34	caucasian_13.jpg	0	6	1	1	25
34	caucasian_14.jpg	0	6	1	1	25
34	caucasian_18.jpg	0	5	1	1	25
34	caucasian_19.jpg	0	3	2	1	25
34	caucasian_20.jpg	0	7	1	1	25
34	caucasian_21.jpg	0	6	1	1	25
34	caucasian_23.jpg	0	5	1	1	25
34	caucasian_25.jpg	0	7	1	1	25
34	caucasian_27.jpg	0	7	1	1	25
34	caucasian_28.jpg	0	6	1	1	25
34	caucasian_33.jpg	0	7	1	1	25
34	caucasian_35.jpg	0	5	1	1	25
34	caucasian_40.jpg	0	7	2	1	25
34	caucasian_43.jpg	0	4	1	1	25
34	caucasian_5.jpg	0	7	1	1	25
34	caucasian_51.jpg	0	3	4	1	25
34	caucasian_53.jpg	0	4	1	1	25
34	caucasian_55.jpg	0	4	1	1	25
34	caucasian_57.jpg	0	5	1	1	25
34	caucasian_6.jpg	0	6	2	1	25
34	caucasian_60.jpg	0	4	2	1	25
34	caucasian_61.jpg	0	4	1	1	25
34	caucasian_62.jpg	0	3	2	1	25
34	caucasian_64.jpg	0	4	1	1	25
34	caucasian_69.jpg	0	4	1	1	25
34	caucasian_71.jpg	0	4	1	1	25
34	caucasian_72.jpg	0	4	3	1	25
34	caucasian_77.jpg	0	2	4	1	25
34	caucasian_79.jpg	0	4	1	1	25
34	caucasian_82.jpg	0	5	1	1	25
34	caucasian_86.jpg	0	5	1	1	25
34	caucasian_87.jpg	0	4	1	1	25
34	caucasian_91.jpg	0	2	1	1	25
34	caucasian_93.jpg	0	6	1	1	25
34	caucasian_95.jpg	0	4	1	1	25
34	caucasian_99.jpg	0	4	4	1	25
34	african_10.jpg	1	5	1	1	25
34	african_100.jpg	1	5	3	1	25
34	african_103.jpg	1	6	2	1	25
34	african_104.jpg	1	4	1	1	25
34	african_107.jpg	1	4	2	1	25
34	african_11.jpg	1	5	2	1	25
34	african_12.jpg	1	6	2	1	25
34	african_13.jpg	1	7	1	1	25
34	african_16.jpg	1	2	3	1	25
34	african_18.jpg	1	6	2	1	25
34	african_19.jpg	1	5	1	1	25
34	african_25.jpg	1	4	1	1	25
34	african_29.jpg	1	4	1	1	25
34	african_3.jpg	1	4	1	1	25
34	african_30.jpg	1	4	1	1	25
34	african_31.jpg	1	4	1	1	25
34	african_32.jpg	1	5	1	1	25
34	african_34.jpg	1	5	2	1	25
34	african_35.jpg	1	4	1	1	25
34	african_37.jpg	1	5	1	1	25
34	african_38.jpg	1	6	1	1	25
34	african_41.jpg	1	4	4	1	25
34	african_43.jpg	1	2	2	1	25
34	african_45.jpg	1	6	1	1	25
34	african_46.jpg	1	3	1	1	25
34	african_49.jpg	1	7	1	1	25
34	african_5.jpg	1	4	1	1	25
34	african_52.jpg	1	5	1	1	25
34	african_56.jpg	1	7	1	1	25
34	african_59.jpg	1	6	1	1	25
34	african_64.jpg	1	4	2	1	25
34	african_65.jpg	1	5	1	1	25
34	african_67.jpg	1	2	3	1	25
34	african_71.jpg	1	7	1	1	25
34	african_74.jpg	1	4	1	1	25
34	african_77.jpg	1	4	2	1	25
34	african_82.jpg	1	7	1	1	25
34	african_85.jpg	1	4	2	1	25
34	african_86.jpg	1	5	2	1	25
34	african_91.jpg	1	6	1	1	25
34	dog_101.jpg	2	4	3	1	25
34	dog_104.jpg	2	4	4	1	25
34	dog_106.jpg	2	4	2	1	25
34	dog_112.jpg	2	4	4	1	25
34	dog_113.jpg	2	4	2	1	25
34	dog_19.jpg	2	4	4	1	25
34	dog_30.jpg	2	4	4	1	25
34	dog_37.jpg	2	4	4	1	25
34	dog_55.jpg	2	4	3	1	25
34	dog_56.jpg	2	4	5	1	25
34	dog_57.jpg	2	4	1	1	25
34	dog_58.jpg	2	4	2	1	25
34	dog_59.jpg	2	4	2	1	25
34	dog_60.jpg	2	4	2	1	25
34	dog_62.jpg	2	4	4	1	25
34	dog_68.jpg	2	3	4	1	25
34	dog_73.jpg	2	4	2	1	25
34	dog_74.jpg	2	4	4	1	25
34	dog_78.jpg	2	4	3	1	25
34	dog_80.jpg	2	4	2	1	25
34	dog_81.jpg	2	4	4	1	25
34	dog_83.jpg	2	4	2	1	25
34	dog_88.jpg	2	5	4	1	25
34	dog_93.jpg	2	4	2	1	25
34	dog_95.jpg	2	4	4	1	25
34	dog_97.jpg	2	4	2	1	25
34	dog_98.jpg	2	4	4	1	25
34	dog01.jpg	2	4	1	1	25
34	dog04.jpg	2	4	4	1	25
34	dog05.jpg	2	4	3	1	25
34	dog10.jpg	2	5	2	1	25
34	dog19.jpg	2	4	4	1	25
34	dog20.jpg	2	4	2	1	25
34	dog21.jpg	2	4	1	1	25
34	dog26.jpg	2	4	4	1	25
34	dog30.jpg	2	4	2	1	25
34	dog32.jpg	2	4	1	1	25
34	dog33.jpg	2	4	2	1	25
34	dog36.jpg	2	4	4	1	25
34	dog37.jpg	2	4	4	1	25
35	caucasian_10.jpg	0	7	1	1	23
35	caucasian_100.jpg	0	7	1	1	23
35	caucasian_11.jpg	0	6	1	1	23
35	caucasian_12.jpg	0	7	3	1	23
35	caucasian_13.jpg	0	6	2	1	23
35	caucasian_14.jpg	0	5	3	1	23
35	caucasian_18.jpg	0	6	3	1	23
35	caucasian_19.jpg	0	6	1	1	23
35	caucasian_20.jpg	0	6	2	1	23
35	caucasian_21.jpg	0	5	4	1	23
35	caucasian_23.jpg	0	4	2	1	23
35	caucasian_25.jpg	0	5	2	1	23
35	caucasian_27.jpg	0	6	1	1	23
35	caucasian_28.jpg	0	7	1	1	23
35	caucasian_33.jpg	0	7	1	1	23
35	caucasian_35.jpg	0	6	2	1	23
35	caucasian_40.jpg	0	7	1	1	23
35	caucasian_43.jpg	0	7	1	1	23
35	caucasian_5.jpg	0	6	3	1	23
35	caucasian_51.jpg	0	4	7	1	23
35	caucasian_53.jpg	0	1	5	1	23
35	caucasian_55.jpg	0	2	2	1	23
35	caucasian_57.jpg	0	2	4	1	23
35	caucasian_6.jpg	0	7	1	1	23
35	caucasian_60.jpg	0	2	5	1	23
35	caucasian_61.jpg	0	6	2	1	23
35	caucasian_62.jpg	0	5	2	1	23
35	caucasian_64.jpg	0	6	1	1	23
35	caucasian_69.jpg	0	2	2	1	23
35	caucasian_71.jpg	0	4	2	1	23
35	caucasian_72.jpg	0	5	2	1	23
35	caucasian_77.jpg	0	2	6	1	23
35	caucasian_79.jpg	0	3	3	1	23
35	caucasian_82.jpg	0	4	4	1	23
35	caucasian_86.jpg	0	4	4	1	23
35	caucasian_87.jpg	0	6	2	1	23
35	caucasian_91.jpg	0	2	5	1	23
35	caucasian_93.jpg	0	3	5	1	23
35	caucasian_95.jpg	0	4	6	1	23
35	caucasian_99.jpg	0	5	2	1	23
35	african_10.jpg	1	5	6	1	23
35	african_100.jpg	1	2	6	1	23
35	african_103.jpg	1	5	2	1	23
35	african_104.jpg	1	4	5	1	23
35	african_107.jpg	1	2	6	1	23
35	african_11.jpg	1	4	6	1	23
35	african_12.jpg	1	5	2	1	23
35	african_13.jpg	1	6	3	1	23
35	african_16.jpg	1	4	5	1	23
35	african_18.jpg	1	6	3	1	23
35	african_19.jpg	1	5	3	1	23
35	african_25.jpg	1	3	5	1	23
35	african_29.jpg	1	3	5	1	23
35	african_3.jpg	1	2	5	1	23
35	african_30.jpg	1	5	3	1	23
35	african_31.jpg	1	2	4	1	23
35	african_32.jpg	1	4	6	1	23
35	african_34.jpg	1	2	6	1	23
35	african_35.jpg	1	4	2	1	23
35	african_37.jpg	1	2	6	1	23
35	african_38.jpg	1	5	2	1	23
35	african_41.jpg	1	1	6	1	23
35	african_43.jpg	1	1	5	1	23
35	african_45.jpg	1	2	7	1	23
35	african_46.jpg	1	3	6	1	23
35	african_49.jpg	1	5	3	1	23
35	african_5.jpg	1	5	3	1	23
35	african_52.jpg	1	6	2	1	23
35	african_56.jpg	1	3	4	1	23
35	african_59.jpg	1	4	3	1	23
35	african_64.jpg	1	3	6	1	23
35	african_65.jpg	1	5	2	1	23
35	african_67.jpg	1	3	5	1	23
35	african_71.jpg	1	7	2	1	23
35	african_74.jpg	1	2	6	1	23
35	african_77.jpg	1	3	7	1	23
35	african_82.jpg	1	5	3	1	23
35	african_85.jpg	1	3	7	1	23
35	african_86.jpg	1	2	7	1	23
35	african_91.jpg	1	5	3	1	23
35	dog_101.jpg	2	1	5	1	23
35	dog_104.jpg	2	3	5	1	23
35	dog_106.jpg	2	5	3	1	23
35	dog_112.jpg	2	1	6	1	23
35	dog_113.jpg	2	1	6	1	23
35	dog_19.jpg	2	1	4	1	23
35	dog_30.jpg	2	5	4	1	23
35	dog_37.jpg	2	1	7	1	23
35	dog_55.jpg	2	1	5	1	23
35	dog_56.jpg	2	1	6	1	23
35	dog_57.jpg	2	1	6	1	23
35	dog_58.jpg	2	1	6	1	23
35	dog_59.jpg	2	1	6	1	23
35	dog_60.jpg	2	2	6	1	23
35	dog_62.jpg	2	1	2	1	23
35	dog_68.jpg	2	3	4	1	23
35	dog_73.jpg	2	2	3	1	23
35	dog_74.jpg	2	1	3	1	23
35	dog_78.jpg	2	1	4	1	23
35	dog_80.jpg	2	2	2	1	23
35	dog_81.jpg	2	1	6	1	23
35	dog_83.jpg	2	1	2	1	23
35	dog_88.jpg	2	3	5	1	23
35	dog_93.jpg	2	2	3	1	23
35	dog_95.jpg	2	1	5	1	23
35	dog_97.jpg	2	4	5	1	23
35	dog_98.jpg	2	4	2	1	23
35	dog01.jpg	2	5	1	1	23
35	dog04.jpg	2	4	2	1	23
35	dog05.jpg	2	4	4	1	23
35	dog10.jpg	2	3	3	1	23
35	dog19.jpg	2	4	1	1	23
35	dog20.jpg	2	1	6	1	23
35	dog21.jpg	2	2	2	1	23
35	dog26.jpg	2	1	6	1	23
35	dog30.jpg	2	4	5	1	23
35	dog32.jpg	2	1	6	1	23
35	dog33.jpg	2	3	5	1	23
35	dog36.jpg	2	2	4	1	23
35	dog37.jpg	2	1	5	1	23
36	caucasian_10.jpg	0	7	2	1	24
36	caucasian_100.jpg	0	6	2	1	24
36	caucasian_11.jpg	0	5	2	1	24
36	caucasian_12.jpg	0	4	2	1	24
36	caucasian_13.jpg	0	7	2	1	24
36	caucasian_14.jpg	0	7	2	1	24
36	caucasian_18.jpg	0	6	4	1	24
36	caucasian_19.jpg	0	2	2	1	24
36	caucasian_20.jpg	0	7	2	1	24
36	caucasian_21.jpg	0	5	6	1	24
36	caucasian_23.jpg	0	6	5	1	24
36	caucasian_25.jpg	0	5	3	1	24
36	caucasian_27.jpg	0	5	5	1	24
36	caucasian_28.jpg	0	4	3	1	24
36	caucasian_33.jpg	0	7	4	1	24
36	caucasian_35.jpg	0	6	2	1	24
36	caucasian_40.jpg	0	7	2	1	24
36	caucasian_43.jpg	0	6	5	1	24
36	caucasian_5.jpg	0	7	1	1	24
36	caucasian_51.jpg	0	4	6	1	24
36	caucasian_53.jpg	0	4	2	1	24
36	caucasian_55.jpg	0	1	3	1	24
36	caucasian_57.jpg	0	1	6	1	24
36	caucasian_6.jpg	0	5	4	1	24
36	caucasian_60.jpg	0	1	6	1	24
36	caucasian_61.jpg	0	1	5	1	24
36	caucasian_62.jpg	0	4	5	1	24
36	caucasian_64.jpg	0	1	6	1	24
36	caucasian_69.jpg	0	4	3	1	24
36	caucasian_71.jpg	0	1	6	1	24
36	caucasian_72.jpg	0	1	4	1	24
36	caucasian_77.jpg	0	3	6	1	24
36	caucasian_79.jpg	0	4	2	1	24
36	caucasian_82.jpg	0	5	5	1	24
36	caucasian_86.jpg	0	1	6	1	24
36	caucasian_87.jpg	0	2	6	1	24
36	caucasian_91.jpg	0	2	7	1	24
36	caucasian_93.jpg	0	6	6	1	24
36	caucasian_95.jpg	0	1	6	1	24
36	caucasian_99.jpg	0	1	5	1	24
36	african_10.jpg	1	4	2	1	24
36	african_100.jpg	1	1	6	1	24
36	african_103.jpg	1	7	2	1	24
36	african_104.jpg	1	5	3	1	24
36	african_107.jpg	1	4	2	1	24
36	african_11.jpg	1	1	6	1	24
36	african_12.jpg	1	1	7	1	24
36	african_13.jpg	1	7	1	1	24
36	african_16.jpg	1	1	6	1	24
36	african_18.jpg	1	2	5	1	24
36	african_19.jpg	1	5	3	1	24
36	african_25.jpg	1	2	3	1	24
36	african_29.jpg	1	1	5	1	24
36	african_3.jpg	1	2	4	1	24
36	african_30.jpg	1	2	4	1	24
36	african_31.jpg	1	2	7	1	24
36	african_32.jpg	1	6	6	1	24
36	african_34.jpg	1	1	6	1	24
36	african_35.jpg	1	7	2	1	24
36	african_37.jpg	1	3	6	1	24
36	african_38.jpg	1	7	4	1	24
36	african_41.jpg	1	1	3	1	24
36	african_43.jpg	1	1	7	1	24
36	african_45.jpg	1	4	2	1	24
36	african_46.jpg	1	1	6	1	24
36	african_49.jpg	1	4	4	1	24
36	african_5.jpg	1	7	1	1	24
36	african_52.jpg	1	5	2	1	24
36	african_56.jpg	1	7	3	1	24
36	african_59.jpg	1	5	2	1	24
36	african_64.jpg	1	5	2	1	24
36	african_65.jpg	1	6	2	1	24
36	african_67.jpg	1	3	2	1	24
36	african_71.jpg	1	3	2	1	24
36	african_74.jpg	1	4	6	1	24
36	african_77.jpg	1	4	4	1	24
36	african_82.jpg	1	6	2	1	24
36	african_85.jpg	1	1	2	1	24
36	african_86.jpg	1	4	6	1	24
36	african_91.jpg	1	7	3	1	24
36	dog_101.jpg	2	1	7	1	24
36	dog_104.jpg	2	2	4	1	24
36	dog_106.jpg	2	1	7	1	24
36	dog_112.jpg	2	4	5	1	24
36	dog_113.jpg	2	6	4	1	24
36	dog_19.jpg	2	7	2	1	24
36	dog_30.jpg	2	4	5	1	24
36	dog_37.jpg	2	4	3	1	24
36	dog_55.jpg	2	1	7	1	24
36	dog_56.jpg	2	2	7	1	24
36	dog_57.jpg	2	2	6	1	24
36	dog_58.jpg	2	1	7	1	24
36	dog_59.jpg	2	1	7	1	24
36	dog_60.jpg	2	1	5	1	24
36	dog_62.jpg	2	4	4	1	24
36	dog_68.jpg	2	1	2	1	24
36	dog_73.jpg	2	6	6	1	24
36	dog_74.jpg	2	7	2	1	24
36	dog_78.jpg	2	7	1	1	24
36	dog_80.jpg	2	2	7	1	24
36	dog_81.jpg	2	4	6	1	24
36	dog_83.jpg	2	6	5	1	24
36	dog_88.jpg	2	6	1	1	24
36	dog_93.jpg	2	3	3	1	24
36	dog_95.jpg	2	5	1	1	24
36	dog_97.jpg	2	6	1	1	24
36	dog_98.jpg	2	7	5	1	24
36	dog01.jpg	2	6	3	1	24
36	dog04.jpg	2	4	5	1	24
36	dog05.jpg	2	6	3	1	24
36	dog10.jpg	2	7	3	1	24
36	dog19.jpg	2	1	6	1	24
36	dog20.jpg	2	5	7	1	24
36	dog21.jpg	2	7	3	1	24
36	dog26.jpg	2	2	5	1	24
36	dog30.jpg	2	7	1	1	24
36	dog32.jpg	2	1	6	1	24
36	dog33.jpg	2	5	7	1	24
36	dog36.jpg	2	6	1	1	24
36	dog37.jpg	2	3	2	1	24
37	caucasian_10.jpg	0	6	5	1	23
37	caucasian_100.jpg	0	5	4	1	23
37	caucasian_11.jpg	0	5	2	1	23
37	caucasian_12.jpg	0	7	5	1	23
37	caucasian_13.jpg	0	6	5	1	23
37	caucasian_14.jpg	0	5	6	1	23
37	caucasian_18.jpg	0	5	5	1	23
37	caucasian_19.jpg	0	5	3	1	23
37	caucasian_20.jpg	0	5	5	1	23
37	caucasian_21.jpg	0	7	4	1	23
37	caucasian_23.jpg	0	5	4	1	23
37	caucasian_25.jpg	0	5	4	1	23
37	caucasian_27.jpg	0	4	4	1	23
37	caucasian_28.jpg	0	7	5	1	23
37	caucasian_33.jpg	0	6	4	1	23
37	caucasian_35.jpg	0	4	5	1	23
37	caucasian_40.jpg	0	6	4	1	23
37	caucasian_43.jpg	0	5	5	1	23
37	caucasian_5.jpg	0	5	5	1	23
37	caucasian_51.jpg	0	3	5	1	23
37	caucasian_53.jpg	0	2	6	1	23
37	caucasian_55.jpg	0	2	4	1	23
37	caucasian_57.jpg	0	7	5	1	23
37	caucasian_6.jpg	0	6	5	1	23
37	caucasian_60.jpg	0	5	5	1	23
37	caucasian_61.jpg	0	1	6	1	23
37	caucasian_62.jpg	0	5	5	1	23
37	caucasian_64.jpg	0	1	5	1	23
37	caucasian_69.jpg	0	2	6	1	23
37	caucasian_71.jpg	0	2	5	1	23
37	caucasian_72.jpg	0	2	3	1	23
37	caucasian_77.jpg	0	3	5	1	23
37	caucasian_79.jpg	0	5	5	1	23
37	caucasian_82.jpg	0	4	5	1	23
37	caucasian_86.jpg	0	1	5	1	23
37	caucasian_87.jpg	0	1	5	1	23
37	caucasian_91.jpg	0	2	5	1	23
37	caucasian_93.jpg	0	3	6	1	23
37	caucasian_95.jpg	0	2	6	1	23
37	caucasian_99.jpg	0	1	5	1	23
37	african_10.jpg	1	6	6	1	23
37	african_100.jpg	1	2	3	1	23
37	african_103.jpg	1	6	5	1	23
37	african_104.jpg	1	6	3	1	23
37	african_107.jpg	1	1	3	1	23
37	african_11.jpg	1	1	5	1	23
37	african_12.jpg	1	6	5	1	23
37	african_13.jpg	1	7	3	1	23
37	african_16.jpg	1	3	3	1	23
37	african_18.jpg	1	5	5	1	23
37	african_19.jpg	1	7	5	1	23
37	african_25.jpg	1	1	5	1	23
37	african_29.jpg	1	2	6	1	23
37	african_3.jpg	1	1	5	1	23
37	african_30.jpg	1	4	4	1	23
37	african_31.jpg	1	1	5	1	23
37	african_32.jpg	1	7	6	1	23
37	african_34.jpg	1	1	3	1	23
37	african_35.jpg	1	7	3	1	23
37	african_37.jpg	1	7	5	1	23
37	african_38.jpg	1	5	5	1	23
37	african_41.jpg	1	1	3	1	23
37	african_43.jpg	1	5	3	1	23
37	african_45.jpg	1	6	6	1	23
37	african_46.jpg	1	2	6	1	23
37	african_49.jpg	1	7	3	1	23
37	african_5.jpg	1	4	5	1	23
37	african_52.jpg	1	5	3	1	23
37	african_56.jpg	1	7	2	1	23
37	african_59.jpg	1	7	3	1	23
37	african_64.jpg	1	4	6	1	23
37	african_65.jpg	1	7	5	1	23
37	african_67.jpg	1	1	3	1	23
37	african_71.jpg	1	5	5	1	23
37	african_74.jpg	1	3	6	1	23
37	african_77.jpg	1	5	7	1	23
37	african_82.jpg	1	6	3	1	23
37	african_85.jpg	1	2	3	1	23
37	african_86.jpg	1	5	5	1	23
37	african_91.jpg	1	7	6	1	23
37	dog_101.jpg	2	2	3	1	23
37	dog_104.jpg	2	2	3	1	23
37	dog_106.jpg	2	5	4	1	23
37	dog_112.jpg	2	3	5	1	23
37	dog_113.jpg	2	5	5	1	23
37	dog_19.jpg	2	5	5	1	23
37	dog_30.jpg	2	6	6	1	23
37	dog_37.jpg	2	7	3	1	23
37	dog_55.jpg	2	1	3	1	23
37	dog_56.jpg	2	1	5	1	23
37	dog_57.jpg	2	4	4	1	23
37	dog_58.jpg	2	1	3	1	23
37	dog_59.jpg	2	1	2	1	23
37	dog_60.jpg	2	2	3	1	23
37	dog_62.jpg	2	6	5	1	23
37	dog_68.jpg	2	6	3	1	23
37	dog_73.jpg	2	5	3	1	23
37	dog_74.jpg	2	5	5	1	23
37	dog_78.jpg	2	5	3	1	23
37	dog_80.jpg	2	7	3	1	23
37	dog_81.jpg	2	1	5	1	23
37	dog_83.jpg	2	6	6	1	23
37	dog_88.jpg	2	5	4	1	23
37	dog_93.jpg	2	7	2	1	23
37	dog_95.jpg	2	5	5	1	23
37	dog_97.jpg	2	5	5	1	23
37	dog_98.jpg	2	7	5	1	23
37	dog01.jpg	2	7	4	1	23
37	dog04.jpg	2	6	5	1	23
37	dog05.jpg	2	5	5	1	23
37	dog10.jpg	2	5	5	1	23
37	dog19.jpg	2	7	5	1	23
37	dog20.jpg	2	4	6	1	23
37	dog21.jpg	2	7	4	1	23
37	dog26.jpg	2	3	5	1	23
37	dog30.jpg	2	6	5	1	23
37	dog32.jpg	2	1	3	1	23
37	dog33.jpg	2	5	5	1	23
37	dog36.jpg	2	5	5	1	23
37	dog37.jpg	2	4	2	1	23
38	caucasian_10.jpg	0	4	4	1	22
38	caucasian_100.jpg	0	5	2	1	22
38	caucasian_11.jpg	0	5	4	1	22
38	caucasian_12.jpg	0	5	3	1	22
38	caucasian_13.jpg	0	4	3	1	22
38	caucasian_14.jpg	0	5	4	1	22
38	caucasian_18.jpg	0	4	4	1	22
38	caucasian_19.jpg	0	4	3	1	22
38	caucasian_20.jpg	0	4	4	1	22
38	caucasian_21.jpg	0	7	4	1	22
38	caucasian_23.jpg	0	4	3	1	22
38	caucasian_25.jpg	0	5	4	1	22
38	caucasian_27.jpg	0	3	3	1	22
38	caucasian_28.jpg	0	6	3	1	22
38	caucasian_33.jpg	0	6	2	1	22
38	caucasian_35.jpg	0	4	4	1	22
38	caucasian_40.jpg	0	5	3	1	22
38	caucasian_43.jpg	0	5	4	1	22
38	caucasian_5.jpg	0	5	3	1	22
38	caucasian_51.jpg	0	2	4	1	22
38	caucasian_53.jpg	0	3	4	1	22
38	caucasian_55.jpg	0	3	4	1	22
38	caucasian_57.jpg	0	3	5	1	22
38	caucasian_6.jpg	0	4	3	1	22
38	caucasian_60.jpg	0	2	4	1	22
38	caucasian_61.jpg	0	3	4	1	22
38	caucasian_62.jpg	0	3	4	1	22
38	caucasian_64.jpg	0	3	4	1	22
38	caucasian_69.jpg	0	3	5	1	22
38	caucasian_71.jpg	0	3	5	1	22
38	caucasian_72.jpg	0	3	4	1	22
38	caucasian_77.jpg	0	4	4	1	22
38	caucasian_79.jpg	0	2	4	1	22
38	caucasian_82.jpg	0	4	4	1	22
38	caucasian_86.jpg	0	3	4	1	22
38	caucasian_87.jpg	0	3	4	1	22
38	caucasian_91.jpg	0	3	4	1	22
38	caucasian_93.jpg	0	4	4	1	22
38	caucasian_95.jpg	0	3	4	1	22
38	caucasian_99.jpg	0	3	4	1	22
38	african_10.jpg	1	6	5	1	22
38	african_100.jpg	1	2	5	1	22
38	african_103.jpg	1	6	4	1	22
38	african_104.jpg	1	5	3	1	22
38	african_107.jpg	1	2	5	1	22
38	african_11.jpg	1	2	5	1	22
38	african_12.jpg	1	3	5	1	22
38	african_13.jpg	1	4	4	1	22
38	african_16.jpg	1	3	4	1	22
38	african_18.jpg	1	6	3	1	22
38	african_19.jpg	1	4	3	1	22
38	african_25.jpg	1	4	4	1	22
38	african_29.jpg	1	3	5	1	22
38	african_3.jpg	1	3	4	1	22
38	african_30.jpg	1	3	4	1	22
38	african_31.jpg	1	2	4	1	22
38	african_32.jpg	1	4	4	1	22
38	african_34.jpg	1	4	4	1	22
38	african_35.jpg	1	5	3	1	22
38	african_37.jpg	1	5	4	1	22
38	african_38.jpg	1	5	4	1	22
38	african_41.jpg	1	3	5	1	22
38	african_43.jpg	1	3	5	1	22
38	african_45.jpg	1	7	3	1	22
38	african_46.jpg	1	4	4	1	22
38	african_49.jpg	1	4	3	1	22
38	african_5.jpg	1	6	2	1	22
38	african_52.jpg	1	4	3	1	22
38	african_56.jpg	1	5	2	1	22
38	african_59.jpg	1	4	4	1	22
38	african_64.jpg	1	3	6	1	22
38	african_65.jpg	1	6	3	1	22
38	african_67.jpg	1	3	4	1	22
38	african_71.jpg	1	4	4	1	22
38	african_74.jpg	1	3	5	1	22
38	african_77.jpg	1	3	4	1	22
38	african_82.jpg	1	6	2	1	22
38	african_85.jpg	1	4	4	1	22
38	african_86.jpg	1	2	6	1	22
38	african_91.jpg	1	7	2	1	22
38	dog_101.jpg	2	1	4	1	22
38	dog_104.jpg	2	2	4	1	22
38	dog_106.jpg	2	2	4	1	22
38	dog_112.jpg	2	1	4	1	22
38	dog_113.jpg	2	1	4	1	22
38	dog_19.jpg	2	2	4	1	22
38	dog_30.jpg	2	2	4	1	22
38	dog_37.jpg	2	1	4	1	22
38	dog_55.jpg	2	1	4	1	22
38	dog_56.jpg	2	1	4	1	22
38	dog_57.jpg	2	1	4	1	22
38	dog_58.jpg	2	1	5	1	22
38	dog_59.jpg	2	1	5	1	22
38	dog_60.jpg	2	1	4	1	22
38	dog_62.jpg	2	1	4	1	22
38	dog_68.jpg	2	1	4	1	22
38	dog_73.jpg	2	1	4	1	22
38	dog_74.jpg	2	1	4	1	22
38	dog_78.jpg	2	1	4	1	22
38	dog_80.jpg	2	1	4	1	22
38	dog_81.jpg	2	2	4	1	22
38	dog_83.jpg	2	2	4	1	22
38	dog_88.jpg	2	2	4	1	22
38	dog_93.jpg	2	1	4	1	22
38	dog_95.jpg	2	1	4	1	22
38	dog_97.jpg	2	1	4	1	22
38	dog_98.jpg	2	2	4	1	22
38	dog01.jpg	2	2	4	1	22
38	dog04.jpg	2	2	3	1	22
38	dog05.jpg	2	4	4	1	22
38	dog10.jpg	2	1	4	1	22
38	dog19.jpg	2	1	4	1	22
38	dog20.jpg	2	1	4	1	22
38	dog21.jpg	2	3	4	1	22
38	dog26.jpg	2	1	4	1	22
38	dog30.jpg	2	1	4	1	22
38	dog32.jpg	2	1	4	1	22
38	dog33.jpg	2	1	4	1	22
38	dog36.jpg	2	2	4	1	22
38	dog37.jpg	2	1	4	1	22
39	caucasian_10.jpg	0	6	1	0	25
39	caucasian_100.jpg	0	5	2	0	25
39	caucasian_11.jpg	0	5	2	0	25
39	caucasian_12.jpg	0	6	3	0	25
39	caucasian_13.jpg	0	5	2	0	25
39	caucasian_14.jpg	0	6	2	0	25
39	caucasian_18.jpg	0	6	1	0	25
39	caucasian_19.jpg	0	5	3	0	25
39	caucasian_20.jpg	0	6	1	0	25
39	caucasian_21.jpg	0	6	2	0	25
39	caucasian_23.jpg	0	5	2	0	25
39	caucasian_25.jpg	0	5	1	0	25
39	caucasian_27.jpg	0	5	2	0	25
39	caucasian_28.jpg	0	5	2	0	25
39	caucasian_33.jpg	0	4	3	0	25
39	caucasian_35.jpg	0	5	2	0	25
39	caucasian_40.jpg	0	6	2	0	25
39	caucasian_43.jpg	0	6	3	0	25
39	caucasian_5.jpg	0	6	1	0	25
39	caucasian_51.jpg	0	2	3	0	25
39	caucasian_53.jpg	0	4	2	0	25
39	caucasian_55.jpg	0	4	2	0	25
39	caucasian_57.jpg	0	5	2	0	25
39	caucasian_6.jpg	0	7	1	0	25
39	caucasian_60.jpg	0	3	3	0	25
39	caucasian_61.jpg	0	4	2	0	25
39	caucasian_62.jpg	0	1	1	0	25
39	caucasian_64.jpg	0	4	1	0	25
39	caucasian_69.jpg	0	3	5	0	25
39	caucasian_71.jpg	0	4	3	0	25
39	caucasian_72.jpg	0	6	1	0	25
39	caucasian_77.jpg	0	4	2	0	25
39	caucasian_79.jpg	0	3	2	0	25
39	caucasian_82.jpg	0	4	1	0	25
39	caucasian_86.jpg	0	1	3	0	25
39	caucasian_87.jpg	0	2	2	0	25
39	caucasian_91.jpg	0	2	5	0	25
39	caucasian_93.jpg	0	3	2	0	25
39	caucasian_95.jpg	0	1	4	0	25
39	caucasian_99.jpg	0	2	1	0	25
39	african_10.jpg	1	5	1	0	25
39	african_100.jpg	1	2	4	0	25
39	african_103.jpg	1	6	1	0	25
39	african_104.jpg	1	7	1	0	25
39	african_107.jpg	1	5	1	0	25
39	african_11.jpg	1	7	3	0	25
39	african_12.jpg	1	6	4	0	25
39	african_13.jpg	1	7	3	0	25
39	african_16.jpg	1	4	1	0	25
39	african_18.jpg	1	5	1	0	25
39	african_19.jpg	1	7	1	0	25
39	african_25.jpg	1	4	2	0	25
39	african_29.jpg	1	4	5	0	25
39	african_3.jpg	1	5	3	0	25
39	african_30.jpg	1	5	2	0	25
39	african_31.jpg	1	2	3	0	25
39	african_32.jpg	1	5	2	0	25
39	african_34.jpg	1	3	5	0	25
39	african_35.jpg	1	6	1	0	25
39	african_37.jpg	1	5	2	0	25
39	african_38.jpg	1	6	1	0	25
39	african_41.jpg	1	2	1	0	25
39	african_43.jpg	1	2	4	0	25
39	african_45.jpg	1	7	2	0	25
39	african_46.jpg	1	4	3	0	25
39	african_49.jpg	1	7	1	0	25
39	african_5.jpg	1	7	1	0	25
39	african_52.jpg	1	5	1	0	25
39	african_56.jpg	1	7	1	0	25
39	african_59.jpg	1	7	1	0	25
39	african_64.jpg	1	4	4	0	25
39	african_65.jpg	1	7	1	0	25
39	african_67.jpg	1	2	3	0	25
39	african_71.jpg	1	6	2	0	25
39	african_74.jpg	1	6	3	0	25
39	african_77.jpg	1	2	5	0	25
39	african_82.jpg	1	6	1	0	25
39	african_85.jpg	1	4	4	0	25
39	african_86.jpg	1	4	5	0	25
39	african_91.jpg	1	7	1	0	25
39	dog_101.jpg	2	1	6	0	25
39	dog_104.jpg	2	3	3	0	25
39	dog_106.jpg	2	1	2	0	25
39	dog_112.jpg	2	2	2	0	25
39	dog_113.jpg	2	5	1	0	25
39	dog_19.jpg	2	4	2	0	25
39	dog_30.jpg	2	6	1	0	25
39	dog_37.jpg	2	3	1	0	25
39	dog_55.jpg	2	1	1	0	25
39	dog_56.jpg	2	5	3	0	25
39	dog_57.jpg	2	3	5	0	25
39	dog_58.jpg	2	1	5	0	25
39	dog_59.jpg	2	1	3	0	25
39	dog_60.jpg	2	3	3	0	25
39	dog_62.jpg	2	3	2	0	25
39	dog_68.jpg	2	4	3	0	25
39	dog_73.jpg	2	3	1	0	25
39	dog_74.jpg	2	5	1	0	25
39	dog_78.jpg	2	3	2	0	25
39	dog_80.jpg	2	5	1	0	25
39	dog_81.jpg	2	3	2	0	25
39	dog_83.jpg	2	6	2	0	25
39	dog_88.jpg	2	6	1	0	25
39	dog_93.jpg	2	3	2	0	25
39	dog_95.jpg	2	4	2	0	25
39	dog_97.jpg	2	5	2	0	25
39	dog_98.jpg	2	4	1	0	25
39	dog01.jpg	2	5	1	0	25
39	dog04.jpg	2	5	2	0	25
39	dog05.jpg	2	5	4	0	25
39	dog10.jpg	2	6	1	0	25
39	dog19.jpg	2	3	1	0	25
39	dog20.jpg	2	1	2	0	25
39	dog21.jpg	2	7	1	0	25
39	dog26.jpg	2	2	2	0	25
39	dog30.jpg	2	6	3	0	25
39	dog32.jpg	2	1	2	0	25
39	dog33.jpg	2	7	1	0	25
39	dog36.jpg	2	2	3	0	25
39	dog37.jpg	2	1	5	0	25
40	caucasian_10.jpg	0	3	4	1	23
40	caucasian_100.jpg	0	7	4	1	23
40	caucasian_11.jpg	0	7	4	1	23
40	caucasian_12.jpg	0	6	4	1	23
40	caucasian_13.jpg	0	7	4	1	23
40	caucasian_14.jpg	0	5	4	1	23
40	caucasian_18.jpg	0	5	4	1	23
40	caucasian_19.jpg	0	6	4	1	23
40	caucasian_20.jpg	0	7	4	1	23
40	caucasian_21.jpg	0	5	4	1	23
40	caucasian_23.jpg	0	7	4	1	23
40	caucasian_25.jpg	0	7	4	1	23
40	caucasian_27.jpg	0	6	4	1	23
40	caucasian_28.jpg	0	6	4	1	23
40	caucasian_33.jpg	0	7	4	1	23
40	caucasian_35.jpg	0	2	4	1	23
40	caucasian_40.jpg	0	5	4	1	23
40	caucasian_43.jpg	0	6	4	1	23
40	caucasian_5.jpg	0	7	4	1	23
40	caucasian_51.jpg	0	2	6	1	23
40	caucasian_53.jpg	0	2	4	1	23
40	caucasian_55.jpg	0	6	4	1	23
40	caucasian_57.jpg	0	3	4	1	23
40	caucasian_6.jpg	0	3	4	1	23
40	caucasian_60.jpg	0	3	4	1	23
40	caucasian_61.jpg	0	5	4	1	23
40	caucasian_62.jpg	0	4	4	1	23
40	caucasian_64.jpg	0	2	4	1	23
40	caucasian_69.jpg	0	2	6	1	23
40	caucasian_71.jpg	0	7	4	1	23
40	caucasian_72.jpg	0	6	4	1	23
40	caucasian_77.jpg	0	3	4	1	23
40	caucasian_79.jpg	0	2	6	1	23
40	caucasian_82.jpg	0	3	4	1	23
40	caucasian_86.jpg	0	3	4	1	23
40	caucasian_87.jpg	0	3	6	1	23
40	caucasian_91.jpg	0	2	4	1	23
40	caucasian_93.jpg	0	3	4	1	23
40	caucasian_95.jpg	0	5	4	1	23
40	caucasian_99.jpg	0	2	4	1	23
40	african_10.jpg	1	6	4	1	23
40	african_100.jpg	1	2	4	1	23
40	african_103.jpg	1	7	4	1	23
40	african_104.jpg	1	7	4	1	23
40	african_107.jpg	1	2	6	1	23
40	african_11.jpg	1	2	6	1	23
40	african_12.jpg	1	7	6	1	23
40	african_13.jpg	1	7	4	1	23
40	african_16.jpg	1	3	4	1	23
40	african_18.jpg	1	6	4	1	23
40	african_19.jpg	1	5	4	1	23
40	african_25.jpg	1	3	4	1	23
40	african_29.jpg	1	3	6	1	23
40	african_3.jpg	1	2	4	1	23
40	african_30.jpg	1	7	4	1	23
40	african_31.jpg	1	1	4	1	23
40	african_32.jpg	1	7	4	1	23
40	african_34.jpg	1	1	6	1	23
40	african_35.jpg	1	7	4	1	23
40	african_37.jpg	1	3	6	1	23
40	african_38.jpg	1	6	4	1	23
40	african_41.jpg	1	1	6	1	23
40	african_43.jpg	1	3	4	1	23
40	african_45.jpg	1	6	4	1	23
40	african_46.jpg	1	7	6	1	23
40	african_49.jpg	1	7	4	1	23
40	african_5.jpg	1	6	4	1	23
40	african_52.jpg	1	7	4	1	23
40	african_56.jpg	1	7	4	1	23
40	african_59.jpg	1	3	4	1	23
40	african_64.jpg	1	5	4	1	23
40	african_65.jpg	1	3	4	1	23
40	african_67.jpg	1	3	6	1	23
40	african_71.jpg	1	2	4	1	23
40	african_74.jpg	1	3	6	1	23
40	african_77.jpg	1	2	4	1	23
40	african_82.jpg	1	6	4	1	23
40	african_85.jpg	1	2	5	1	23
40	african_86.jpg	1	1	6	1	23
40	african_91.jpg	1	6	4	1	23
40	dog_101.jpg	2	1	4	1	23
40	dog_104.jpg	2	4	4	1	23
40	dog_106.jpg	2	2	4	1	23
40	dog_112.jpg	2	4	4	1	23
40	dog_113.jpg	2	5	4	1	23
40	dog_19.jpg	2	4	4	1	23
40	dog_30.jpg	2	2	4	1	23
40	dog_37.jpg	2	3	4	1	23
40	dog_55.jpg	2	4	4	1	23
40	dog_56.jpg	2	6	4	1	23
40	dog_57.jpg	2	5	4	1	23
40	dog_58.jpg	2	2	4	1	23
40	dog_59.jpg	2	2	4	1	23
40	dog_60.jpg	2	2	6	1	23
40	dog_62.jpg	2	2	4	1	23
40	dog_68.jpg	2	3	4	1	23
40	dog_73.jpg	2	3	4	1	23
40	dog_74.jpg	2	2	4	1	23
40	dog_78.jpg	2	5	4	1	23
40	dog_80.jpg	2	6	4	1	23
40	dog_81.jpg	2	3	4	1	23
40	dog_83.jpg	2	3	6	1	23
40	dog_88.jpg	2	3	4	1	23
40	dog_93.jpg	2	3	4	1	23
40	dog_95.jpg	2	5	4	1	23
40	dog_97.jpg	2	2	4	1	23
40	dog_98.jpg	2	4	4	1	23
40	dog01.jpg	2	2	4	1	23
40	dog04.jpg	2	3	4	1	23
40	dog05.jpg	2	3	4	1	23
40	dog10.jpg	2	3	4	1	23
40	dog19.jpg	2	2	4	1	23
40	dog20.jpg	2	2	4	1	23
40	dog21.jpg	2	4	4	1	23
40	dog26.jpg	2	5	6	1	23
40	dog30.jpg	2	2	4	1	23
40	dog32.jpg	2	4	4	1	23
40	dog33.jpg	2	4	4	1	23
40	dog36.jpg	2	2	4	1	23
40	dog37.jpg	2	4	4	1	23
41	caucasian_10.jpg	0	7	3	0	40
41	caucasian_100.jpg	0	7	4	0	40
41	caucasian_11.jpg	0	7	3	0	40
41	caucasian_12.jpg	0	7	2	0	40
41	caucasian_13.jpg	0	7	4	0	40
41	caucasian_14.jpg	0	5	2	0	40
41	caucasian_18.jpg	0	7	2	0	40
41	caucasian_19.jpg	0	6	2	0	40
41	caucasian_20.jpg	0	7	2	0	40
41	caucasian_21.jpg	0	7	2	0	40
41	caucasian_23.jpg	0	7	3	0	40
41	caucasian_25.jpg	0	6	2	0	40
41	caucasian_27.jpg	0	7	3	0	40
41	caucasian_28.jpg	0	7	2	0	40
41	caucasian_33.jpg	0	7	3	0	40
41	caucasian_35.jpg	0	5	2	0	40
41	caucasian_40.jpg	0	7	2	0	40
41	caucasian_43.jpg	0	6	2	0	40
41	caucasian_5.jpg	0	7	5	0	40
41	caucasian_51.jpg	0	6	3	0	40
41	caucasian_53.jpg	0	7	2	0	40
41	caucasian_55.jpg	0	5	4	0	40
41	caucasian_57.jpg	0	6	4	0	40
41	caucasian_6.jpg	0	7	2	0	40
41	caucasian_60.jpg	0	4	3	0	40
41	caucasian_61.jpg	0	6	5	0	40
41	caucasian_62.jpg	0	4	3	0	40
41	caucasian_64.jpg	0	6	4	0	40
41	caucasian_69.jpg	0	3	2	0	40
41	caucasian_71.jpg	0	6	3	0	40
41	caucasian_72.jpg	0	4	2	0	40
41	caucasian_77.jpg	0	6	4	0	40
41	caucasian_79.jpg	0	3	4	0	40
41	caucasian_82.jpg	0	5	4	0	40
41	caucasian_86.jpg	0	5	4	0	40
41	caucasian_87.jpg	0	6	4	0	40
41	caucasian_91.jpg	0	3	5	0	40
41	caucasian_93.jpg	0	6	4	0	40
41	caucasian_95.jpg	0	6	4	0	40
41	caucasian_99.jpg	0	6	4	0	40
41	african_10.jpg	1	7	2	0	40
41	african_100.jpg	1	4	2	0	40
41	african_103.jpg	1	7	4	0	40
41	african_104.jpg	1	5	3	0	40
41	african_107.jpg	1	7	2	0	40
41	african_11.jpg	1	6	4	0	40
41	african_12.jpg	1	7	6	0	40
41	african_13.jpg	1	7	2	0	40
41	african_16.jpg	1	6	4	0	40
41	african_18.jpg	1	7	2	0	40
41	african_19.jpg	1	7	3	0	40
41	african_25.jpg	1	5	2	0	40
41	african_29.jpg	1	7	2	0	40
41	african_3.jpg	1	7	5	0	40
41	african_30.jpg	1	6	3	0	40
41	african_31.jpg	1	6	3	0	40
41	african_32.jpg	1	6	3	0	40
41	african_34.jpg	1	3	2	0	40
41	african_35.jpg	1	6	4	0	40
41	african_37.jpg	1	7	3	0	40
41	african_38.jpg	1	7	3	0	40
41	african_41.jpg	1	2	4	0	40
41	african_43.jpg	1	5	2	0	40
41	african_45.jpg	1	6	2	0	40
41	african_46.jpg	1	6	4	0	40
41	african_49.jpg	1	7	3	0	40
41	african_5.jpg	1	5	3	0	40
41	african_52.jpg	1	7	1	0	40
41	african_56.jpg	1	6	2	0	40
41	african_59.jpg	1	7	2	0	40
41	african_64.jpg	1	7	1	0	40
41	african_65.jpg	1	6	3	0	40
41	african_67.jpg	1	7	4	0	40
41	african_71.jpg	1	7	3	0	40
41	african_74.jpg	1	7	4	0	40
41	african_77.jpg	1	7	1	0	40
41	african_82.jpg	1	7	1	0	40
41	african_85.jpg	1	6	5	0	40
41	african_86.jpg	1	7	3	0	40
41	african_91.jpg	1	7	2	0	40
41	dog_101.jpg	2	2	6	0	40
41	dog_104.jpg	2	3	4	0	40
41	dog_106.jpg	2	3	5	0	40
41	dog_112.jpg	2	1	6	0	40
41	dog_113.jpg	2	4	3	0	40
41	dog_19.jpg	2	2	4	0	40
41	dog_30.jpg	2	4	2	0	40
41	dog_37.jpg	2	2	4	0	40
41	dog_55.jpg	2	1	3	0	40
41	dog_56.jpg	2	2	4	0	40
41	dog_57.jpg	2	1	5	0	40
41	dog_58.jpg	2	1	6	0	40
41	dog_59.jpg	2	1	5	0	40
41	dog_60.jpg	2	1	6	0	40
41	dog_62.jpg	2	1	6	0	40
41	dog_68.jpg	2	1	6	0	40
41	dog_73.jpg	2	3	4	0	40
41	dog_74.jpg	2	5	2	0	40
41	dog_78.jpg	2	5	2	0	40
41	dog_80.jpg	2	3	2	0	40
41	dog_81.jpg	2	1	4	0	40
41	dog_83.jpg	2	2	5	0	40
41	dog_88.jpg	2	5	2	0	40
41	dog_93.jpg	2	2	2	0	40
41	dog_95.jpg	2	1	4	0	40
41	dog_97.jpg	2	3	4	0	40
41	dog_98.jpg	2	4	4	0	40
41	dog01.jpg	2	4	3	0	40
41	dog04.jpg	2	4	6	0	40
41	dog05.jpg	2	4	2	0	40
41	dog10.jpg	2	3	5	0	40
41	dog19.jpg	2	2	4	0	40
41	dog20.jpg	2	1	6	0	40
41	dog21.jpg	2	4	3	0	40
41	dog26.jpg	2	2	4	0	40
41	dog30.jpg	2	3	6	0	40
41	dog32.jpg	2	1	4	0	40
41	dog33.jpg	2	5	3	0	40
41	dog36.jpg	2	2	5	0	40
41	dog37.jpg	2	1	4	0	40
42	caucasian_10.jpg	0	6	1	1	20
42	caucasian_100.jpg	0	6	1	1	20
42	caucasian_11.jpg	0	7	2	1	20
42	caucasian_12.jpg	0	7	1	1	20
42	caucasian_13.jpg	0	7	1	1	20
42	caucasian_14.jpg	0	7	1	1	20
42	caucasian_18.jpg	0	7	1	1	20
42	caucasian_19.jpg	0	6	2	1	20
42	caucasian_20.jpg	0	6	1	1	20
42	caucasian_21.jpg	0	7	1	1	20
42	caucasian_23.jpg	0	7	1	1	20
42	caucasian_25.jpg	0	6	2	1	20
42	caucasian_27.jpg	0	6	1	1	20
42	caucasian_28.jpg	0	7	1	1	20
42	caucasian_33.jpg	0	7	1	1	20
42	caucasian_35.jpg	0	7	3	1	20
42	caucasian_40.jpg	0	7	1	1	20
42	caucasian_43.jpg	0	6	1	1	20
42	caucasian_5.jpg	0	7	1	1	20
42	caucasian_51.jpg	0	2	4	1	20
42	caucasian_53.jpg	0	2	3	1	20
42	caucasian_55.jpg	0	2	5	1	20
42	caucasian_57.jpg	0	2	5	1	20
42	caucasian_6.jpg	0	5	3	1	20
42	caucasian_60.jpg	0	1	4	1	20
42	caucasian_61.jpg	0	3	3	1	20
42	caucasian_62.jpg	0	2	4	1	20
42	caucasian_64.jpg	0	2	2	1	20
42	caucasian_69.jpg	0	1	4	1	20
42	caucasian_71.jpg	0	2	5	1	20
42	caucasian_72.jpg	0	1	3	1	20
42	caucasian_77.jpg	0	6	3	1	20
42	caucasian_79.jpg	0	1	5	1	20
42	caucasian_82.jpg	0	3	4	1	20
42	caucasian_86.jpg	0	1	3	1	20
42	caucasian_87.jpg	0	2	5	1	20
42	caucasian_91.jpg	0	1	6	1	20
42	caucasian_93.jpg	0	2	5	1	20
42	caucasian_95.jpg	0	2	3	1	20
42	caucasian_99.jpg	0	3	4	1	20
42	african_10.jpg	1	5	1	1	20
42	african_100.jpg	1	2	4	1	20
42	african_103.jpg	1	4	1	1	20
42	african_104.jpg	1	3	2	1	20
42	african_107.jpg	1	4	2	1	20
42	african_11.jpg	1	1	5	1	20
42	african_12.jpg	1	5	4	1	20
42	african_13.jpg	1	5	1	1	20
42	african_16.jpg	1	4	3	1	20
42	african_18.jpg	1	7	1	1	20
42	african_19.jpg	1	7	1	1	20
42	african_25.jpg	1	2	3	1	20
42	african_29.jpg	1	5	5	1	20
42	african_3.jpg	1	1	5	1	20
42	african_30.jpg	1	4	3	1	20
42	african_31.jpg	1	3	5	1	20
42	african_32.jpg	1	5	4	1	20
42	african_34.jpg	1	2	6	1	20
42	african_35.jpg	1	7	1	1	20
42	african_37.jpg	1	7	1	1	20
42	african_38.jpg	1	7	2	1	20
42	african_41.jpg	1	1	4	1	20
42	african_43.jpg	1	3	4	1	20
42	african_45.jpg	1	7	2	1	20
42	african_46.jpg	1	6	3	1	20
42	african_49.jpg	1	7	1	1	20
42	african_5.jpg	1	7	1	1	20
42	african_52.jpg	1	6	1	1	20
42	african_56.jpg	1	7	1	1	20
42	african_59.jpg	1	7	2	1	20
42	african_64.jpg	1	4	4	1	20
42	african_65.jpg	1	7	1	1	20
42	african_67.jpg	1	2	4	1	20
42	african_71.jpg	1	7	1	1	20
42	african_74.jpg	1	2	4	1	20
42	african_77.jpg	1	2	5	1	20
42	african_82.jpg	1	5	2	1	20
42	african_85.jpg	1	3	6	1	20
42	african_86.jpg	1	3	4	1	20
42	african_91.jpg	1	7	3	1	20
42	dog_101.jpg	2	1	4	1	20
42	dog_104.jpg	2	2	5	1	20
42	dog_106.jpg	2	5	2	1	20
42	dog_112.jpg	2	2	4	1	20
42	dog_113.jpg	2	6	2	1	20
42	dog_19.jpg	2	7	1	1	20
42	dog_30.jpg	2	7	1	1	20
42	dog_37.jpg	2	6	2	1	20
42	dog_55.jpg	2	1	6	1	20
42	dog_56.jpg	2	4	4	1	20
42	dog_57.jpg	2	3	5	1	20
42	dog_58.jpg	2	1	6	1	20
42	dog_59.jpg	2	1	5	1	20
42	dog_60.jpg	2	1	5	1	20
42	dog_62.jpg	2	2	3	1	20
42	dog_68.jpg	2	3	3	1	20
42	dog_73.jpg	2	6	4	1	20
42	dog_74.jpg	2	6	2	1	20
42	dog_78.jpg	2	7	1	1	20
42	dog_80.jpg	2	7	1	1	20
42	dog_81.jpg	2	5	4	1	20
42	dog_83.jpg	2	5	2	1	20
42	dog_88.jpg	2	7	1	1	20
42	dog_93.jpg	2	6	2	1	20
42	dog_95.jpg	2	7	2	1	20
42	dog_97.jpg	2	2	3	1	20
42	dog_98.jpg	2	7	1	1	20
42	dog01.jpg	2	7	1	1	20
42	dog04.jpg	2	7	4	1	20
42	dog05.jpg	2	7	1	1	20
42	dog10.jpg	2	6	1	1	20
42	dog19.jpg	2	5	4	1	20
42	dog20.jpg	2	1	4	1	20
42	dog21.jpg	2	7	1	1	20
42	dog26.jpg	2	4	4	1	20
42	dog30.jpg	2	6	1	1	20
42	dog32.jpg	2	2	5	1	20
42	dog33.jpg	2	7	2	1	20
42	dog36.jpg	2	4	3	1	20
42	dog37.jpg	2	3	2	1	20
43	caucasian_10.jpg	0	6	2	1	20
43	caucasian_100.jpg	0	6	2	1	20
43	caucasian_11.jpg	0	5	3	1	20
43	caucasian_12.jpg	0	6	3	1	20
43	caucasian_13.jpg	0	4	3	1	20
43	caucasian_14.jpg	0	5	3	1	20
43	caucasian_18.jpg	0	6	3	1	20
43	caucasian_19.jpg	0	5	3	1	20
43	caucasian_20.jpg	0	5	2	1	20
43	caucasian_21.jpg	0	6	3	1	20
43	caucasian_23.jpg	0	5	3	1	20
43	caucasian_25.jpg	0	6	3	1	20
43	caucasian_27.jpg	0	6	3	1	20
43	caucasian_28.jpg	0	5	3	1	20
43	caucasian_33.jpg	0	6	3	1	20
43	caucasian_35.jpg	0	4	2	1	20
43	caucasian_40.jpg	0	6	3	1	20
43	caucasian_43.jpg	0	4	3	1	20
43	caucasian_5.jpg	0	6	3	1	20
43	caucasian_51.jpg	0	3	3	1	20
43	caucasian_53.jpg	0	5	3	1	20
43	caucasian_55.jpg	0	3	4	1	20
43	caucasian_57.jpg	0	5	2	1	20
43	caucasian_6.jpg	0	6	3	1	20
43	caucasian_60.jpg	0	3	2	1	20
43	caucasian_61.jpg	0	5	3	1	20
43	caucasian_62.jpg	0	5	2	1	20
43	caucasian_64.jpg	0	4	3	1	20
43	caucasian_69.jpg	0	3	3	1	20
43	caucasian_71.jpg	0	5	3	1	20
43	caucasian_72.jpg	0	2	3	1	20
43	caucasian_77.jpg	0	4	4	1	20
43	caucasian_79.jpg	0	4	3	1	20
43	caucasian_82.jpg	0	4	3	1	20
43	caucasian_86.jpg	0	3	3	1	20
43	caucasian_87.jpg	0	4	3	1	20
43	caucasian_91.jpg	0	4	5	1	20
43	caucasian_93.jpg	0	4	3	1	20
43	caucasian_95.jpg	0	4	4	1	20
43	caucasian_99.jpg	0	4	3	1	20
43	african_10.jpg	1	5	5	1	20
43	african_100.jpg	1	4	4	1	20
43	african_103.jpg	1	6	2	1	20
43	african_104.jpg	1	4	3	1	20
43	african_107.jpg	1	3	6	1	20
43	african_11.jpg	1	5	5	1	20
43	african_12.jpg	1	6	5	1	20
43	african_13.jpg	1	6	5	1	20
43	african_16.jpg	1	3	5	1	20
43	african_18.jpg	1	6	5	1	20
43	african_19.jpg	1	6	3	1	20
43	african_25.jpg	1	4	3	1	20
43	african_29.jpg	1	4	4	1	20
43	african_3.jpg	1	4	6	1	20
43	african_30.jpg	1	4	6	1	20
43	african_31.jpg	1	3	5	1	20
43	african_32.jpg	1	5	4	1	20
43	african_34.jpg	1	4	6	1	20
43	african_35.jpg	1	6	6	1	20
43	african_37.jpg	1	4	4	1	20
43	african_38.jpg	1	6	3	1	20
43	african_41.jpg	1	3	4	1	20
43	african_43.jpg	1	5	6	1	20
43	african_45.jpg	1	5	4	1	20
43	african_46.jpg	1	3	5	1	20
43	african_49.jpg	1	6	4	1	20
43	african_5.jpg	1	6	3	1	20
43	african_52.jpg	1	5	3	1	20
43	african_56.jpg	1	6	4	1	20
43	african_59.jpg	1	6	3	1	20
43	african_64.jpg	1	4	6	1	20
43	african_65.jpg	1	5	3	1	20
43	african_67.jpg	1	4	4	1	20
43	african_71.jpg	1	5	3	1	20
43	african_74.jpg	1	5	4	1	20
43	african_77.jpg	1	5	6	1	20
43	african_82.jpg	1	6	4	1	20
43	african_85.jpg	1	3	5	1	20
43	african_86.jpg	1	4	6	1	20
43	african_91.jpg	1	6	3	1	20
43	dog_101.jpg	2	4	4	1	20
43	dog_104.jpg	2	6	2	1	20
43	dog_106.jpg	2	7	3	1	20
43	dog_112.jpg	2	6	3	1	20
43	dog_113.jpg	2	6	3	1	20
43	dog_19.jpg	2	6	3	1	20
43	dog_30.jpg	2	6	2	1	20
43	dog_37.jpg	2	5	3	1	20
43	dog_55.jpg	2	7	3	1	20
43	dog_56.jpg	2	6	3	1	20
43	dog_57.jpg	2	6	3	1	20
43	dog_58.jpg	2	6	3	1	20
43	dog_59.jpg	2	4	4	1	20
43	dog_60.jpg	2	4	3	1	20
43	dog_62.jpg	2	4	4	1	20
43	dog_68.jpg	2	4	3	1	20
43	dog_73.jpg	2	6	2	1	20
43	dog_74.jpg	2	6	3	1	20
43	dog_78.jpg	2	6	3	1	20
43	dog_80.jpg	2	6	3	1	20
43	dog_81.jpg	2	6	2	1	20
43	dog_83.jpg	2	6	3	1	20
43	dog_88.jpg	2	6	3	1	20
43	dog_93.jpg	2	5	3	1	20
43	dog_95.jpg	2	6	3	1	20
43	dog_97.jpg	2	6	3	1	20
43	dog_98.jpg	2	6	3	1	20
43	dog01.jpg	2	6	2	1	20
43	dog04.jpg	2	6	2	1	20
43	dog05.jpg	2	6	3	1	20
43	dog10.jpg	2	6	3	1	20
43	dog19.jpg	2	4	3	1	20
43	dog20.jpg	2	6	3	1	20
43	dog21.jpg	2	6	3	1	20
43	dog26.jpg	2	4	4	1	20
43	dog30.jpg	2	6	2	1	20
43	dog32.jpg	2	4	3	1	20
43	dog33.jpg	2	6	3	1	20
43	dog36.jpg	2	6	2	1	20
43	dog37.jpg	2	6	3	1	20
44	caucasian_10.jpg	0	6	1	1	20
44	caucasian_100.jpg	0	5	3	1	20
44	caucasian_11.jpg	0	3	2	1	20
44	caucasian_12.jpg	0	6	2	1	20
44	caucasian_13.jpg	0	5	6	1	20
44	caucasian_14.jpg	0	6	3	1	20
44	caucasian_18.jpg	0	3	2	1	20
44	caucasian_19.jpg	0	2	2	1	20
44	caucasian_20.jpg	0	6	2	1	20
44	caucasian_21.jpg	0	5	3	1	20
44	caucasian_23.jpg	0	5	2	1	20
44	caucasian_25.jpg	0	3	3	1	20
44	caucasian_27.jpg	0	4	5	1	20
44	caucasian_28.jpg	0	2	4	1	20
44	caucasian_33.jpg	0	5	2	1	20
44	caucasian_35.jpg	0	3	4	1	20
44	caucasian_40.jpg	0	3	2	1	20
44	caucasian_43.jpg	0	5	3	1	20
44	caucasian_5.jpg	0	5	4	1	20
44	caucasian_51.jpg	0	5	2	1	20
44	caucasian_53.jpg	0	4	5	1	20
44	caucasian_55.jpg	0	3	3	1	20
44	caucasian_57.jpg	0	4	5	1	20
44	caucasian_6.jpg	0	4	2	1	20
44	caucasian_60.jpg	0	2	5	1	20
44	caucasian_61.jpg	0	2	5	1	20
44	caucasian_62.jpg	0	2	5	1	20
44	caucasian_64.jpg	0	2	5	1	20
44	caucasian_69.jpg	0	4	3	1	20
44	caucasian_71.jpg	0	6	2	1	20
44	caucasian_72.jpg	0	2	5	1	20
44	caucasian_77.jpg	0	3	5	1	20
44	caucasian_79.jpg	0	3	5	1	20
44	caucasian_82.jpg	0	2	4	1	20
44	caucasian_86.jpg	0	2	5	1	20
44	caucasian_87.jpg	0	1	5	1	20
44	caucasian_91.jpg	0	3	6	1	20
44	caucasian_93.jpg	0	2	6	1	20
44	caucasian_95.jpg	0	2	7	1	20
44	caucasian_99.jpg	0	3	5	1	20
44	african_10.jpg	1	6	4	1	20
44	african_100.jpg	1	1	6	1	20
44	african_103.jpg	1	5	4	1	20
44	african_104.jpg	1	6	4	1	20
44	african_107.jpg	1	2	6	1	20
44	african_11.jpg	1	2	4	1	20
44	african_12.jpg	1	7	6	1	20
44	african_13.jpg	1	7	5	1	20
44	african_16.jpg	1	3	6	1	20
44	african_18.jpg	1	6	5	1	20
44	african_19.jpg	1	7	5	1	20
44	african_25.jpg	1	5	4	1	20
44	african_29.jpg	1	3	7	1	20
44	african_3.jpg	1	4	5	1	20
44	african_30.jpg	1	3	4	1	20
44	african_31.jpg	1	2	5	1	20
44	african_32.jpg	1	6	5	1	20
44	african_34.jpg	1	1	6	1	20
44	african_35.jpg	1	7	4	1	20
44	african_37.jpg	1	7	5	1	20
44	african_38.jpg	1	7	3	1	20
44	african_41.jpg	1	2	5	1	20
44	african_43.jpg	1	1	6	1	20
44	african_45.jpg	1	7	5	1	20
44	african_46.jpg	1	5	3	1	20
44	african_49.jpg	1	7	4	1	20
44	african_5.jpg	1	7	2	1	20
44	african_52.jpg	1	7	2	1	20
44	african_56.jpg	1	7	2	1	20
44	african_59.jpg	1	7	5	1	20
44	african_64.jpg	1	4	6	1	20
44	african_65.jpg	1	7	5	1	20
44	african_67.jpg	1	2	6	1	20
44	african_71.jpg	1	7	4	1	20
44	african_74.jpg	1	6	6	1	20
44	african_77.jpg	1	3	7	1	20
44	african_82.jpg	1	4	4	1	20
44	african_85.jpg	1	2	6	1	20
44	african_86.jpg	1	4	7	1	20
44	african_91.jpg	1	7	5	1	20
44	dog_101.jpg	2	4	4	1	20
44	dog_104.jpg	2	4	2	1	20
44	dog_106.jpg	2	6	5	1	20
44	dog_112.jpg	2	4	2	1	20
44	dog_113.jpg	2	7	4	1	20
44	dog_19.jpg	2	7	5	1	20
44	dog_30.jpg	2	6	5	1	20
44	dog_37.jpg	2	5	3	1	20
44	dog_55.jpg	2	5	4	1	20
44	dog_56.jpg	2	6	5	1	20
44	dog_57.jpg	2	5	5	1	20
44	dog_58.jpg	2	3	4	1	20
44	dog_59.jpg	2	3	6	1	20
44	dog_60.jpg	2	3	4	1	20
44	dog_62.jpg	2	3	3	1	20
44	dog_68.jpg	2	2	4	1	20
44	dog_73.jpg	2	7	4	1	20
44	dog_74.jpg	2	5	4	1	20
44	dog_78.jpg	2	7	3	1	20
44	dog_80.jpg	2	7	4	1	20
44	dog_81.jpg	2	7	5	1	20
44	dog_83.jpg	2	7	5	1	20
44	dog_88.jpg	2	6	4	1	20
44	dog_93.jpg	2	6	2	1	20
44	dog_95.jpg	2	7	4	1	20
44	dog_97.jpg	2	5	4	1	20
44	dog_98.jpg	2	6	4	1	20
44	dog01.jpg	2	6	4	1	20
44	dog04.jpg	2	7	5	1	20
44	dog05.jpg	2	7	5	1	20
44	dog10.jpg	2	7	4	1	20
44	dog19.jpg	2	5	5	1	20
44	dog20.jpg	2	7	5	1	20
44	dog21.jpg	2	5	3	1	20
44	dog26.jpg	2	5	3	1	20
44	dog30.jpg	2	4	6	1	20
44	dog32.jpg	2	5	5	1	20
44	dog33.jpg	2	7	4	1	20
44	dog36.jpg	2	6	4	1	20
44	dog37.jpg	2	3	3	1	20
45	caucasian_10.jpg	0	6	2	0	30
45	caucasian_100.jpg	0	3	2	0	30
45	caucasian_11.jpg	0	3	4	0	30
45	caucasian_12.jpg	0	5	2	0	30
45	caucasian_13.jpg	0	6	2	0	30
45	caucasian_14.jpg	0	5	3	0	30
45	caucasian_18.jpg	0	5	3	0	30
45	caucasian_19.jpg	0	3	5	0	30
45	caucasian_20.jpg	0	4	3	0	30
45	caucasian_21.jpg	0	5	5	0	30
45	caucasian_23.jpg	0	4	3	0	30
45	caucasian_25.jpg	0	5	2	0	30
45	caucasian_27.jpg	0	6	3	0	30
45	caucasian_28.jpg	0	5	2	0	30
45	caucasian_33.jpg	0	5	2	0	30
45	caucasian_35.jpg	0	4	3	0	30
45	caucasian_40.jpg	0	6	3	0	30
45	caucasian_43.jpg	0	4	3	0	30
45	caucasian_5.jpg	0	6	3	0	30
45	caucasian_51.jpg	0	3	5	0	30
45	caucasian_53.jpg	0	3	5	0	30
45	caucasian_55.jpg	0	3	2	0	30
45	caucasian_57.jpg	0	3	3	0	30
45	caucasian_6.jpg	0	5	2	0	30
45	caucasian_60.jpg	0	3	2	0	30
45	caucasian_61.jpg	0	5	3	0	30
45	caucasian_62.jpg	0	5	4	0	30
45	caucasian_64.jpg	0	2	3	0	30
45	caucasian_69.jpg	0	5	5	0	30
45	caucasian_71.jpg	0	2	3	0	30
45	caucasian_72.jpg	0	2	6	0	30
45	caucasian_77.jpg	0	3	6	0	30
45	caucasian_79.jpg	0	5	2	0	30
45	caucasian_82.jpg	0	3	3	0	30
45	caucasian_86.jpg	0	3	2	0	30
45	caucasian_87.jpg	0	2	2	0	30
45	caucasian_91.jpg	0	4	4	0	30
45	caucasian_93.jpg	0	5	5	0	30
45	caucasian_95.jpg	0	3	3	0	30
45	caucasian_99.jpg	0	2	5	0	30
45	african_10.jpg	1	3	5	0	30
45	african_100.jpg	1	3	5	0	30
45	african_103.jpg	1	6	4	0	30
45	african_104.jpg	1	5	4	0	30
45	african_107.jpg	1	4	5	0	30
45	african_11.jpg	1	2	5	0	30
45	african_12.jpg	1	3	6	0	30
45	african_13.jpg	1	6	5	0	30
45	african_16.jpg	1	3	5	0	30
45	african_18.jpg	1	3	3	0	30
45	african_19.jpg	1	3	3	0	30
45	african_25.jpg	1	2	6	0	30
45	african_29.jpg	1	4	4	0	30
45	african_3.jpg	1	2	4	0	30
45	african_30.jpg	1	3	3	0	30
45	african_31.jpg	1	3	2	0	30
45	african_32.jpg	1	5	2	0	30
45	african_34.jpg	1	3	6	0	30
45	african_35.jpg	1	6	2	0	30
45	african_37.jpg	1	5	5	0	30
45	african_38.jpg	1	3	2	0	30
45	african_41.jpg	1	2	3	0	30
45	african_43.jpg	1	3	5	0	30
45	african_45.jpg	1	5	5	0	30
45	african_46.jpg	1	3	4	0	30
45	african_49.jpg	1	3	3	0	30
45	african_5.jpg	1	5	2	0	30
45	african_52.jpg	1	5	5	0	30
45	african_56.jpg	1	5	2	0	30
45	african_59.jpg	1	5	2	0	30
45	african_64.jpg	1	5	6	0	30
45	african_65.jpg	1	5	5	0	30
45	african_67.jpg	1	2	4	0	30
45	african_71.jpg	1	3	5	0	30
45	african_74.jpg	1	3	3	0	30
45	african_77.jpg	1	5	6	0	30
45	african_82.jpg	1	5	2	0	30
45	african_85.jpg	1	4	6	0	30
45	african_86.jpg	1	4	5	0	30
45	african_91.jpg	1	5	3	0	30
45	dog_101.jpg	2	1	6	0	30
45	dog_104.jpg	2	3	4	0	30
45	dog_106.jpg	2	2	5	0	30
45	dog_112.jpg	2	2	4	0	30
45	dog_113.jpg	2	6	2	0	30
45	dog_19.jpg	2	4	3	0	30
45	dog_30.jpg	2	6	3	0	30
45	dog_37.jpg	2	3	2	0	30
45	dog_55.jpg	2	2	4	0	30
45	dog_56.jpg	2	5	4	0	30
45	dog_57.jpg	2	2	4	0	30
45	dog_58.jpg	2	2	5	0	30
45	dog_59.jpg	2	2	2	0	30
45	dog_60.jpg	2	1	6	0	30
45	dog_62.jpg	2	2	5	0	30
45	dog_68.jpg	2	2	6	0	30
45	dog_73.jpg	2	3	3	0	30
45	dog_74.jpg	2	5	4	0	30
45	dog_78.jpg	2	6	3	0	30
45	dog_80.jpg	2	5	5	0	30
45	dog_81.jpg	2	3	4	0	30
45	dog_83.jpg	2	2	2	0	30
45	dog_88.jpg	2	5	2	0	30
45	dog_93.jpg	2	3	2	0	30
45	dog_95.jpg	2	5	4	0	30
45	dog_97.jpg	2	3	3	0	30
45	dog_98.jpg	2	6	4	0	30
45	dog01.jpg	2	5	4	0	30
45	dog04.jpg	2	5	5	0	30
45	dog05.jpg	2	4	5	0	30
45	dog10.jpg	2	5	2	0	30
45	dog19.jpg	2	2	6	0	30
45	dog20.jpg	2	3	3	0	30
45	dog21.jpg	2	4	2	0	30
45	dog26.jpg	2	5	5	0	30
45	dog30.jpg	2	6	3	0	30
45	dog32.jpg	2	2	3	0	30
45	dog33.jpg	2	4	4	0	30
45	dog36.jpg	2	3	3	0	30
45	dog37.jpg	2	3	5	0	30
46	caucasian_10.jpg	0	6	2	0	24
46	caucasian_100.jpg	0	4	3	0	24
46	caucasian_11.jpg	0	4	3	0	24
46	caucasian_12.jpg	0	6	1	0	24
46	caucasian_13.jpg	0	5	3	0	24
46	caucasian_14.jpg	0	5	3	0	24
46	caucasian_18.jpg	0	5	4	0	24
46	caucasian_19.jpg	0	5	2	0	24
46	caucasian_20.jpg	0	5	2	0	24
46	caucasian_21.jpg	0	5	2	0	24
46	caucasian_23.jpg	0	6	3	0	24
46	caucasian_25.jpg	0	5	3	0	24
46	caucasian_27.jpg	0	4	1	0	24
46	caucasian_28.jpg	0	5	3	0	24
46	caucasian_33.jpg	0	7	3	0	24
46	caucasian_35.jpg	0	6	3	0	24
46	caucasian_40.jpg	0	4	2	0	24
46	caucasian_43.jpg	0	6	2	0	24
46	caucasian_5.jpg	0	6	4	0	24
46	caucasian_51.jpg	0	3	1	0	24
46	caucasian_53.jpg	0	4	3	0	24
46	caucasian_55.jpg	0	3	3	0	24
46	caucasian_57.jpg	0	3	2	0	24
46	caucasian_6.jpg	0	5	2	0	24
46	caucasian_60.jpg	0	2	5	0	24
46	caucasian_61.jpg	0	4	2	0	24
46	caucasian_62.jpg	0	4	3	0	24
46	caucasian_64.jpg	0	3	2	0	24
46	caucasian_69.jpg	0	3	2	0	24
46	caucasian_71.jpg	0	2	2	0	24
46	caucasian_72.jpg	0	3	2	0	24
46	caucasian_77.jpg	0	3	4	0	24
46	caucasian_79.jpg	0	3	3	0	24
46	caucasian_82.jpg	0	3	1	0	24
46	caucasian_86.jpg	0	3	2	0	24
46	caucasian_87.jpg	0	3	3	0	24
46	caucasian_91.jpg	0	2	5	0	24
46	caucasian_93.jpg	0	2	5	0	24
46	caucasian_95.jpg	0	3	2	0	24
46	caucasian_99.jpg	0	3	2	0	24
46	african_10.jpg	1	5	5	0	24
46	african_100.jpg	1	1	3	0	24
46	african_103.jpg	1	2	3	0	24
46	african_104.jpg	1	2	4	0	24
46	african_107.jpg	1	5	5	0	24
46	african_11.jpg	1	2	6	0	24
46	african_12.jpg	1	5	4	0	24
46	african_13.jpg	1	6	6	0	24
46	african_16.jpg	1	3	5	0	24
46	african_18.jpg	1	4	2	0	24
46	african_19.jpg	1	4	2	0	24
46	african_25.jpg	1	4	2	0	24
46	african_29.jpg	1	3	6	0	24
46	african_3.jpg	1	2	3	0	24
46	african_30.jpg	1	3	3	0	24
46	african_31.jpg	1	3	2	0	24
46	african_32.jpg	1	2	4	0	24
46	african_34.jpg	1	3	7	0	24
46	african_35.jpg	1	6	4	0	24
46	african_37.jpg	1	6	5	0	24
46	african_38.jpg	1	4	4	0	24
46	african_41.jpg	1	1	6	0	24
46	african_43.jpg	1	5	6	0	24
46	african_45.jpg	1	4	5	0	24
46	african_46.jpg	1	2	4	0	24
46	african_49.jpg	1	2	4	0	24
46	african_5.jpg	1	5	3	0	24
46	african_52.jpg	1	3	3	0	24
46	african_56.jpg	1	5	3	0	24
46	african_59.jpg	1	5	2	0	24
46	african_64.jpg	1	4	5	0	24
46	african_65.jpg	1	4	4	0	24
46	african_67.jpg	1	2	4	0	24
46	african_71.jpg	1	4	5	0	24
46	african_74.jpg	1	4	6	0	24
46	african_77.jpg	1	3	7	0	24
46	african_82.jpg	1	5	5	0	24
46	african_85.jpg	1	4	6	0	24
46	african_86.jpg	1	3	6	0	24
46	african_91.jpg	1	3	3	0	24
46	dog_101.jpg	2	1	6	0	24
46	dog_104.jpg	2	2	5	0	24
46	dog_106.jpg	2	6	5	0	24
46	dog_112.jpg	2	3	4	0	24
46	dog_113.jpg	2	5	4	0	24
46	dog_19.jpg	2	6	4	0	24
46	dog_30.jpg	2	5	5	0	24
46	dog_37.jpg	2	3	4	0	24
46	dog_55.jpg	2	1	3	0	24
46	dog_56.jpg	2	2	6	0	24
46	dog_57.jpg	2	3	5	0	24
46	dog_58.jpg	2	1	4	0	24
46	dog_59.jpg	2	1	5	0	24
46	dog_60.jpg	2	1	5	0	24
46	dog_62.jpg	2	3	4	0	24
46	dog_68.jpg	2	2	4	0	24
46	dog_73.jpg	2	2	4	0	24
46	dog_74.jpg	2	5	3	0	24
46	dog_78.jpg	2	5	5	0	24
46	dog_80.jpg	2	5	5	0	24
46	dog_81.jpg	2	1	5	0	24
46	dog_83.jpg	2	5	5	0	24
46	dog_88.jpg	2	6	6	0	24
46	dog_93.jpg	2	3	4	0	24
46	dog_95.jpg	2	5	5	0	24
46	dog_97.jpg	2	5	3	0	24
46	dog_98.jpg	2	6	4	0	24
46	dog01.jpg	2	7	6	0	24
46	dog04.jpg	2	7	5	0	24
46	dog05.jpg	2	6	3	0	24
46	dog10.jpg	2	5	5	0	24
46	dog19.jpg	2	3	5	0	24
46	dog20.jpg	2	2	5	0	24
46	dog21.jpg	2	6	5	0	24
46	dog26.jpg	2	3	5	0	24
46	dog30.jpg	2	5	5	0	24
46	dog32.jpg	2	1	3	0	24
46	dog33.jpg	2	7	4	0	24
46	dog36.jpg	2	4	3	0	24
46	dog37.jpg	2	1	3	0	24
47	caucasian_10.jpg	0	7	2	0	20
47	caucasian_100.jpg	0	6	2	0	20
47	caucasian_11.jpg	0	3	3	0	20
47	caucasian_12.jpg	0	6	3	0	20
47	caucasian_13.jpg	0	3	5	0	20
47	caucasian_14.jpg	0	5	5	0	20
47	caucasian_18.jpg	0	6	3	0	20
47	caucasian_19.jpg	0	5	2	0	20
47	caucasian_20.jpg	0	6	2	0	20
47	caucasian_21.jpg	0	6	2	0	20
47	caucasian_23.jpg	0	5	3	0	20
47	caucasian_25.jpg	0	5	2	0	20
47	caucasian_27.jpg	0	3	3	0	20
47	caucasian_28.jpg	0	7	2	0	20
47	caucasian_33.jpg	0	6	2	0	20
47	caucasian_35.jpg	0	3	5	0	20
47	caucasian_40.jpg	0	6	3	0	20
47	caucasian_43.jpg	0	6	3	0	20
47	caucasian_5.jpg	0	6	3	0	20
47	caucasian_51.jpg	0	3	5	0	20
47	caucasian_53.jpg	0	3	5	0	20
47	caucasian_55.jpg	0	3	3	0	20
47	caucasian_57.jpg	0	5	3	0	20
47	caucasian_6.jpg	0	7	3	0	20
47	caucasian_60.jpg	0	2	6	0	20
47	caucasian_61.jpg	0	3	5	0	20
47	caucasian_62.jpg	0	1	5	0	20
47	caucasian_64.jpg	0	2	5	0	20
47	caucasian_69.jpg	0	1	6	0	20
47	caucasian_71.jpg	0	3	5	0	20
47	caucasian_72.jpg	0	3	5	0	20
47	caucasian_77.jpg	0	3	5	0	20
47	caucasian_79.jpg	0	1	5	0	20
47	caucasian_82.jpg	0	2	5	0	20
47	caucasian_86.jpg	0	3	5	0	20
47	caucasian_87.jpg	0	2	6	0	20
47	caucasian_91.jpg	0	2	6	0	20
47	caucasian_93.jpg	0	2	5	0	20
47	caucasian_95.jpg	0	3	6	0	20
47	caucasian_99.jpg	0	2	6	0	20
47	african_10.jpg	1	4	5	0	20
47	african_100.jpg	1	2	5	0	20
47	african_103.jpg	1	4	5	0	20
47	african_104.jpg	1	3	5	0	20
47	african_107.jpg	1	2	5	0	20
47	african_11.jpg	1	3	6	0	20
47	african_12.jpg	1	3	6	0	20
47	african_13.jpg	1	5	6	0	20
47	african_16.jpg	1	3	5	0	20
47	african_18.jpg	1	6	2	0	20
47	african_19.jpg	1	6	5	0	20
47	african_25.jpg	1	4	5	0	20
47	african_29.jpg	1	2	6	0	20
47	african_3.jpg	1	2	5	0	20
47	african_30.jpg	1	4	5	0	20
47	african_31.jpg	1	2	5	0	20
47	african_32.jpg	1	3	5	0	20
47	african_34.jpg	1	2	6	0	20
47	african_35.jpg	1	6	3	0	20
47	african_37.jpg	1	2	6	0	20
47	african_38.jpg	1	4	3	0	20
47	african_41.jpg	1	1	5	0	20
47	african_43.jpg	1	2	6	0	20
47	african_45.jpg	1	3	6	0	20
47	african_46.jpg	1	3	6	0	20
47	african_49.jpg	1	5	5	0	20
47	african_5.jpg	1	7	3	0	20
47	african_52.jpg	1	5	3	0	20
47	african_56.jpg	1	6	2	0	20
47	african_59.jpg	1	5	2	0	20
47	african_64.jpg	1	5	6	0	20
47	african_65.jpg	1	6	3	0	20
47	african_67.jpg	1	3	5	0	20
47	african_71.jpg	1	4	3	0	20
47	african_74.jpg	1	2	6	0	20
47	african_77.jpg	1	3	7	0	20
47	african_82.jpg	1	6	5	0	20
47	african_85.jpg	1	2	3	0	20
47	african_86.jpg	1	2	6	0	20
47	african_91.jpg	1	6	3	0	20
47	dog_101.jpg	2	2	5	0	20
47	dog_104.jpg	2	3	3	0	20
47	dog_106.jpg	2	7	3	0	20
47	dog_112.jpg	2	1	5	0	20
47	dog_113.jpg	2	6	5	0	20
47	dog_19.jpg	2	7	2	0	20
47	dog_30.jpg	2	6	3	0	20
47	dog_37.jpg	2	5	5	0	20
47	dog_55.jpg	2	3	5	0	20
47	dog_56.jpg	2	3	5	0	20
47	dog_57.jpg	2	1	6	0	20
47	dog_58.jpg	2	1	5	0	20
47	dog_59.jpg	2	3	5	0	20
47	dog_60.jpg	2	1	6	0	20
47	dog_62.jpg	2	3	5	0	20
47	dog_68.jpg	2	3	5	0	20
47	dog_73.jpg	2	6	5	0	20
47	dog_74.jpg	2	5	5	0	20
47	dog_78.jpg	2	3	3	0	20
47	dog_80.jpg	2	3	5	0	20
47	dog_81.jpg	2	3	6	0	20
47	dog_83.jpg	2	2	5	0	20
47	dog_88.jpg	2	6	3	0	20
47	dog_93.jpg	2	3	5	0	20
47	dog_95.jpg	2	4	5	0	20
47	dog_97.jpg	2	6	2	0	20
47	dog_98.jpg	2	6	3	0	20
47	dog01.jpg	2	3	3	0	20
47	dog04.jpg	2	5	3	0	20
47	dog05.jpg	2	2	6	0	20
47	dog10.jpg	2	3	3	0	20
47	dog19.jpg	2	3	6	0	20
47	dog20.jpg	2	2	5	0	20
47	dog21.jpg	2	6	2	0	20
47	dog26.jpg	2	2	6	0	20
47	dog30.jpg	2	2	6	0	20
47	dog32.jpg	2	2	5	0	20
47	dog33.jpg	2	4	3	0	20
47	dog36.jpg	2	4	3	0	20
47	dog37.jpg	2	1	5	0	20
48	caucasian_10.jpg	0	7	2	1	21
48	caucasian_100.jpg	0	5	2	1	21
48	caucasian_11.jpg	0	6	2	1	21
48	caucasian_12.jpg	0	5	2	1	21
48	caucasian_13.jpg	0	6	2	1	21
48	caucasian_14.jpg	0	7	2	1	21
48	caucasian_18.jpg	0	7	2	1	21
48	caucasian_19.jpg	0	5	4	1	21
48	caucasian_20.jpg	0	7	2	1	21
48	caucasian_21.jpg	0	7	2	1	21
48	caucasian_23.jpg	0	6	2	1	21
48	caucasian_25.jpg	0	6	2	1	21
48	caucasian_27.jpg	0	5	2	1	21
48	caucasian_28.jpg	0	5	2	1	21
48	caucasian_33.jpg	0	6	2	1	21
48	caucasian_35.jpg	0	3	5	1	21
48	caucasian_40.jpg	0	6	2	1	21
48	caucasian_43.jpg	0	5	3	1	21
48	caucasian_5.jpg	0	7	2	1	21
48	caucasian_51.jpg	0	4	5	1	21
48	caucasian_53.jpg	0	6	4	1	21
48	caucasian_55.jpg	0	4	3	1	21
48	caucasian_57.jpg	0	4	3	1	21
48	caucasian_6.jpg	0	7	2	1	21
48	caucasian_60.jpg	0	2	3	1	21
48	caucasian_61.jpg	0	4	2	1	21
48	caucasian_62.jpg	0	3	3	1	21
48	caucasian_64.jpg	0	4	3	1	21
48	caucasian_69.jpg	0	6	2	1	21
48	caucasian_71.jpg	0	6	5	1	21
48	caucasian_72.jpg	0	3	5	1	21
48	caucasian_77.jpg	0	4	4	1	21
48	caucasian_79.jpg	0	4	2	1	21
48	caucasian_82.jpg	0	4	3	1	21
48	caucasian_86.jpg	0	4	4	1	21
48	caucasian_87.jpg	0	4	2	1	21
48	caucasian_91.jpg	0	5	5	1	21
48	caucasian_93.jpg	0	5	5	1	21
48	caucasian_95.jpg	0	4	3	1	21
48	caucasian_99.jpg	0	4	4	1	21
48	african_10.jpg	1	5	3	1	21
48	african_100.jpg	1	2	2	1	21
48	african_103.jpg	1	6	3	1	21
48	african_104.jpg	1	6	3	1	21
48	african_107.jpg	1	4	4	1	21
48	african_11.jpg	1	2	3	1	21
48	african_12.jpg	1	6	6	1	21
48	african_13.jpg	1	5	4	1	21
48	african_16.jpg	1	3	3	1	21
48	african_18.jpg	1	4	4	1	21
48	african_19.jpg	1	7	3	1	21
48	african_25.jpg	1	4	5	1	21
48	african_29.jpg	1	4	5	1	21
48	african_3.jpg	1	3	5	1	21
48	african_30.jpg	1	3	3	1	21
48	african_31.jpg	1	2	4	1	21
48	african_32.jpg	1	6	3	1	21
48	african_34.jpg	1	2	4	1	21
48	african_35.jpg	1	7	3	1	21
48	african_37.jpg	1	5	3	1	21
48	african_38.jpg	1	6	3	1	21
48	african_41.jpg	1	2	5	1	21
48	african_43.jpg	1	2	5	1	21
48	african_45.jpg	1	4	4	1	21
48	african_46.jpg	1	2	3	1	21
48	african_49.jpg	1	6	2	1	21
48	african_5.jpg	1	6	3	1	21
48	african_52.jpg	1	5	2	1	21
48	african_56.jpg	1	5	2	1	21
48	african_59.jpg	1	6	4	1	21
48	african_64.jpg	1	5	5	1	21
48	african_65.jpg	1	6	4	1	21
48	african_67.jpg	1	2	4	1	21
48	african_71.jpg	1	4	5	1	21
48	african_74.jpg	1	5	5	1	21
48	african_77.jpg	1	5	3	1	21
48	african_82.jpg	1	6	2	1	21
48	african_85.jpg	1	3	3	1	21
48	african_86.jpg	1	5	4	1	21
48	african_91.jpg	1	6	3	1	21
48	dog_101.jpg	2	3	5	1	21
48	dog_104.jpg	2	1	6	1	21
48	dog_106.jpg	2	6	6	1	21
48	dog_112.jpg	2	1	4	1	21
48	dog_113.jpg	2	6	5	1	21
48	dog_19.jpg	2	4	3	1	21
48	dog_30.jpg	2	5	4	1	21
48	dog_37.jpg	2	1	5	1	21
48	dog_55.jpg	2	7	4	1	21
48	dog_56.jpg	2	5	5	1	21
48	dog_57.jpg	2	2	4	1	21
48	dog_58.jpg	2	1	5	1	21
48	dog_59.jpg	2	1	4	1	21
48	dog_60.jpg	2	1	6	1	21
48	dog_62.jpg	2	1	4	1	21
48	dog_68.jpg	2	3	2	1	21
48	dog_73.jpg	2	2	3	1	21
48	dog_74.jpg	2	3	3	1	21
48	dog_78.jpg	2	5	4	1	21
48	dog_80.jpg	2	5	3	1	21
48	dog_81.jpg	2	2	5	1	21
48	dog_83.jpg	2	4	3	1	21
48	dog_88.jpg	2	5	4	1	21
48	dog_93.jpg	2	4	5	1	21
48	dog_95.jpg	2	4	4	1	21
48	dog_97.jpg	2	5	4	1	21
48	dog_98.jpg	2	4	5	1	21
48	dog01.jpg	2	5	4	1	21
48	dog04.jpg	2	4	4	1	21
48	dog05.jpg	2	5	6	1	21
48	dog10.jpg	2	7	3	1	21
48	dog19.jpg	2	1	6	1	21
48	dog20.jpg	2	6	6	1	21
48	dog21.jpg	2	6	5	1	21
48	dog26.jpg	2	2	5	1	21
48	dog30.jpg	2	4	4	1	21
48	dog32.jpg	2	1	2	1	21
48	dog33.jpg	2	5	5	1	21
48	dog36.jpg	2	1	2	1	21
48	dog37.jpg	2	1	2	1	21
49	caucasian_10.jpg	0	6	3	0	21
49	caucasian_100.jpg	0	6	2	0	21
49	caucasian_11.jpg	0	5	3	0	21
49	caucasian_12.jpg	0	5	2	0	21
49	caucasian_13.jpg	0	3	2	0	21
49	caucasian_14.jpg	0	6	3	0	21
49	caucasian_18.jpg	0	5	2	0	21
49	caucasian_19.jpg	0	5	2	0	21
49	caucasian_20.jpg	0	4	3	0	21
49	caucasian_21.jpg	0	5	3	0	21
49	caucasian_23.jpg	0	5	3	0	21
49	caucasian_25.jpg	0	6	3	0	21
49	caucasian_27.jpg	0	5	3	0	21
49	caucasian_28.jpg	0	4	2	0	21
49	caucasian_33.jpg	0	5	3	0	21
49	caucasian_35.jpg	0	4	3	0	21
49	caucasian_40.jpg	0	6	3	0	21
49	caucasian_43.jpg	0	5	3	0	21
49	caucasian_5.jpg	0	5	3	0	21
49	caucasian_51.jpg	0	5	3	0	21
49	caucasian_53.jpg	0	4	2	0	21
49	caucasian_55.jpg	0	3	3	0	21
49	caucasian_57.jpg	0	3	3	0	21
49	caucasian_6.jpg	0	4	3	0	21
49	caucasian_60.jpg	0	3	3	0	21
49	caucasian_61.jpg	0	6	3	0	21
49	caucasian_62.jpg	0	5	3	0	21
49	caucasian_64.jpg	0	3	3	0	21
49	caucasian_69.jpg	0	4	3	0	21
49	caucasian_71.jpg	0	3	3	0	21
49	caucasian_72.jpg	0	2	3	0	21
49	caucasian_77.jpg	0	2	3	0	21
49	caucasian_79.jpg	0	3	3	0	21
49	caucasian_82.jpg	0	4	2	0	21
49	caucasian_86.jpg	0	3	3	0	21
49	caucasian_87.jpg	0	5	3	0	21
49	caucasian_91.jpg	0	3	3	0	21
49	caucasian_93.jpg	0	4	3	0	21
49	caucasian_95.jpg	0	3	3	0	21
49	caucasian_99.jpg	0	2	3	0	21
49	african_10.jpg	1	3	5	0	21
49	african_100.jpg	1	3	5	0	21
49	african_103.jpg	1	4	5	0	21
49	african_104.jpg	1	4	5	0	21
49	african_107.jpg	1	3	5	0	21
49	african_11.jpg	1	4	6	0	21
49	african_12.jpg	1	5	6	0	21
49	african_13.jpg	1	7	6	0	21
49	african_16.jpg	1	4	4	0	21
49	african_18.jpg	1	3	4	0	21
49	african_19.jpg	1	4	4	0	21
49	african_25.jpg	1	3	4	0	21
49	african_29.jpg	1	5	5	0	21
49	african_3.jpg	1	4	4	0	21
49	african_30.jpg	1	4	5	0	21
49	african_31.jpg	1	3	5	0	21
49	african_32.jpg	1	5	6	0	21
49	african_34.jpg	1	2	6	0	21
49	african_35.jpg	1	7	5	0	21
49	african_37.jpg	1	3	5	0	21
49	african_38.jpg	1	6	4	0	21
49	african_41.jpg	1	3	4	0	21
49	african_43.jpg	1	2	5	0	21
49	african_45.jpg	1	5	5	0	21
49	african_46.jpg	1	3	4	0	21
49	african_49.jpg	1	6	4	0	21
49	african_5.jpg	1	5	4	0	21
49	african_52.jpg	1	6	4	0	21
49	african_56.jpg	1	4	4	0	21
49	african_59.jpg	1	4	5	0	21
49	african_64.jpg	1	4	6	0	21
49	african_65.jpg	1	6	5	0	21
49	african_67.jpg	1	2	5	0	21
49	african_71.jpg	1	5	4	0	21
49	african_74.jpg	1	3	6	0	21
49	african_77.jpg	1	3	7	0	21
49	african_82.jpg	1	4	4	0	21
49	african_85.jpg	1	3	6	0	21
49	african_86.jpg	1	3	7	0	21
49	african_91.jpg	1	7	4	0	21
49	dog_101.jpg	2	1	3	0	21
49	dog_104.jpg	2	4	3	0	21
49	dog_106.jpg	2	1	3	0	21
49	dog_112.jpg	2	1	3	0	21
49	dog_113.jpg	2	5	3	0	21
49	dog_19.jpg	2	4	3	0	21
49	dog_30.jpg	2	7	3	0	21
49	dog_37.jpg	2	4	3	0	21
49	dog_55.jpg	2	1	3	0	21
49	dog_56.jpg	2	3	3	0	21
49	dog_57.jpg	2	2	3	0	21
49	dog_58.jpg	2	1	5	0	21
49	dog_59.jpg	2	3	3	0	21
49	dog_60.jpg	2	1	2	0	21
49	dog_62.jpg	2	3	3	0	21
49	dog_68.jpg	2	2	3	0	21
49	dog_73.jpg	2	3	2	0	21
49	dog_74.jpg	2	6	3	0	21
49	dog_78.jpg	2	5	3	0	21
49	dog_80.jpg	2	4	3	0	21
49	dog_81.jpg	2	1	2	0	21
49	dog_83.jpg	2	6	3	0	21
49	dog_88.jpg	2	4	2	0	21
49	dog_93.jpg	2	6	3	0	21
49	dog_95.jpg	2	3	3	0	21
49	dog_97.jpg	2	4	3	0	21
49	dog_98.jpg	2	5	2	0	21
49	dog01.jpg	2	4	3	0	21
49	dog04.jpg	2	4	3	0	21
49	dog05.jpg	2	6	3	0	21
49	dog10.jpg	2	6	3	0	21
49	dog19.jpg	2	3	3	0	21
49	dog20.jpg	2	3	3	0	21
49	dog21.jpg	2	5	3	0	21
49	dog26.jpg	2	2	3	0	21
49	dog30.jpg	2	5	3	0	21
49	dog32.jpg	2	3	3	0	21
49	dog33.jpg	2	5	3	0	21
49	dog36.jpg	2	2	3	0	21
49	dog37.jpg	2	2	3	0	21
50	caucasian_10.jpg	0	5	4	1	17
50	caucasian_100.jpg	0	7	4	1	17
50	caucasian_11.jpg	0	5	4	1	17
50	caucasian_12.jpg	0	6	4	1	17
50	caucasian_13.jpg	0	6	4	1	17
50	caucasian_14.jpg	0	6	5	1	17
50	caucasian_18.jpg	0	6	4	1	17
50	caucasian_19.jpg	0	4	4	1	17
50	caucasian_20.jpg	0	6	4	1	17
50	caucasian_21.jpg	0	6	4	1	17
50	caucasian_23.jpg	0	6	4	1	17
50	caucasian_25.jpg	0	7	4	1	17
50	caucasian_27.jpg	0	6	4	1	17
50	caucasian_28.jpg	0	5	4	1	17
50	caucasian_33.jpg	0	7	4	1	17
50	caucasian_35.jpg	0	7	4	1	17
50	caucasian_40.jpg	0	4	4	1	17
50	caucasian_43.jpg	0	6	4	1	17
50	caucasian_5.jpg	0	6	4	1	17
50	caucasian_51.jpg	0	6	6	1	17
50	caucasian_53.jpg	0	3	4	1	17
50	caucasian_55.jpg	0	6	5	1	17
50	caucasian_57.jpg	0	7	4	1	17
50	caucasian_6.jpg	0	3	4	1	17
50	caucasian_60.jpg	0	5	4	1	17
50	caucasian_61.jpg	0	5	4	1	17
50	caucasian_62.jpg	0	5	4	1	17
50	caucasian_64.jpg	0	6	4	1	17
50	caucasian_69.jpg	0	3	4	1	17
50	caucasian_71.jpg	0	6	4	1	17
50	caucasian_72.jpg	0	4	4	1	17
50	caucasian_77.jpg	0	4	5	1	17
50	caucasian_79.jpg	0	3	4	1	17
50	caucasian_82.jpg	0	3	4	1	17
50	caucasian_86.jpg	0	6	4	1	17
50	caucasian_87.jpg	0	4	4	1	17
50	caucasian_91.jpg	0	4	4	1	17
50	caucasian_93.jpg	0	6	4	1	17
50	caucasian_95.jpg	0	5	5	1	17
50	caucasian_99.jpg	0	6	4	1	17
50	african_10.jpg	1	6	4	1	17
50	african_100.jpg	1	5	4	1	17
50	african_103.jpg	1	4	4	1	17
50	african_104.jpg	1	5	4	1	17
50	african_107.jpg	1	3	4	1	17
50	african_11.jpg	1	4	5	1	17
50	african_12.jpg	1	7	4	1	17
50	african_13.jpg	1	7	5	1	17
50	african_16.jpg	1	4	5	1	17
50	african_18.jpg	1	6	5	1	17
50	african_19.jpg	1	4	5	1	17
50	african_25.jpg	1	5	4	1	17
50	african_29.jpg	1	4	6	1	17
50	african_3.jpg	1	5	5	1	17
50	african_30.jpg	1	6	5	1	17
50	african_31.jpg	1	4	4	1	17
50	african_32.jpg	1	4	5	1	17
50	african_34.jpg	1	4	4	1	17
50	african_35.jpg	1	7	4	1	17
50	african_37.jpg	1	7	5	1	17
50	african_38.jpg	1	7	4	1	17
50	african_41.jpg	1	4	5	1	17
50	african_43.jpg	1	4	6	1	17
50	african_45.jpg	1	4	6	1	17
50	african_46.jpg	1	5	4	1	17
50	african_49.jpg	1	7	4	1	17
50	african_5.jpg	1	7	4	1	17
50	african_52.jpg	1	7	4	1	17
50	african_56.jpg	1	7	4	1	17
50	african_59.jpg	1	5	5	1	17
50	african_64.jpg	1	6	5	1	17
50	african_65.jpg	1	5	4	1	17
50	african_67.jpg	1	3	5	1	17
50	african_71.jpg	1	6	4	1	17
50	african_74.jpg	1	3	5	1	17
50	african_77.jpg	1	5	4	1	17
50	african_82.jpg	1	6	4	1	17
50	african_85.jpg	1	3	5	1	17
50	african_86.jpg	1	6	5	1	17
50	african_91.jpg	1	4	4	1	17
50	dog_101.jpg	2	4	4	1	17
50	dog_104.jpg	2	7	4	1	17
50	dog_106.jpg	2	2	5	1	17
50	dog_112.jpg	2	3	4	1	17
50	dog_113.jpg	2	6	4	1	17
50	dog_19.jpg	2	7	4	1	17
50	dog_30.jpg	2	4	4	1	17
50	dog_37.jpg	2	7	4	1	17
50	dog_55.jpg	2	4	4	1	17
50	dog_56.jpg	2	6	5	1	17
50	dog_57.jpg	2	7	4	1	17
50	dog_58.jpg	2	3	4	1	17
50	dog_59.jpg	2	2	4	1	17
50	dog_60.jpg	2	2	4	1	17
50	dog_62.jpg	2	3	4	1	17
50	dog_68.jpg	2	4	4	1	17
50	dog_73.jpg	2	7	4	1	17
50	dog_74.jpg	2	7	4	1	17
50	dog_78.jpg	2	7	4	1	17
50	dog_80.jpg	2	7	4	1	17
50	dog_81.jpg	2	6	4	1	17
50	dog_83.jpg	2	7	4	1	17
50	dog_88.jpg	2	4	4	1	17
50	dog_93.jpg	2	6	4	1	17
50	dog_95.jpg	2	4	4	1	17
50	dog_97.jpg	2	6	4	1	17
50	dog_98.jpg	2	6	4	1	17
50	dog01.jpg	2	7	4	1	17
50	dog04.jpg	2	7	4	1	17
50	dog05.jpg	2	6	4	1	17
50	dog10.jpg	2	7	4	1	17
50	dog19.jpg	2	5	4	1	17
50	dog20.jpg	2	4	4	1	17
50	dog21.jpg	2	7	4	1	17
50	dog26.jpg	2	6	4	1	17
50	dog30.jpg	2	4	4	1	17
50	dog32.jpg	2	6	4	1	17
50	dog33.jpg	2	2	4	1	17
50	dog36.jpg	2	5	4	1	17
50	dog37.jpg	2	4	4	1	17
51	caucasian_10.jpg	0	5	1	0	24
51	caucasian_100.jpg	0	3	3	0	24
51	caucasian_11.jpg	0	1	3	0	24
51	caucasian_12.jpg	0	3	6	0	24
51	caucasian_13.jpg	0	3	3	0	24
51	caucasian_14.jpg	0	2	6	0	24
51	caucasian_18.jpg	0	4	3	0	24
51	caucasian_19.jpg	0	4	5	0	24
51	caucasian_20.jpg	0	3	2	0	24
51	caucasian_21.jpg	0	4	2	0	24
51	caucasian_23.jpg	0	3	2	0	24
51	caucasian_25.jpg	0	3	5	0	24
51	caucasian_27.jpg	0	2	2	0	24
51	caucasian_28.jpg	0	5	1	0	24
51	caucasian_33.jpg	0	4	5	0	24
51	caucasian_35.jpg	0	3	3	0	24
51	caucasian_40.jpg	0	5	2	0	24
51	caucasian_43.jpg	0	3	6	0	24
51	caucasian_5.jpg	0	3	7	0	24
51	caucasian_51.jpg	0	1	7	0	24
51	caucasian_53.jpg	0	2	6	0	24
51	caucasian_55.jpg	0	2	4	0	24
51	caucasian_57.jpg	0	1	6	0	24
51	caucasian_6.jpg	0	2	2	0	24
51	caucasian_60.jpg	0	2	7	0	24
51	caucasian_61.jpg	0	1	5	0	24
51	caucasian_62.jpg	0	3	4	0	24
51	caucasian_64.jpg	0	2	5	0	24
51	caucasian_69.jpg	0	2	3	0	24
51	caucasian_71.jpg	0	1	5	0	24
51	caucasian_72.jpg	0	2	6	0	24
51	caucasian_77.jpg	0	2	3	0	24
51	caucasian_79.jpg	0	2	5	0	24
51	caucasian_82.jpg	0	2	5	0	24
51	caucasian_86.jpg	0	1	3	0	24
51	caucasian_87.jpg	0	2	7	0	24
51	caucasian_91.jpg	0	1	6	0	24
51	caucasian_93.jpg	0	1	2	0	24
51	caucasian_95.jpg	0	1	5	0	24
51	caucasian_99.jpg	0	2	6	0	24
51	african_10.jpg	1	3	5	0	24
51	african_100.jpg	1	3	3	0	24
51	african_103.jpg	1	2	4	0	24
51	african_104.jpg	1	3	5	0	24
51	african_107.jpg	1	3	4	0	24
51	african_11.jpg	1	2	2	0	24
51	african_12.jpg	1	3	5	0	24
51	african_13.jpg	1	4	1	0	24
51	african_16.jpg	1	2	3	0	24
51	african_18.jpg	1	5	2	0	24
51	african_19.jpg	1	2	5	0	24
51	african_25.jpg	1	3	4	0	24
51	african_29.jpg	1	2	2	0	24
51	african_3.jpg	1	2	3	0	24
51	african_30.jpg	1	2	2	0	24
51	african_31.jpg	1	1	3	0	24
51	african_32.jpg	1	3	2	0	24
51	african_34.jpg	1	3	1	0	24
51	african_35.jpg	1	4	3	0	24
51	african_37.jpg	1	4	2	0	24
51	african_38.jpg	1	3	5	0	24
51	african_41.jpg	1	2	4	0	24
51	african_43.jpg	1	2	2	0	24
51	african_45.jpg	1	2	2	0	24
51	african_46.jpg	1	3	5	0	24
51	african_49.jpg	1	1	6	0	24
51	african_5.jpg	1	1	4	0	24
51	african_52.jpg	1	2	2	0	24
51	african_56.jpg	1	3	4	0	24
51	african_59.jpg	1	3	3	0	24
51	african_64.jpg	1	3	5	0	24
51	african_65.jpg	1	5	6	0	24
51	african_67.jpg	1	2	5	0	24
51	african_71.jpg	1	1	4	0	24
51	african_74.jpg	1	3	5	0	24
51	african_77.jpg	1	2	6	0	24
51	african_82.jpg	1	2	3	0	24
51	african_85.jpg	1	3	2	0	24
51	african_86.jpg	1	3	3	0	24
51	african_91.jpg	1	3	5	0	24
51	dog_101.jpg	2	3	1	0	24
51	dog_104.jpg	2	2	1	0	24
51	dog_106.jpg	2	5	1	0	24
51	dog_112.jpg	2	4	1	0	24
51	dog_113.jpg	2	3	1	0	24
51	dog_19.jpg	2	6	1	0	24
51	dog_30.jpg	2	6	1	0	24
51	dog_37.jpg	2	5	1	0	24
51	dog_55.jpg	2	1	1	0	24
51	dog_56.jpg	2	2	2	0	24
51	dog_57.jpg	2	5	1	0	24
51	dog_58.jpg	2	2	1	0	24
51	dog_59.jpg	2	2	1	0	24
51	dog_60.jpg	2	4	1	0	24
51	dog_62.jpg	2	2	1	0	24
51	dog_68.jpg	2	3	1	0	24
51	dog_73.jpg	2	6	1	0	24
51	dog_74.jpg	2	6	1	0	24
51	dog_78.jpg	2	6	1	0	24
51	dog_80.jpg	2	6	1	0	24
51	dog_81.jpg	2	4	1	0	24
51	dog_83.jpg	2	6	1	0	24
51	dog_88.jpg	2	6	1	0	24
51	dog_93.jpg	2	6	1	0	24
51	dog_95.jpg	2	4	1	0	24
51	dog_97.jpg	2	5	1	0	24
51	dog_98.jpg	2	3	1	0	24
51	dog01.jpg	2	5	1	0	24
51	dog04.jpg	2	4	1	0	24
51	dog05.jpg	2	5	1	0	24
51	dog10.jpg	2	6	1	0	24
51	dog19.jpg	2	3	1	0	24
51	dog20.jpg	2	1	1	0	24
51	dog21.jpg	2	6	1	0	24
51	dog26.jpg	2	3	1	0	24
51	dog30.jpg	2	2	1	0	24
51	dog32.jpg	2	1	1	0	24
51	dog33.jpg	2	4	1	0	24
51	dog36.jpg	2	3	1	0	24
51	dog37.jpg	2	2	1	0	24
52	caucasian_10.jpg	0	4	4	0	21
52	caucasian_100.jpg	0	4	4	0	21
52	caucasian_11.jpg	0	4	4	0	21
52	caucasian_12.jpg	0	4	4	0	21
52	caucasian_13.jpg	0	4	4	0	21
52	caucasian_14.jpg	0	4	5	0	21
52	caucasian_18.jpg	0	5	4	0	21
52	caucasian_19.jpg	0	4	4	0	21
52	caucasian_20.jpg	0	4	4	0	21
52	caucasian_21.jpg	0	4	4	0	21
52	caucasian_23.jpg	0	3	4	0	21
52	caucasian_25.jpg	0	3	4	0	21
52	caucasian_27.jpg	0	4	4	0	21
52	caucasian_28.jpg	0	4	4	0	21
52	caucasian_33.jpg	0	4	4	0	21
52	caucasian_35.jpg	0	5	4	0	21
52	caucasian_40.jpg	0	4	4	0	21
52	caucasian_43.jpg	0	6	4	0	21
52	caucasian_5.jpg	0	4	4	0	21
52	caucasian_51.jpg	0	4	5	0	21
52	caucasian_53.jpg	0	4	5	0	21
52	caucasian_55.jpg	0	4	3	0	21
52	caucasian_57.jpg	0	4	4	0	21
52	caucasian_6.jpg	0	4	4	0	21
52	caucasian_60.jpg	0	4	5	0	21
52	caucasian_61.jpg	0	4	4	0	21
52	caucasian_62.jpg	0	4	4	0	21
52	caucasian_64.jpg	0	5	5	0	21
52	caucasian_69.jpg	0	1	5	0	21
52	caucasian_71.jpg	0	5	6	0	21
52	caucasian_72.jpg	0	4	4	0	21
52	caucasian_77.jpg	0	4	5	0	21
52	caucasian_79.jpg	0	4	4	0	21
52	caucasian_82.jpg	0	5	4	0	21
52	caucasian_86.jpg	0	4	4	0	21
52	caucasian_87.jpg	0	2	4	0	21
52	caucasian_91.jpg	0	2	6	0	21
52	caucasian_93.jpg	0	2	4	0	21
52	caucasian_95.jpg	0	4	3	0	21
52	caucasian_99.jpg	0	4	4	0	21
52	african_10.jpg	1	3	5	0	21
52	african_100.jpg	1	4	3	0	21
52	african_103.jpg	1	4	5	0	21
52	african_104.jpg	1	2	6	0	21
52	african_107.jpg	1	1	6	0	21
52	african_11.jpg	1	1	5	0	21
52	african_12.jpg	1	5	4	0	21
52	african_13.jpg	1	6	3	0	21
52	african_16.jpg	1	4	4	0	21
52	african_18.jpg	1	3	4	0	21
52	african_19.jpg	1	3	5	0	21
52	african_25.jpg	1	4	4	0	21
52	african_29.jpg	1	4	5	0	21
52	african_3.jpg	1	1	5	0	21
52	african_30.jpg	1	5	3	0	21
52	african_31.jpg	1	4	4	0	21
52	african_32.jpg	1	1	4	0	21
52	african_34.jpg	1	5	5	0	21
52	african_35.jpg	1	4	4	0	21
52	african_37.jpg	1	5	5	0	21
52	african_38.jpg	1	2	4	0	21
52	african_41.jpg	1	2	5	0	21
52	african_43.jpg	1	1	6	0	21
52	african_45.jpg	1	4	5	0	21
52	african_46.jpg	1	2	6	0	21
52	african_49.jpg	1	4	4	0	21
52	african_5.jpg	1	5	4	0	21
52	african_52.jpg	1	2	3	0	21
52	african_56.jpg	1	4	3	0	21
52	african_59.jpg	1	4	4	0	21
52	african_64.jpg	1	4	7	0	21
52	african_65.jpg	1	4	2	0	21
52	african_67.jpg	1	1	5	0	21
52	african_71.jpg	1	4	5	0	21
52	african_74.jpg	1	4	5	0	21
52	african_77.jpg	1	4	5	0	21
52	african_82.jpg	1	6	3	0	21
52	african_85.jpg	1	2	5	0	21
52	african_86.jpg	1	4	5	0	21
52	african_91.jpg	1	2	4	0	21
52	dog_101.jpg	2	1	4	0	21
52	dog_104.jpg	2	3	4	0	21
52	dog_106.jpg	2	4	6	0	21
52	dog_112.jpg	2	1	4	0	21
52	dog_113.jpg	2	2	4	0	21
52	dog_19.jpg	2	4	4	0	21
52	dog_30.jpg	2	4	4	0	21
52	dog_37.jpg	2	4	4	0	21
52	dog_55.jpg	2	4	4	0	21
52	dog_56.jpg	2	4	4	0	21
52	dog_57.jpg	2	1	4	0	21
52	dog_58.jpg	2	4	4	0	21
52	dog_59.jpg	2	1	4	0	21
52	dog_60.jpg	2	1	4	0	21
52	dog_62.jpg	2	4	4	0	21
52	dog_68.jpg	2	4	4	0	21
52	dog_73.jpg	2	4	4	0	21
52	dog_74.jpg	2	5	4	0	21
52	dog_78.jpg	2	4	4	0	21
52	dog_80.jpg	2	5	4	0	21
52	dog_81.jpg	2	4	4	0	21
52	dog_83.jpg	2	1	4	0	21
52	dog_88.jpg	2	4	4	0	21
52	dog_93.jpg	2	1	4	0	21
52	dog_95.jpg	2	4	4	0	21
52	dog_97.jpg	2	4	4	0	21
52	dog_98.jpg	2	2	4	0	21
52	dog01.jpg	2	2	4	0	21
52	dog04.jpg	2	4	4	0	21
52	dog05.jpg	2	4	4	0	21
52	dog10.jpg	2	4	4	0	21
52	dog19.jpg	2	3	4	0	21
52	dog20.jpg	2	4	4	0	21
52	dog21.jpg	2	4	4	0	21
52	dog26.jpg	2	4	4	0	21
52	dog30.jpg	2	4	5	0	21
52	dog32.jpg	2	4	4	0	21
52	dog33.jpg	2	4	4	0	21
52	dog36.jpg	2	4	4	0	21
52	dog37.jpg	2	4	4	0	21
53	caucasian_10.jpg	0	3	3	1	20
53	caucasian_100.jpg	0	7	2	1	20
53	caucasian_11.jpg	0	5	2	1	20
53	caucasian_12.jpg	0	7	2	1	20
53	caucasian_13.jpg	0	6	5	1	20
53	caucasian_14.jpg	0	6	6	1	20
53	caucasian_18.jpg	0	7	4	1	20
53	caucasian_19.jpg	0	7	2	1	20
53	caucasian_20.jpg	0	3	3	1	20
53	caucasian_21.jpg	0	7	3	1	20
53	caucasian_23.jpg	0	6	5	1	20
53	caucasian_25.jpg	0	7	2	1	20
53	caucasian_27.jpg	0	7	3	1	20
53	caucasian_28.jpg	0	7	2	1	20
53	caucasian_33.jpg	0	7	1	1	20
53	caucasian_35.jpg	0	3	6	1	20
53	caucasian_40.jpg	0	7	3	1	20
53	caucasian_43.jpg	0	3	6	1	20
53	caucasian_5.jpg	0	5	5	1	20
53	caucasian_51.jpg	0	1	7	1	20
53	caucasian_53.jpg	0	4	5	1	20
53	caucasian_55.jpg	0	2	7	1	20
53	caucasian_57.jpg	0	3	6	1	20
53	caucasian_6.jpg	0	3	5	1	20
53	caucasian_60.jpg	0	2	3	1	20
53	caucasian_61.jpg	0	2	5	1	20
53	caucasian_62.jpg	0	5	6	1	20
53	caucasian_64.jpg	0	2	2	1	20
53	caucasian_69.jpg	0	2	6	1	20
53	caucasian_71.jpg	0	6	2	1	20
53	caucasian_72.jpg	0	2	7	1	20
53	caucasian_77.jpg	0	2	6	1	20
53	caucasian_79.jpg	0	2	6	1	20
53	caucasian_82.jpg	0	2	6	1	20
53	caucasian_86.jpg	0	3	5	1	20
53	caucasian_87.jpg	0	3	6	1	20
53	caucasian_91.jpg	0	2	6	1	20
53	caucasian_93.jpg	0	2	6	1	20
53	caucasian_95.jpg	0	3	6	1	20
53	caucasian_99.jpg	0	2	3	1	20
53	african_10.jpg	1	6	6	1	20
53	african_100.jpg	1	1	5	1	20
53	african_103.jpg	1	3	6	1	20
53	african_104.jpg	1	2	3	1	20
53	african_107.jpg	1	3	3	1	20
53	african_11.jpg	1	3	6	1	20
53	african_12.jpg	1	5	5	1	20
53	african_13.jpg	1	7	1	1	20
53	african_16.jpg	1	2	5	1	20
53	african_18.jpg	1	5	3	1	20
53	african_19.jpg	1	5	6	1	20
53	african_25.jpg	1	3	6	1	20
53	african_29.jpg	1	4	7	1	20
53	african_3.jpg	1	2	3	1	20
53	african_30.jpg	1	3	6	1	20
53	african_31.jpg	1	2	6	1	20
53	african_32.jpg	1	6	7	1	20
53	african_34.jpg	1	6	6	1	20
53	african_35.jpg	1	7	2	1	20
53	african_37.jpg	1	7	1	1	20
53	african_38.jpg	1	4	5	1	20
53	african_41.jpg	1	1	2	1	20
53	african_43.jpg	1	2	7	1	20
53	african_45.jpg	1	5	5	1	20
53	african_46.jpg	1	2	6	1	20
53	african_49.jpg	1	6	1	1	20
53	african_5.jpg	1	6	3	1	20
53	african_52.jpg	1	3	2	1	20
53	african_56.jpg	1	7	2	1	20
53	african_59.jpg	1	5	5	1	20
53	african_64.jpg	1	3	5	1	20
53	african_65.jpg	1	6	3	1	20
53	african_67.jpg	1	1	6	1	20
53	african_71.jpg	1	6	5	1	20
53	african_74.jpg	1	3	6	1	20
53	african_77.jpg	1	6	7	1	20
53	african_82.jpg	1	3	2	1	20
53	african_85.jpg	1	3	5	1	20
53	african_86.jpg	1	4	6	1	20
53	african_91.jpg	1	6	7	1	20
53	dog_101.jpg	2	1	6	1	20
53	dog_104.jpg	2	3	3	1	20
53	dog_106.jpg	2	7	3	1	20
53	dog_112.jpg	2	1	5	1	20
53	dog_113.jpg	2	6	2	1	20
53	dog_19.jpg	2	6	5	1	20
53	dog_30.jpg	2	6	6	1	20
53	dog_37.jpg	2	1	6	1	20
53	dog_55.jpg	2	1	5	1	20
53	dog_56.jpg	2	1	7	1	20
53	dog_57.jpg	2	1	3	1	20
53	dog_58.jpg	2	1	5	1	20
53	dog_59.jpg	2	1	7	1	20
53	dog_60.jpg	2	1	7	1	20
53	dog_62.jpg	2	2	6	1	20
53	dog_68.jpg	2	1	6	1	20
53	dog_73.jpg	2	2	5	1	20
53	dog_74.jpg	2	6	2	1	20
53	dog_78.jpg	2	5	3	1	20
53	dog_80.jpg	2	5	1	1	20
53	dog_81.jpg	2	2	6	1	20
53	dog_83.jpg	2	1	6	1	20
53	dog_88.jpg	2	5	5	1	20
53	dog_93.jpg	2	6	1	1	20
53	dog_95.jpg	2	4	2	1	20
53	dog_97.jpg	2	2	3	1	20
53	dog_98.jpg	2	5	5	1	20
53	dog01.jpg	2	5	5	1	20
53	dog04.jpg	2	4	3	1	20
53	dog05.jpg	2	6	2	1	20
53	dog10.jpg	2	6	2	1	20
53	dog19.jpg	2	4	5	1	20
53	dog20.jpg	2	1	7	1	20
53	dog21.jpg	2	5	2	1	20
53	dog26.jpg	2	2	6	1	20
53	dog30.jpg	2	2	5	1	20
53	dog32.jpg	2	1	3	1	20
53	dog33.jpg	2	3	6	1	20
53	dog36.jpg	2	3	6	1	20
53	dog37.jpg	2	1	6	1	20
54	caucasian_10.jpg	0	4	2	1	18
54	caucasian_100.jpg	0	1	2	1	18
54	caucasian_11.jpg	0	3	3	1	18
54	caucasian_12.jpg	0	6	2	1	18
54	caucasian_13.jpg	0	5	4	1	18
54	caucasian_14.jpg	0	5	5	1	18
54	caucasian_18.jpg	0	6	2	1	18
54	caucasian_19.jpg	0	3	3	1	18
54	caucasian_20.jpg	0	5	3	1	18
54	caucasian_21.jpg	0	7	2	1	18
54	caucasian_23.jpg	0	5	2	1	18
54	caucasian_25.jpg	0	6	2	1	18
54	caucasian_27.jpg	0	5	2	1	18
54	caucasian_28.jpg	0	4	1	1	18
54	caucasian_33.jpg	0	5	2	1	18
54	caucasian_35.jpg	0	3	3	1	18
54	caucasian_40.jpg	0	6	2	1	18
54	caucasian_43.jpg	0	4	3	1	18
54	caucasian_5.jpg	0	5	2	1	18
54	caucasian_51.jpg	0	2	6	1	18
54	caucasian_53.jpg	0	1	3	1	18
54	caucasian_55.jpg	0	1	5	1	18
54	caucasian_57.jpg	0	2	4	1	18
54	caucasian_6.jpg	0	5	3	1	18
54	caucasian_60.jpg	0	2	3	1	18
54	caucasian_61.jpg	0	1	5	1	18
54	caucasian_62.jpg	0	1	2	1	18
54	caucasian_64.jpg	0	2	3	1	18
54	caucasian_69.jpg	0	1	3	1	18
54	caucasian_71.jpg	0	1	4	1	18
54	caucasian_72.jpg	0	1	1	1	18
54	caucasian_77.jpg	0	2	5	1	18
54	caucasian_79.jpg	0	1	5	1	18
54	caucasian_82.jpg	0	4	2	1	18
54	caucasian_86.jpg	0	4	3	1	18
54	caucasian_87.jpg	0	2	3	1	18
54	caucasian_91.jpg	0	1	5	1	18
54	caucasian_93.jpg	0	3	2	1	18
54	caucasian_95.jpg	0	2	2	1	18
54	caucasian_99.jpg	0	1	5	1	18
54	african_10.jpg	1	4	3	1	18
54	african_100.jpg	1	1	2	1	18
54	african_103.jpg	1	3	3	1	18
54	african_104.jpg	1	1	2	1	18
54	african_107.jpg	1	1	3	1	18
54	african_11.jpg	1	1	3	1	18
54	african_12.jpg	1	2	6	1	18
54	african_13.jpg	1	3	2	1	18
54	african_16.jpg	1	1	5	1	18
54	african_18.jpg	1	4	2	1	18
54	african_19.jpg	1	3	4	1	18
54	african_25.jpg	1	1	2	1	18
54	african_29.jpg	1	2	3	1	18
54	african_3.jpg	1	1	2	1	18
54	african_30.jpg	1	1	1	1	18
54	african_31.jpg	1	1	2	1	18
54	african_32.jpg	1	3	4	1	18
54	african_34.jpg	1	2	1	1	18
54	african_35.jpg	1	4	2	1	18
54	african_37.jpg	1	2	2	1	18
54	african_38.jpg	1	4	2	1	18
54	african_41.jpg	1	1	5	1	18
54	african_43.jpg	1	1	5	1	18
54	african_45.jpg	1	4	2	1	18
54	african_46.jpg	1	2	2	1	18
54	african_49.jpg	1	5	2	1	18
54	african_5.jpg	1	5	2	1	18
54	african_52.jpg	1	3	2	1	18
54	african_56.jpg	1	4	2	1	18
54	african_59.jpg	1	3	3	1	18
54	african_64.jpg	1	2	6	1	18
54	african_65.jpg	1	5	2	1	18
54	african_67.jpg	1	1	5	1	18
54	african_71.jpg	1	5	3	1	18
54	african_74.jpg	1	1	5	1	18
54	african_77.jpg	1	1	5	1	18
54	african_82.jpg	1	3	2	1	18
54	african_85.jpg	1	1	5	1	18
54	african_86.jpg	1	1	5	1	18
54	african_91.jpg	1	4	3	1	18
54	dog_101.jpg	2	6	4	1	18
54	dog_104.jpg	2	6	4	1	18
54	dog_106.jpg	2	7	5	1	18
54	dog_112.jpg	2	6	4	1	18
54	dog_113.jpg	2	6	5	1	18
54	dog_19.jpg	2	7	3	1	18
54	dog_30.jpg	2	7	2	1	18
54	dog_37.jpg	2	6	6	1	18
54	dog_55.jpg	2	2	4	1	18
54	dog_56.jpg	2	6	5	1	18
54	dog_57.jpg	2	4	5	1	18
54	dog_58.jpg	2	4	4	1	18
54	dog_59.jpg	2	4	4	1	18
54	dog_60.jpg	2	4	4	1	18
54	dog_62.jpg	2	5	4	1	18
54	dog_68.jpg	2	5	4	1	18
54	dog_73.jpg	2	6	3	1	18
54	dog_74.jpg	2	7	4	1	18
54	dog_78.jpg	2	7	4	1	18
54	dog_80.jpg	2	7	4	1	18
54	dog_81.jpg	2	3	6	1	18
54	dog_83.jpg	2	7	5	1	18
54	dog_88.jpg	2	6	5	1	18
54	dog_93.jpg	2	4	5	1	18
54	dog_95.jpg	2	7	5	1	18
54	dog_97.jpg	2	6	3	1	18
54	dog_98.jpg	2	7	4	1	18
54	dog01.jpg	2	7	4	1	18
54	dog04.jpg	2	7	4	1	18
54	dog05.jpg	2	5	6	1	18
54	dog10.jpg	2	7	5	1	18
54	dog19.jpg	2	4	5	1	18
54	dog20.jpg	2	2	6	1	18
54	dog21.jpg	2	6	5	1	18
54	dog26.jpg	2	4	5	1	18
54	dog30.jpg	2	4	4	1	18
54	dog32.jpg	2	3	5	1	18
54	dog33.jpg	2	7	3	1	18
54	dog36.jpg	2	6	5	1	18
54	dog37.jpg	2	3	6	1	18
55	caucasian_10.jpg	0	6	1	1	20
55	caucasian_100.jpg	0	3	3	1	20
55	caucasian_11.jpg	0	2	4	1	20
55	caucasian_12.jpg	0	4	4	1	20
55	caucasian_13.jpg	0	5	3	1	20
55	caucasian_14.jpg	0	7	1	1	20
55	caucasian_18.jpg	0	4	4	1	20
55	caucasian_19.jpg	0	4	4	1	20
55	caucasian_20.jpg	0	6	1	1	20
55	caucasian_21.jpg	0	5	4	1	20
55	caucasian_23.jpg	0	5	2	1	20
55	caucasian_25.jpg	0	3	3	1	20
55	caucasian_27.jpg	0	2	3	1	20
55	caucasian_28.jpg	0	5	4	1	20
55	caucasian_33.jpg	0	3	4	1	20
55	caucasian_35.jpg	0	5	5	1	20
55	caucasian_40.jpg	0	6	4	1	20
55	caucasian_43.jpg	0	2	4	1	20
55	caucasian_5.jpg	0	7	1	1	20
55	caucasian_51.jpg	0	4	1	1	20
55	caucasian_53.jpg	0	3	2	1	20
55	caucasian_55.jpg	0	4	4	1	20
55	caucasian_57.jpg	0	2	2	1	20
55	caucasian_6.jpg	0	5	3	1	20
55	caucasian_60.jpg	0	2	3	1	20
55	caucasian_61.jpg	0	4	2	1	20
55	caucasian_62.jpg	0	2	4	1	20
55	caucasian_64.jpg	0	5	3	1	20
55	caucasian_69.jpg	0	3	2	1	20
55	caucasian_71.jpg	0	2	5	1	20
55	caucasian_72.jpg	0	5	4	1	20
55	caucasian_77.jpg	0	4	4	1	20
55	caucasian_79.jpg	0	3	2	1	20
55	caucasian_82.jpg	0	5	6	1	20
55	caucasian_86.jpg	0	3	4	1	20
55	caucasian_87.jpg	0	2	5	1	20
55	caucasian_91.jpg	0	3	5	1	20
55	caucasian_93.jpg	0	5	5	1	20
55	caucasian_95.jpg	0	3	5	1	20
55	caucasian_99.jpg	0	3	2	1	20
55	african_10.jpg	1	7	1	1	20
55	african_100.jpg	1	3	4	1	20
55	african_103.jpg	1	6	1	1	20
55	african_104.jpg	1	7	2	1	20
55	african_107.jpg	1	4	6	1	20
55	african_11.jpg	1	3	2	1	20
55	african_12.jpg	1	5	6	1	20
55	african_13.jpg	1	7	4	1	20
55	african_16.jpg	1	3	2	1	20
55	african_18.jpg	1	5	2	1	20
55	african_19.jpg	1	6	4	1	20
55	african_25.jpg	1	5	2	1	20
55	african_29.jpg	1	3	6	1	20
55	african_3.jpg	1	5	4	1	20
55	african_30.jpg	1	4	3	1	20
55	african_31.jpg	1	3	2	1	20
55	african_32.jpg	1	5	3	1	20
55	african_34.jpg	1	5	4	1	20
55	african_35.jpg	1	7	3	1	20
55	african_37.jpg	1	6	4	1	20
55	african_38.jpg	1	6	3	1	20
55	african_41.jpg	1	3	5	1	20
55	african_43.jpg	1	4	5	1	20
55	african_45.jpg	1	5	3	1	20
55	african_46.jpg	1	4	3	1	20
55	african_49.jpg	1	5	5	1	20
55	african_5.jpg	1	6	3	1	20
55	african_52.jpg	1	7	2	1	20
55	african_56.jpg	1	6	4	1	20
55	african_59.jpg	1	6	3	1	20
55	african_64.jpg	1	5	4	1	20
55	african_65.jpg	1	6	3	1	20
55	african_67.jpg	1	2	3	1	20
55	african_71.jpg	1	5	5	1	20
55	african_74.jpg	1	5	4	1	20
55	african_77.jpg	1	6	6	1	20
55	african_82.jpg	1	6	1	1	20
55	african_85.jpg	1	4	4	1	20
55	african_86.jpg	1	4	4	1	20
55	african_91.jpg	1	6	2	1	20
55	dog_101.jpg	2	2	6	1	20
55	dog_104.jpg	2	3	2	1	20
55	dog_106.jpg	2	7	1	1	20
55	dog_112.jpg	2	4	5	1	20
55	dog_113.jpg	2	7	4	1	20
55	dog_19.jpg	2	7	2	1	20
55	dog_30.jpg	2	5	2	1	20
55	dog_37.jpg	2	6	3	1	20
55	dog_55.jpg	2	2	3	1	20
55	dog_56.jpg	2	6	2	1	20
55	dog_57.jpg	2	5	2	1	20
55	dog_58.jpg	2	2	4	1	20
55	dog_59.jpg	2	5	2	1	20
55	dog_60.jpg	2	3	3	1	20
55	dog_62.jpg	2	2	4	1	20
55	dog_68.jpg	2	5	2	1	20
55	dog_73.jpg	2	5	2	1	20
55	dog_74.jpg	2	5	3	1	20
55	dog_78.jpg	2	5	3	1	20
55	dog_80.jpg	2	7	1	1	20
55	dog_81.jpg	2	7	5	1	20
55	dog_83.jpg	2	4	3	1	20
55	dog_88.jpg	2	6	2	1	20
55	dog_93.jpg	2	7	1	1	20
55	dog_95.jpg	2	5	5	1	20
55	dog_97.jpg	2	5	2	1	20
55	dog_98.jpg	2	5	2	1	20
55	dog01.jpg	2	4	3	1	20
55	dog04.jpg	2	5	3	1	20
55	dog05.jpg	2	6	6	1	20
55	dog10.jpg	2	7	4	1	20
55	dog19.jpg	2	7	2	1	20
55	dog20.jpg	2	5	2	1	20
55	dog21.jpg	2	5	3	1	20
55	dog26.jpg	2	4	3	1	20
55	dog30.jpg	2	5	3	1	20
55	dog32.jpg	2	6	1	1	20
55	dog33.jpg	2	7	5	1	20
55	dog36.jpg	2	4	2	1	20
55	dog37.jpg	2	4	3	1	20
56	caucasian_10.jpg	0	5	6	0	22
56	caucasian_100.jpg	0	3	3	0	22
56	caucasian_11.jpg	0	4	3	0	22
56	caucasian_12.jpg	0	6	2	0	22
56	caucasian_13.jpg	0	5	2	0	22
56	caucasian_14.jpg	0	7	3	0	22
56	caucasian_18.jpg	0	5	6	0	22
56	caucasian_19.jpg	0	6	3	0	22
56	caucasian_20.jpg	0	5	5	0	22
56	caucasian_21.jpg	0	3	5	0	22
56	caucasian_23.jpg	0	5	2	0	22
56	caucasian_25.jpg	0	6	2	0	22
56	caucasian_27.jpg	0	3	2	0	22
56	caucasian_28.jpg	0	2	5	0	22
56	caucasian_33.jpg	0	5	6	0	22
56	caucasian_35.jpg	0	6	5	0	22
56	caucasian_40.jpg	0	3	3	0	22
56	caucasian_43.jpg	0	5	5	0	22
56	caucasian_5.jpg	0	5	2	0	22
56	caucasian_51.jpg	0	3	5	0	22
56	caucasian_53.jpg	0	5	2	0	22
56	caucasian_55.jpg	0	2	3	0	22
56	caucasian_57.jpg	0	3	3	0	22
56	caucasian_6.jpg	0	2	2	0	22
56	caucasian_60.jpg	0	2	2	0	22
56	caucasian_61.jpg	0	3	3	0	22
56	caucasian_62.jpg	0	1	6	0	22
56	caucasian_64.jpg	0	3	2	0	22
56	caucasian_69.jpg	0	1	7	0	22
56	caucasian_71.jpg	0	2	5	0	22
56	caucasian_72.jpg	0	6	5	0	22
56	caucasian_77.jpg	0	2	2	0	22
56	caucasian_79.jpg	0	2	2	0	22
56	caucasian_82.jpg	0	3	3	0	22
56	caucasian_86.jpg	0	2	5	0	22
56	caucasian_87.jpg	0	2	5	0	22
56	caucasian_91.jpg	0	1	5	0	22
56	caucasian_93.jpg	0	5	3	0	22
56	caucasian_95.jpg	0	3	3	0	22
56	caucasian_99.jpg	0	5	3	0	22
56	african_10.jpg	1	6	6	0	22
56	african_100.jpg	1	2	5	0	22
56	african_103.jpg	1	6	3	0	22
56	african_104.jpg	1	2	2	0	22
56	african_107.jpg	1	2	2	0	22
56	african_11.jpg	1	2	6	0	22
56	african_12.jpg	1	3	5	0	22
56	african_13.jpg	1	2	5	0	22
56	african_16.jpg	1	6	3	0	22
56	african_18.jpg	1	5	2	0	22
56	african_19.jpg	1	5	6	0	22
56	african_25.jpg	1	2	6	0	22
56	african_29.jpg	1	3	6	0	22
56	african_3.jpg	1	3	6	0	22
56	african_30.jpg	1	3	5	0	22
56	african_31.jpg	1	3	6	0	22
56	african_32.jpg	1	5	2	0	22
56	african_34.jpg	1	2	6	0	22
56	african_35.jpg	1	6	6	0	22
56	african_37.jpg	1	2	2	0	22
56	african_38.jpg	1	5	6	0	22
56	african_41.jpg	1	2	6	0	22
56	african_43.jpg	1	2	2	0	22
56	african_45.jpg	1	5	3	0	22
56	african_46.jpg	1	1	6	0	22
56	african_49.jpg	1	2	6	0	22
56	african_5.jpg	1	3	6	0	22
56	african_52.jpg	1	6	3	0	22
56	african_56.jpg	1	5	6	0	22
56	african_59.jpg	1	6	6	0	22
56	african_64.jpg	1	3	6	0	22
56	african_65.jpg	1	3	6	0	22
56	african_67.jpg	1	2	6	0	22
56	african_71.jpg	1	3	3	0	22
56	african_74.jpg	1	2	6	0	22
56	african_77.jpg	1	3	7	0	22
56	african_82.jpg	1	3	6	0	22
56	african_85.jpg	1	3	6	0	22
56	african_86.jpg	1	5	6	0	22
56	african_91.jpg	1	6	5	0	22
56	dog_101.jpg	2	3	5	0	22
56	dog_104.jpg	2	6	5	0	22
56	dog_106.jpg	2	6	5	0	22
56	dog_112.jpg	2	6	3	0	22
56	dog_113.jpg	2	6	3	0	22
56	dog_19.jpg	2	7	3	0	22
56	dog_30.jpg	2	5	6	0	22
56	dog_37.jpg	2	5	2	0	22
56	dog_55.jpg	2	5	2	0	22
56	dog_56.jpg	2	3	2	0	22
56	dog_57.jpg	2	5	3	0	22
56	dog_58.jpg	2	3	3	0	22
56	dog_59.jpg	2	3	3	0	22
56	dog_60.jpg	2	1	5	0	22
56	dog_62.jpg	2	5	3	0	22
56	dog_68.jpg	2	6	5	0	22
56	dog_73.jpg	2	6	2	0	22
56	dog_74.jpg	2	7	3	0	22
56	dog_78.jpg	2	5	3	0	22
56	dog_80.jpg	2	5	3	0	22
56	dog_81.jpg	2	6	5	0	22
56	dog_83.jpg	2	6	6	0	22
56	dog_88.jpg	2	6	2	0	22
56	dog_93.jpg	2	6	2	0	22
56	dog_95.jpg	2	6	3	0	22
56	dog_97.jpg	2	6	2	0	22
56	dog_98.jpg	2	6	3	0	22
56	dog01.jpg	2	5	3	0	22
56	dog04.jpg	2	6	5	0	22
56	dog05.jpg	2	6	6	0	22
56	dog10.jpg	2	5	4	0	22
56	dog19.jpg	2	5	5	0	22
56	dog20.jpg	2	6	3	0	22
56	dog21.jpg	2	6	5	0	22
56	dog26.jpg	2	3	6	0	22
56	dog30.jpg	2	7	3	0	22
56	dog32.jpg	2	6	5	0	22
56	dog33.jpg	2	7	6	0	22
56	dog36.jpg	2	6	3	0	22
56	dog37.jpg	2	6	2	0	22
57	caucasian_10.jpg	0	5	4	0	20
57	caucasian_100.jpg	0	4	3	0	20
57	caucasian_11.jpg	0	5	4	0	20
57	caucasian_12.jpg	0	3	4	0	20
57	caucasian_13.jpg	0	5	4	0	20
57	caucasian_14.jpg	0	3	5	0	20
57	caucasian_18.jpg	0	5	5	0	20
57	caucasian_19.jpg	0	5	4	0	20
57	caucasian_20.jpg	0	5	3	0	20
57	caucasian_21.jpg	0	5	4	0	20
57	caucasian_23.jpg	0	3	4	0	20
57	caucasian_25.jpg	0	5	3	0	20
57	caucasian_27.jpg	0	4	5	0	20
57	caucasian_28.jpg	0	4	5	0	20
57	caucasian_33.jpg	0	4	3	0	20
57	caucasian_35.jpg	0	4	3	0	20
57	caucasian_40.jpg	0	4	2	0	20
57	caucasian_43.jpg	0	4	5	0	20
57	caucasian_5.jpg	0	5	5	0	20
57	caucasian_51.jpg	0	3	5	0	20
57	caucasian_53.jpg	0	3	5	0	20
57	caucasian_55.jpg	0	3	3	0	20
57	caucasian_57.jpg	0	2	5	0	20
57	caucasian_6.jpg	0	5	5	0	20
57	caucasian_60.jpg	0	4	5	0	20
57	caucasian_61.jpg	0	4	5	0	20
57	caucasian_62.jpg	0	3	5	0	20
57	caucasian_64.jpg	0	4	4	0	20
57	caucasian_69.jpg	0	3	5	0	20
57	caucasian_71.jpg	0	3	5	0	20
57	caucasian_72.jpg	0	3	3	0	20
57	caucasian_77.jpg	0	3	4	0	20
57	caucasian_79.jpg	0	5	5	0	20
57	caucasian_82.jpg	0	4	5	0	20
57	caucasian_86.jpg	0	4	3	0	20
57	caucasian_87.jpg	0	3	5	0	20
57	caucasian_91.jpg	0	3	5	0	20
57	caucasian_93.jpg	0	4	4	0	20
57	caucasian_95.jpg	0	3	5	0	20
57	caucasian_99.jpg	0	4	6	0	20
57	african_10.jpg	1	4	5	0	20
57	african_100.jpg	1	5	5	0	20
57	african_103.jpg	1	5	5	0	20
57	african_104.jpg	1	5	3	0	20
57	african_107.jpg	1	4	4	0	20
57	african_11.jpg	1	3	5	0	20
57	african_12.jpg	1	3	6	0	20
57	african_13.jpg	1	5	5	0	20
57	african_16.jpg	1	5	5	0	20
57	african_18.jpg	1	5	3	0	20
57	african_19.jpg	1	4	4	0	20
57	african_25.jpg	1	5	5	0	20
57	african_29.jpg	1	5	5	0	20
57	african_3.jpg	1	4	5	0	20
57	african_30.jpg	1	3	5	0	20
57	african_31.jpg	1	3	5	0	20
57	african_32.jpg	1	4	5	0	20
57	african_34.jpg	1	3	5	0	20
57	african_35.jpg	1	5	3	0	20
57	african_37.jpg	1	5	6	0	20
57	african_38.jpg	1	5	5	0	20
57	african_41.jpg	1	4	5	0	20
57	african_43.jpg	1	2	6	0	20
57	african_45.jpg	1	5	4	0	20
57	african_46.jpg	1	4	5	0	20
57	african_49.jpg	1	3	5	0	20
57	african_5.jpg	1	5	2	0	20
57	african_52.jpg	1	5	4	0	20
57	african_56.jpg	1	5	4	0	20
57	african_59.jpg	1	4	3	0	20
57	african_64.jpg	1	4	5	0	20
57	african_65.jpg	1	5	3	0	20
57	african_67.jpg	1	3	4	0	20
57	african_71.jpg	1	3	4	0	20
57	african_74.jpg	1	3	5	0	20
57	african_77.jpg	1	2	6	0	20
57	african_82.jpg	1	5	5	0	20
57	african_85.jpg	1	3	4	0	20
57	african_86.jpg	1	2	5	0	20
57	african_91.jpg	1	5	3	0	20
57	dog_101.jpg	2	1	5	0	20
57	dog_104.jpg	2	3	4	0	20
57	dog_106.jpg	2	3	5	0	20
57	dog_112.jpg	2	3	4	0	20
57	dog_113.jpg	2	5	4	0	20
57	dog_19.jpg	2	5	4	0	20
57	dog_30.jpg	2	6	5	0	20
57	dog_37.jpg	2	4	6	0	20
57	dog_55.jpg	2	1	5	0	20
57	dog_56.jpg	2	3	5	0	20
57	dog_57.jpg	2	2	5	0	20
57	dog_58.jpg	2	2	6	0	20
57	dog_59.jpg	2	1	6	0	20
57	dog_60.jpg	2	1	4	0	20
57	dog_62.jpg	2	3	5	0	20
57	dog_68.jpg	2	2	4	0	20
57	dog_73.jpg	2	3	3	0	20
57	dog_74.jpg	2	3	5	0	20
57	dog_78.jpg	2	4	4	0	20
57	dog_80.jpg	2	6	3	0	20
57	dog_81.jpg	2	5	5	0	20
57	dog_83.jpg	2	3	5	0	20
57	dog_88.jpg	2	5	3	0	20
57	dog_93.jpg	2	7	3	0	20
57	dog_95.jpg	2	5	5	0	20
57	dog_97.jpg	2	5	4	0	20
57	dog_98.jpg	2	5	4	0	20
57	dog01.jpg	2	4	5	0	20
57	dog04.jpg	2	6	5	0	20
57	dog05.jpg	2	4	5	0	20
57	dog10.jpg	2	5	2	0	20
57	dog19.jpg	2	2	6	0	20
57	dog20.jpg	2	4	6	0	20
57	dog21.jpg	2	4	4	0	20
57	dog26.jpg	2	3	6	0	20
57	dog30.jpg	2	5	4	0	20
57	dog32.jpg	2	3	6	0	20
57	dog33.jpg	2	3	4	0	20
57	dog36.jpg	2	4	5	0	20
57	dog37.jpg	2	3	4	0	20
58	caucasian_10.jpg	0	5	4	0	21
58	caucasian_100.jpg	0	3	3	0	21
58	caucasian_11.jpg	0	2	3	0	21
58	caucasian_12.jpg	0	2	5	0	21
58	caucasian_13.jpg	0	2	2	0	21
58	caucasian_14.jpg	0	2	5	0	21
58	caucasian_18.jpg	0	3	5	0	21
58	caucasian_19.jpg	0	2	4	0	21
58	caucasian_20.jpg	0	2	6	0	21
58	caucasian_21.jpg	0	4	2	0	21
58	caucasian_23.jpg	0	4	5	0	21
58	caucasian_25.jpg	0	3	3	0	21
58	caucasian_27.jpg	0	2	3	0	21
58	caucasian_28.jpg	0	2	6	0	21
58	caucasian_33.jpg	0	2	5	0	21
58	caucasian_35.jpg	0	4	6	0	21
58	caucasian_40.jpg	0	3	5	0	21
58	caucasian_43.jpg	0	4	6	0	21
58	caucasian_5.jpg	0	3	6	0	21
58	caucasian_51.jpg	0	2	5	0	21
58	caucasian_53.jpg	0	3	5	0	21
58	caucasian_55.jpg	0	2	5	0	21
58	caucasian_57.jpg	0	3	3	0	21
58	caucasian_6.jpg	0	2	6	0	21
58	caucasian_60.jpg	0	2	2	0	21
58	caucasian_61.jpg	0	2	7	0	21
58	caucasian_62.jpg	0	2	2	0	21
58	caucasian_64.jpg	0	2	3	0	21
58	caucasian_69.jpg	0	2	3	0	21
58	caucasian_71.jpg	0	2	6	0	21
58	caucasian_72.jpg	0	5	2	0	21
58	caucasian_77.jpg	0	2	3	0	21
58	caucasian_79.jpg	0	1	2	0	21
58	caucasian_82.jpg	0	5	3	0	21
58	caucasian_86.jpg	0	5	5	0	21
58	caucasian_87.jpg	0	2	5	0	21
58	caucasian_91.jpg	0	2	6	0	21
58	caucasian_93.jpg	0	2	6	0	21
58	caucasian_95.jpg	0	3	6	0	21
58	caucasian_99.jpg	0	2	6	0	21
58	african_10.jpg	1	2	2	0	21
58	african_100.jpg	1	2	2	0	21
58	african_103.jpg	1	2	2	0	21
58	african_104.jpg	1	2	3	0	21
58	african_107.jpg	1	5	2	0	21
58	african_11.jpg	1	2	2	0	21
58	african_12.jpg	1	1	2	0	21
58	african_13.jpg	1	3	5	0	21
58	african_16.jpg	1	2	3	0	21
58	african_18.jpg	1	2	3	0	21
58	african_19.jpg	1	4	2	0	21
58	african_25.jpg	1	1	5	0	21
58	african_29.jpg	1	6	3	0	21
58	african_3.jpg	1	4	2	0	21
58	african_30.jpg	1	2	3	0	21
58	african_31.jpg	1	2	2	0	21
58	african_32.jpg	1	5	2	0	21
58	african_34.jpg	1	2	3	0	21
58	african_35.jpg	1	3	1	0	21
58	african_37.jpg	1	3	3	0	21
58	african_38.jpg	1	2	5	0	21
58	african_41.jpg	1	3	2	0	21
58	african_43.jpg	1	3	2	0	21
58	african_45.jpg	1	2	3	0	21
58	african_46.jpg	1	2	3	0	21
58	african_49.jpg	1	3	2	0	21
58	african_5.jpg	1	3	3	0	21
58	african_52.jpg	1	2	3	0	21
58	african_56.jpg	1	2	4	0	21
58	african_59.jpg	1	2	3	0	21
58	african_64.jpg	1	3	2	0	21
58	african_65.jpg	1	4	3	0	21
58	african_67.jpg	1	3	1	0	21
58	african_71.jpg	1	2	3	0	21
58	african_74.jpg	1	1	1	0	21
58	african_77.jpg	1	2	3	0	21
58	african_82.jpg	1	2	3	0	21
58	african_85.jpg	1	3	2	0	21
58	african_86.jpg	1	2	2	0	21
58	african_91.jpg	1	4	3	0	21
58	dog_101.jpg	2	2	4	0	21
58	dog_104.jpg	2	2	2	0	21
58	dog_106.jpg	2	6	2	0	21
58	dog_112.jpg	2	1	2	0	21
58	dog_113.jpg	2	3	1	0	21
58	dog_19.jpg	2	5	2	0	21
58	dog_30.jpg	2	3	1	0	21
58	dog_37.jpg	2	3	2	0	21
58	dog_55.jpg	2	1	3	0	21
58	dog_56.jpg	2	2	1	0	21
58	dog_57.jpg	2	2	5	0	21
58	dog_58.jpg	2	1	3	0	21
58	dog_59.jpg	2	1	3	0	21
58	dog_60.jpg	2	1	1	0	21
58	dog_62.jpg	2	4	3	0	21
58	dog_68.jpg	2	2	2	0	21
58	dog_73.jpg	2	3	2	0	21
58	dog_74.jpg	2	2	2	0	21
58	dog_78.jpg	2	3	2	0	21
58	dog_80.jpg	2	3	2	0	21
58	dog_81.jpg	2	1	4	0	21
58	dog_83.jpg	2	2	4	0	21
58	dog_88.jpg	2	2	4	0	21
58	dog_93.jpg	2	1	2	0	21
58	dog_95.jpg	2	3	2	0	21
58	dog_97.jpg	2	3	3	0	21
58	dog_98.jpg	2	4	2	0	21
58	dog01.jpg	2	2	2	0	21
58	dog04.jpg	2	4	3	0	21
58	dog05.jpg	2	3	6	0	21
58	dog10.jpg	2	3	2	0	21
58	dog19.jpg	2	1	2	0	21
58	dog20.jpg	2	2	5	0	21
58	dog21.jpg	2	3	2	0	21
58	dog26.jpg	2	1	2	0	21
58	dog30.jpg	2	2	2	0	21
58	dog32.jpg	2	2	2	0	21
58	dog33.jpg	2	1	2	0	21
58	dog36.jpg	2	2	1	0	21
58	dog37.jpg	2	2	1	0	21
59	caucasian_10.jpg	0	4	1	1	20
59	caucasian_100.jpg	0	7	2	1	20
59	caucasian_11.jpg	0	7	1	1	20
59	caucasian_12.jpg	0	5	2	1	20
59	caucasian_13.jpg	0	7	1	1	20
59	caucasian_14.jpg	0	6	5	1	20
59	caucasian_18.jpg	0	7	1	1	20
59	caucasian_19.jpg	0	6	2	1	20
59	caucasian_20.jpg	0	3	1	1	20
59	caucasian_21.jpg	0	6	1	1	20
59	caucasian_23.jpg	0	7	1	1	20
59	caucasian_25.jpg	0	7	2	1	20
59	caucasian_27.jpg	0	7	1	1	20
59	caucasian_28.jpg	0	7	2	1	20
59	caucasian_33.jpg	0	7	1	1	20
59	caucasian_35.jpg	0	3	2	1	20
59	caucasian_40.jpg	0	7	1	1	20
59	caucasian_43.jpg	0	2	2	1	20
59	caucasian_5.jpg	0	6	2	1	20
59	caucasian_51.jpg	0	1	4	1	20
59	caucasian_53.jpg	0	2	3	1	20
59	caucasian_55.jpg	0	2	2	1	20
59	caucasian_57.jpg	0	5	2	1	20
59	caucasian_6.jpg	0	4	2	1	20
59	caucasian_60.jpg	0	2	3	1	20
59	caucasian_61.jpg	0	3	2	1	20
59	caucasian_62.jpg	0	2	2	1	20
59	caucasian_64.jpg	0	3	1	1	20
59	caucasian_69.jpg	0	3	2	1	20
59	caucasian_71.jpg	0	1	2	1	20
59	caucasian_72.jpg	0	3	1	1	20
59	caucasian_77.jpg	0	3	5	1	20
59	caucasian_79.jpg	0	3	5	1	20
59	caucasian_82.jpg	0	3	2	1	20
59	caucasian_86.jpg	0	2	2	1	20
59	caucasian_87.jpg	0	2	3	1	20
59	caucasian_91.jpg	0	1	6	1	20
59	caucasian_93.jpg	0	2	2	1	20
59	caucasian_95.jpg	0	2	2	1	20
59	caucasian_99.jpg	0	1	2	1	20
59	african_10.jpg	1	2	5	1	20
59	african_100.jpg	1	1	5	1	20
59	african_103.jpg	1	5	3	1	20
59	african_104.jpg	1	4	3	1	20
59	african_107.jpg	1	2	6	1	20
59	african_11.jpg	1	1	6	1	20
59	african_12.jpg	1	6	6	1	20
59	african_13.jpg	1	6	3	1	20
59	african_16.jpg	1	2	5	1	20
59	african_18.jpg	1	5	4	1	20
59	african_19.jpg	1	5	4	1	20
59	african_25.jpg	1	1	5	1	20
59	african_29.jpg	1	5	7	1	20
59	african_3.jpg	1	3	5	1	20
59	african_30.jpg	1	2	5	1	20
59	african_31.jpg	1	2	5	1	20
59	african_32.jpg	1	3	6	1	20
59	african_34.jpg	1	1	6	1	20
59	african_35.jpg	1	7	5	1	20
59	african_37.jpg	1	3	5	1	20
59	african_38.jpg	1	5	6	1	20
59	african_41.jpg	1	3	5	1	20
59	african_43.jpg	1	6	7	1	20
59	african_45.jpg	1	5	7	1	20
59	african_46.jpg	1	5	3	1	20
59	african_49.jpg	1	7	2	1	20
59	african_5.jpg	1	6	2	1	20
59	african_52.jpg	1	6	2	1	20
59	african_56.jpg	1	7	6	1	20
59	african_59.jpg	1	1	5	1	20
59	african_64.jpg	1	3	5	1	20
59	african_65.jpg	1	7	4	1	20
59	african_67.jpg	1	3	6	1	20
59	african_71.jpg	1	2	3	1	20
59	african_74.jpg	1	3	6	1	20
59	african_77.jpg	1	5	7	1	20
59	african_82.jpg	1	3	3	1	20
59	african_85.jpg	1	3	7	1	20
59	african_86.jpg	1	6	7	1	20
59	african_91.jpg	1	7	6	1	20
59	dog_101.jpg	2	2	3	1	20
59	dog_104.jpg	2	2	3	1	20
59	dog_106.jpg	2	1	1	1	20
59	dog_112.jpg	2	5	2	1	20
59	dog_113.jpg	2	2	2	1	20
59	dog_19.jpg	2	6	2	1	20
59	dog_30.jpg	2	6	2	1	20
59	dog_37.jpg	2	2	3	1	20
59	dog_55.jpg	2	1	3	1	20
59	dog_56.jpg	2	3	2	1	20
59	dog_57.jpg	2	4	2	1	20
59	dog_58.jpg	2	1	3	1	20
59	dog_59.jpg	2	1	6	1	20
59	dog_60.jpg	2	2	2	1	20
59	dog_62.jpg	2	7	2	1	20
59	dog_68.jpg	2	5	3	1	20
59	dog_73.jpg	2	5	3	1	20
59	dog_74.jpg	2	7	1	1	20
59	dog_78.jpg	2	7	2	1	20
59	dog_80.jpg	2	2	2	1	20
59	dog_81.jpg	2	2	2	1	20
59	dog_83.jpg	2	4	2	1	20
59	dog_88.jpg	2	7	2	1	20
59	dog_93.jpg	2	7	1	1	20
59	dog_95.jpg	2	5	2	1	20
59	dog_97.jpg	2	5	1	1	20
59	dog_98.jpg	2	7	2	1	20
59	dog01.jpg	2	3	3	1	20
59	dog04.jpg	2	2	2	1	20
59	dog05.jpg	2	5	6	1	20
59	dog10.jpg	2	2	2	1	20
59	dog19.jpg	2	5	3	1	20
59	dog20.jpg	2	2	5	1	20
59	dog21.jpg	2	7	2	1	20
59	dog26.jpg	2	2	3	1	20
59	dog30.jpg	2	3	3	1	20
59	dog32.jpg	2	1	1	1	20
59	dog33.jpg	2	7	1	1	20
59	dog36.jpg	2	2	2	1	20
59	dog37.jpg	2	3	2	1	20
60	caucasian_10.jpg	0	7	3	1	50
60	caucasian_100.jpg	0	6	2	1	50
60	caucasian_11.jpg	0	7	2	1	50
60	caucasian_12.jpg	0	5	5	1	50
60	caucasian_13.jpg	0	5	6	1	50
60	caucasian_14.jpg	0	6	2	1	50
60	caucasian_18.jpg	0	7	4	1	50
60	caucasian_19.jpg	0	6	2	1	50
60	caucasian_20.jpg	0	5	3	1	50
60	caucasian_21.jpg	0	5	4	1	50
60	caucasian_23.jpg	0	5	4	1	50
60	caucasian_25.jpg	0	7	3	1	50
60	caucasian_27.jpg	0	6	4	1	50
60	caucasian_28.jpg	0	5	4	1	50
60	caucasian_33.jpg	0	6	3	1	50
60	caucasian_35.jpg	0	5	4	1	50
60	caucasian_40.jpg	0	6	3	1	50
60	caucasian_43.jpg	0	5	5	1	50
60	caucasian_5.jpg	0	6	3	1	50
60	caucasian_51.jpg	0	5	4	1	50
60	caucasian_53.jpg	0	5	5	1	50
60	caucasian_55.jpg	0	4	2	1	50
60	caucasian_57.jpg	0	5	3	1	50
60	caucasian_6.jpg	0	3	4	1	50
60	caucasian_60.jpg	0	2	4	1	50
60	caucasian_61.jpg	0	4	4	1	50
60	caucasian_62.jpg	0	3	7	1	50
60	caucasian_64.jpg	0	5	5	1	50
60	caucasian_69.jpg	0	5	2	1	50
60	caucasian_71.jpg	0	3	6	1	50
60	caucasian_72.jpg	0	5	2	1	50
60	caucasian_77.jpg	0	6	4	1	50
60	caucasian_79.jpg	0	5	2	1	50
60	caucasian_82.jpg	0	5	6	1	50
60	caucasian_86.jpg	0	4	5	1	50
60	caucasian_87.jpg	0	4	4	1	50
60	caucasian_91.jpg	0	4	6	1	50
60	caucasian_93.jpg	0	6	4	1	50
60	caucasian_95.jpg	0	2	6	1	50
60	caucasian_99.jpg	0	4	5	1	50
60	african_10.jpg	1	5	6	1	50
60	african_100.jpg	1	2	7	1	50
60	african_103.jpg	1	5	5	1	50
60	african_104.jpg	1	5	5	1	50
60	african_107.jpg	1	3	3	1	50
60	african_11.jpg	1	4	4	1	50
60	african_12.jpg	1	3	7	1	50
60	african_13.jpg	1	5	4	1	50
60	african_16.jpg	1	2	6	1	50
60	african_18.jpg	1	4	6	1	50
60	african_19.jpg	1	6	4	1	50
60	african_25.jpg	1	3	4	1	50
60	african_29.jpg	1	4	6	1	50
60	african_3.jpg	1	4	4	1	50
60	african_30.jpg	1	4	4	1	50
60	african_31.jpg	1	2	6	1	50
60	african_32.jpg	1	6	5	1	50
60	african_34.jpg	1	2	6	1	50
60	african_35.jpg	1	6	4	1	50
60	african_37.jpg	1	6	4	1	50
60	african_38.jpg	1	6	5	1	50
60	african_41.jpg	1	2	6	1	50
60	african_43.jpg	1	5	6	1	50
60	african_45.jpg	1	4	4	1	50
60	african_46.jpg	1	2	4	1	50
60	african_49.jpg	1	5	4	1	50
60	african_5.jpg	1	6	5	1	50
60	african_52.jpg	1	5	4	1	50
60	african_56.jpg	1	5	4	1	50
60	african_59.jpg	1	6	3	1	50
60	african_64.jpg	1	5	4	1	50
60	african_65.jpg	1	5	4	1	50
60	african_67.jpg	1	5	5	1	50
60	african_71.jpg	1	5	5	1	50
60	african_74.jpg	1	5	5	1	50
60	african_77.jpg	1	5	6	1	50
60	african_82.jpg	1	4	5	1	50
60	african_85.jpg	1	2	4	1	50
60	african_86.jpg	1	4	7	1	50
60	african_91.jpg	1	6	3	1	50
60	dog_101.jpg	2	1	6	1	50
60	dog_104.jpg	2	1	5	1	50
60	dog_106.jpg	2	1	6	1	50
60	dog_112.jpg	2	2	4	1	50
60	dog_113.jpg	2	5	4	1	50
60	dog_19.jpg	2	4	2	1	50
60	dog_30.jpg	2	5	4	1	50
60	dog_37.jpg	2	4	4	1	50
60	dog_55.jpg	2	1	4	1	50
60	dog_56.jpg	2	2	6	1	50
60	dog_57.jpg	2	1	5	1	50
60	dog_58.jpg	2	1	4	1	50
60	dog_59.jpg	2	1	4	1	50
60	dog_60.jpg	2	1	6	1	50
60	dog_62.jpg	2	2	4	1	50
60	dog_68.jpg	2	5	6	1	50
60	dog_73.jpg	2	4	6	1	50
60	dog_74.jpg	2	4	2	1	50
60	dog_78.jpg	2	5	4	1	50
60	dog_80.jpg	2	6	4	1	50
60	dog_81.jpg	2	1	5	1	50
60	dog_83.jpg	2	2	5	1	50
60	dog_88.jpg	2	5	4	1	50
60	dog_93.jpg	2	3	5	1	50
60	dog_95.jpg	2	4	3	1	50
60	dog_97.jpg	2	2	5	1	50
60	dog_98.jpg	2	6	4	1	50
60	dog01.jpg	2	3	2	1	50
60	dog04.jpg	2	5	3	1	50
60	dog05.jpg	2	5	4	1	50
60	dog10.jpg	2	6	3	1	50
60	dog19.jpg	2	1	4	1	50
60	dog20.jpg	2	2	6	1	50
60	dog21.jpg	2	5	4	1	50
60	dog26.jpg	2	4	6	1	50
60	dog30.jpg	2	4	4	1	50
60	dog32.jpg	2	1	4	1	50
60	dog33.jpg	2	4	7	1	50
60	dog36.jpg	2	4	4	1	50
60	dog37.jpg	2	2	4	1	50
61	caucasian_10.jpg	0	5	2	0	50
61	caucasian_100.jpg	0	5	3	0	50
61	caucasian_11.jpg	0	4	3	0	50
61	caucasian_12.jpg	0	5	4	0	50
61	caucasian_13.jpg	0	4	3	0	50
61	caucasian_14.jpg	0	3	4	0	50
61	caucasian_18.jpg	0	4	5	0	50
61	caucasian_19.jpg	0	1	5	0	50
61	caucasian_20.jpg	0	6	3	0	50
61	caucasian_21.jpg	0	3	4	0	50
61	caucasian_23.jpg	0	3	4	0	50
61	caucasian_25.jpg	0	4	3	0	50
61	caucasian_27.jpg	0	3	4	0	50
61	caucasian_28.jpg	0	4	3	0	50
61	caucasian_33.jpg	0	3	4	0	50
61	caucasian_35.jpg	0	3	4	0	50
61	caucasian_40.jpg	0	5	3	0	50
61	caucasian_43.jpg	0	3	4	0	50
61	caucasian_5.jpg	0	5	3	0	50
61	caucasian_51.jpg	0	1	5	0	50
61	caucasian_53.jpg	0	6	3	0	50
61	caucasian_55.jpg	0	2	5	0	50
61	caucasian_57.jpg	0	1	6	0	50
61	caucasian_6.jpg	0	6	3	0	50
61	caucasian_60.jpg	0	3	4	0	50
61	caucasian_61.jpg	0	3	4	0	50
61	caucasian_62.jpg	0	3	4	0	50
61	caucasian_64.jpg	0	2	5	0	50
61	caucasian_69.jpg	0	3	5	0	50
61	caucasian_71.jpg	0	1	5	0	50
61	caucasian_72.jpg	0	1	5	0	50
61	caucasian_77.jpg	0	1	5	0	50
61	caucasian_79.jpg	0	3	5	0	50
61	caucasian_82.jpg	0	1	6	0	50
61	caucasian_86.jpg	0	1	5	0	50
61	caucasian_87.jpg	0	2	4	0	50
61	caucasian_91.jpg	0	1	5	0	50
61	caucasian_93.jpg	0	1	5	0	50
61	caucasian_95.jpg	0	1	4	0	50
61	caucasian_99.jpg	0	1	5	0	50
61	african_10.jpg	1	3	5	0	50
61	african_100.jpg	1	3	4	0	50
61	african_103.jpg	1	6	3	0	50
61	african_104.jpg	1	5	3	0	50
61	african_107.jpg	1	3	4	0	50
61	african_11.jpg	1	5	4	0	50
61	african_12.jpg	1	5	6	0	50
61	african_13.jpg	1	7	5	0	50
61	african_16.jpg	1	3	5	0	50
61	african_18.jpg	1	6	3	0	50
61	african_19.jpg	1	5	5	0	50
61	african_25.jpg	1	5	3	0	50
61	african_29.jpg	1	3	5	0	50
61	african_3.jpg	1	2	4	0	50
61	african_30.jpg	1	5	3	0	50
61	african_31.jpg	1	3	3	0	50
61	african_32.jpg	1	3	4	0	50
61	african_34.jpg	1	4	3	0	50
61	african_35.jpg	1	5	3	0	50
61	african_37.jpg	1	5	4	0	50
61	african_38.jpg	1	5	3	0	50
61	african_41.jpg	1	2	5	0	50
61	african_43.jpg	1	5	4	0	50
61	african_45.jpg	1	4	5	0	50
61	african_46.jpg	1	3	6	0	50
61	african_49.jpg	1	5	3	0	50
61	african_5.jpg	1	6	3	0	50
61	african_52.jpg	1	6	3	0	50
61	african_56.jpg	1	5	3	0	50
61	african_59.jpg	1	6	4	0	50
61	african_64.jpg	1	5	6	0	50
61	african_65.jpg	1	7	5	0	50
61	african_67.jpg	1	3	5	0	50
61	african_71.jpg	1	4	4	0	50
61	african_74.jpg	1	3	4	0	50
61	african_77.jpg	1	5	4	0	50
61	african_82.jpg	1	5	3	0	50
61	african_85.jpg	1	3	5	0	50
61	african_86.jpg	1	5	4	0	50
61	african_91.jpg	1	4	3	0	50
61	dog_101.jpg	2	1	6	0	50
61	dog_104.jpg	2	3	4	0	50
61	dog_106.jpg	2	3	3	0	50
61	dog_112.jpg	2	3	4	0	50
61	dog_113.jpg	2	3	5	0	50
61	dog_19.jpg	2	5	3	0	50
61	dog_30.jpg	2	4	4	0	50
61	dog_37.jpg	2	3	4	0	50
61	dog_55.jpg	2	5	3	0	50
61	dog_56.jpg	2	3	5	0	50
61	dog_57.jpg	2	2	4	0	50
61	dog_58.jpg	2	2	5	0	50
61	dog_59.jpg	2	1	5	0	50
61	dog_60.jpg	2	1	5	0	50
61	dog_62.jpg	2	2	5	0	50
61	dog_68.jpg	2	3	4	0	50
61	dog_73.jpg	2	3	6	0	50
61	dog_74.jpg	2	5	3	0	50
61	dog_78.jpg	2	5	5	0	50
61	dog_80.jpg	2	5	4	0	50
61	dog_81.jpg	2	2	3	0	50
61	dog_83.jpg	2	3	5	0	50
61	dog_88.jpg	2	5	5	0	50
61	dog_93.jpg	2	3	5	0	50
61	dog_95.jpg	2	4	5	0	50
61	dog_97.jpg	2	3	6	0	50
61	dog_98.jpg	2	3	5	0	50
61	dog01.jpg	2	3	3	0	50
61	dog04.jpg	2	3	4	0	50
61	dog05.jpg	2	5	5	0	50
61	dog10.jpg	2	5	2	0	50
61	dog19.jpg	2	2	5	0	50
61	dog20.jpg	2	2	5	0	50
61	dog21.jpg	2	5	3	0	50
61	dog26.jpg	2	2	6	0	50
61	dog30.jpg	2	3	5	0	50
61	dog32.jpg	2	3	5	0	50
61	dog33.jpg	2	2	5	0	50
61	dog36.jpg	2	5	4	0	50
61	dog37.jpg	2	2	6	0	50
62	caucasian_10.jpg	0	7	2	1	24
62	caucasian_100.jpg	0	6	3	1	24
62	caucasian_11.jpg	0	5	5	1	24
62	caucasian_12.jpg	0	5	5	1	24
62	caucasian_13.jpg	0	4	3	1	24
62	caucasian_14.jpg	0	7	4	1	24
62	caucasian_18.jpg	0	7	3	1	24
62	caucasian_19.jpg	0	5	2	1	24
62	caucasian_20.jpg	0	7	2	1	24
62	caucasian_21.jpg	0	6	3	1	24
62	caucasian_23.jpg	0	5	5	1	24
62	caucasian_25.jpg	0	5	5	1	24
62	caucasian_27.jpg	0	6	3	1	24
62	caucasian_28.jpg	0	6	3	1	24
62	caucasian_33.jpg	0	6	3	1	24
62	caucasian_35.jpg	0	6	2	1	24
62	caucasian_40.jpg	0	7	2	1	24
62	caucasian_43.jpg	0	5	5	1	24
62	caucasian_5.jpg	0	7	2	1	24
62	caucasian_51.jpg	0	6	5	1	24
62	caucasian_53.jpg	0	6	3	1	24
62	caucasian_55.jpg	0	5	5	1	24
62	caucasian_57.jpg	0	5	5	1	24
62	caucasian_6.jpg	0	6	3	1	24
62	caucasian_60.jpg	0	5	6	1	24
62	caucasian_61.jpg	0	5	4	1	24
62	caucasian_62.jpg	0	4	6	1	24
62	caucasian_64.jpg	0	5	4	1	24
62	caucasian_69.jpg	0	5	4	1	24
62	caucasian_71.jpg	0	5	4	1	24
62	caucasian_72.jpg	0	5	5	1	24
62	caucasian_77.jpg	0	6	5	1	24
62	caucasian_79.jpg	0	4	3	1	24
62	caucasian_82.jpg	0	5	3	1	24
62	caucasian_86.jpg	0	5	6	1	24
62	caucasian_87.jpg	0	4	6	1	24
62	caucasian_91.jpg	0	4	6	1	24
62	caucasian_93.jpg	0	5	6	1	24
62	caucasian_95.jpg	0	4	5	1	24
62	caucasian_99.jpg	0	5	6	1	24
62	african_10.jpg	1	5	3	1	24
62	african_100.jpg	1	4	5	1	24
62	african_103.jpg	1	6	3	1	24
62	african_104.jpg	1	5	5	1	24
62	african_107.jpg	1	4	6	1	24
62	african_11.jpg	1	4	5	1	24
62	african_12.jpg	1	5	4	1	24
62	african_13.jpg	1	5	3	1	24
62	african_16.jpg	1	5	6	1	24
62	african_18.jpg	1	6	4	1	24
62	african_19.jpg	1	6	5	1	24
62	african_25.jpg	1	5	6	1	24
62	african_29.jpg	1	4	5	1	24
62	african_3.jpg	1	4	5	1	24
62	african_30.jpg	1	4	4	1	24
62	african_31.jpg	1	4	4	1	24
62	african_32.jpg	1	6	4	1	24
62	african_34.jpg	1	5	5	1	24
62	african_35.jpg	1	7	2	1	24
62	african_37.jpg	1	6	5	1	24
62	african_38.jpg	1	6	3	1	24
62	african_41.jpg	1	4	4	1	24
62	african_43.jpg	1	5	6	1	24
62	african_45.jpg	1	5	5	1	24
62	african_46.jpg	1	5	6	1	24
62	african_49.jpg	1	6	4	1	24
62	african_5.jpg	1	6	2	1	24
62	african_52.jpg	1	6	2	1	24
62	african_56.jpg	1	6	2	1	24
62	african_59.jpg	1	6	3	1	24
62	african_64.jpg	1	5	3	1	24
62	african_65.jpg	1	5	4	1	24
62	african_67.jpg	1	5	4	1	24
62	african_71.jpg	1	4	5	1	24
62	african_74.jpg	1	5	5	1	24
62	african_77.jpg	1	6	2	1	24
62	african_82.jpg	1	5	3	1	24
62	african_85.jpg	1	4	2	1	24
62	african_86.jpg	1	6	6	1	24
62	african_91.jpg	1	6	2	1	24
62	dog_101.jpg	2	3	7	1	24
62	dog_104.jpg	2	3	5	1	24
62	dog_106.jpg	2	2	7	1	24
62	dog_112.jpg	2	2	2	1	24
62	dog_113.jpg	2	5	4	1	24
62	dog_19.jpg	2	5	4	1	24
62	dog_30.jpg	2	5	2	1	24
62	dog_37.jpg	2	3	5	1	24
62	dog_55.jpg	2	2	4	1	24
62	dog_56.jpg	2	3	6	1	24
62	dog_57.jpg	2	3	5	1	24
62	dog_58.jpg	2	1	2	1	24
62	dog_59.jpg	2	2	6	1	24
62	dog_60.jpg	2	2	7	1	24
62	dog_62.jpg	2	2	6	1	24
62	dog_68.jpg	2	2	3	1	24
62	dog_73.jpg	2	4	3	1	24
62	dog_74.jpg	2	5	4	1	24
62	dog_78.jpg	2	6	2	1	24
62	dog_80.jpg	2	5	4	1	24
62	dog_81.jpg	2	5	3	1	24
62	dog_83.jpg	2	5	5	1	24
62	dog_88.jpg	2	5	4	1	24
62	dog_93.jpg	2	5	3	1	24
62	dog_95.jpg	2	5	3	1	24
62	dog_97.jpg	2	4	2	1	24
62	dog_98.jpg	2	5	5	1	24
62	dog01.jpg	2	5	3	1	24
62	dog04.jpg	2	5	5	1	24
62	dog05.jpg	2	4	5	1	24
62	dog10.jpg	2	6	2	1	24
62	dog19.jpg	2	4	3	1	24
62	dog20.jpg	2	4	7	1	24
62	dog21.jpg	2	6	5	1	24
62	dog26.jpg	2	2	6	1	24
62	dog30.jpg	2	4	6	1	24
62	dog32.jpg	2	2	1	1	24
62	dog33.jpg	2	4	6	1	24
62	dog36.jpg	2	3	5	1	24
62	dog37.jpg	2	3	2	1	24
63	caucasian_10.jpg	0	6	1	0	26
63	caucasian_100.jpg	0	6	2	0	26
63	caucasian_11.jpg	0	3	4	0	26
63	caucasian_12.jpg	0	5	2	0	26
63	caucasian_13.jpg	0	5	2	0	26
63	caucasian_14.jpg	0	4	3	0	26
63	caucasian_18.jpg	0	5	3	0	26
63	caucasian_19.jpg	0	4	4	0	26
63	caucasian_20.jpg	0	4	3	0	26
63	caucasian_21.jpg	0	4	4	0	26
63	caucasian_23.jpg	0	5	2	0	26
63	caucasian_25.jpg	0	4	2	0	26
63	caucasian_27.jpg	0	7	3	0	26
63	caucasian_28.jpg	0	6	2	0	26
63	caucasian_33.jpg	0	6	3	0	26
63	caucasian_35.jpg	0	7	1	0	26
63	caucasian_40.jpg	0	6	3	0	26
63	caucasian_43.jpg	0	5	2	0	26
63	caucasian_5.jpg	0	3	6	0	26
63	caucasian_51.jpg	0	4	3	0	26
63	caucasian_53.jpg	0	3	5	0	26
63	caucasian_55.jpg	0	3	6	0	26
63	caucasian_57.jpg	0	2	4	0	26
63	caucasian_6.jpg	0	3	5	0	26
63	caucasian_60.jpg	0	2	6	0	26
63	caucasian_61.jpg	0	2	5	0	26
63	caucasian_62.jpg	0	3	5	0	26
63	caucasian_64.jpg	0	2	6	0	26
63	caucasian_69.jpg	0	2	6	0	26
63	caucasian_71.jpg	0	2	4	0	26
63	caucasian_72.jpg	0	4	5	0	26
63	caucasian_77.jpg	0	2	6	0	26
63	caucasian_79.jpg	0	6	4	0	26
63	caucasian_82.jpg	0	4	6	0	26
63	caucasian_86.jpg	0	3	4	0	26
63	caucasian_87.jpg	0	3	5	0	26
63	caucasian_91.jpg	0	1	5	0	26
63	caucasian_93.jpg	0	2	4	0	26
63	caucasian_95.jpg	0	1	5	0	26
63	caucasian_99.jpg	0	3	6	0	26
63	african_10.jpg	1	4	4	0	26
63	african_100.jpg	1	2	6	0	26
63	african_103.jpg	1	4	3	0	26
63	african_104.jpg	1	4	3	0	26
63	african_107.jpg	1	3	5	0	26
63	african_11.jpg	1	3	4	0	26
63	african_12.jpg	1	4	4	0	26
63	african_13.jpg	1	4	5	0	26
63	african_16.jpg	1	3	4	0	26
63	african_18.jpg	1	4	3	0	26
63	african_19.jpg	1	3	4	0	26
63	african_25.jpg	1	2	5	0	26
63	african_29.jpg	1	4	5	0	26
63	african_3.jpg	1	4	5	0	26
63	african_30.jpg	1	4	5	0	26
63	african_31.jpg	1	2	5	0	26
63	african_32.jpg	1	5	5	0	26
63	african_34.jpg	1	2	4	0	26
63	african_35.jpg	1	4	3	0	26
63	african_37.jpg	1	1	6	0	26
63	african_38.jpg	1	6	4	0	26
63	african_41.jpg	1	3	5	0	26
63	african_43.jpg	1	3	2	0	26
63	african_45.jpg	1	2	5	0	26
63	african_46.jpg	1	3	5	0	26
63	african_49.jpg	1	2	5	0	26
63	african_5.jpg	1	4	3	0	26
63	african_52.jpg	1	5	4	0	26
63	african_56.jpg	1	5	4	0	26
63	african_59.jpg	1	5	3	0	26
63	african_64.jpg	1	2	7	0	26
63	african_65.jpg	1	6	1	0	26
63	african_67.jpg	1	2	5	0	26
63	african_71.jpg	1	4	5	0	26
63	african_74.jpg	1	1	5	0	26
63	african_77.jpg	1	3	6	0	26
63	african_82.jpg	1	4	2	0	26
63	african_85.jpg	1	4	6	0	26
63	african_86.jpg	1	2	5	0	26
63	african_91.jpg	1	5	3	0	26
63	dog_101.jpg	2	1	6	0	26
63	dog_104.jpg	2	6	3	0	26
63	dog_106.jpg	2	2	6	0	26
63	dog_112.jpg	2	2	4	0	26
63	dog_113.jpg	2	4	6	0	26
63	dog_19.jpg	2	4	3	0	26
63	dog_30.jpg	2	6	4	0	26
63	dog_37.jpg	2	2	4	0	26
63	dog_55.jpg	2	4	7	0	26
63	dog_56.jpg	2	2	7	0	26
63	dog_57.jpg	2	1	7	0	26
63	dog_58.jpg	2	1	4	0	26
63	dog_59.jpg	2	1	6	0	26
63	dog_60.jpg	2	1	7	0	26
63	dog_62.jpg	2	2	7	0	26
63	dog_68.jpg	2	2	7	0	26
63	dog_73.jpg	2	4	7	0	26
63	dog_74.jpg	2	4	2	0	26
63	dog_78.jpg	2	2	7	0	26
63	dog_80.jpg	2	3	4	0	26
63	dog_81.jpg	2	1	7	0	26
63	dog_83.jpg	2	6	5	0	26
63	dog_88.jpg	2	4	2	0	26
63	dog_93.jpg	2	4	6	0	26
63	dog_95.jpg	2	2	6	0	26
63	dog_97.jpg	2	4	5	0	26
63	dog_98.jpg	2	6	6	0	26
63	dog01.jpg	2	7	2	0	26
63	dog04.jpg	2	4	4	0	26
63	dog05.jpg	2	4	6	0	26
63	dog10.jpg	2	4	6	0	26
63	dog19.jpg	2	2	6	0	26
63	dog20.jpg	2	2	7	0	26
63	dog21.jpg	2	4	5	0	26
63	dog26.jpg	2	1	7	0	26
63	dog30.jpg	2	4	6	0	26
63	dog32.jpg	2	1	5	0	26
63	dog33.jpg	2	4	6	0	26
63	dog36.jpg	2	3	5	0	26
63	dog37.jpg	2	1	6	0	26
64	caucasian_10.jpg	0	5	2	0	21
64	caucasian_100.jpg	0	5	3	0	21
64	caucasian_11.jpg	0	6	2	0	21
64	caucasian_12.jpg	0	5	4	0	21
64	caucasian_13.jpg	0	5	2	0	21
64	caucasian_14.jpg	0	5	2	0	21
64	caucasian_18.jpg	0	5	3	0	21
64	caucasian_19.jpg	0	5	3	0	21
64	caucasian_20.jpg	0	5	3	0	21
64	caucasian_21.jpg	0	6	2	0	21
64	caucasian_23.jpg	0	5	2	0	21
64	caucasian_25.jpg	0	5	3	0	21
64	caucasian_27.jpg	0	6	2	0	21
64	caucasian_28.jpg	0	6	3	0	21
64	caucasian_33.jpg	0	7	1	0	21
64	caucasian_35.jpg	0	7	2	0	21
64	caucasian_40.jpg	0	5	5	0	21
64	caucasian_43.jpg	0	5	5	0	21
64	caucasian_5.jpg	0	6	2	0	21
64	caucasian_51.jpg	0	4	3	0	21
64	caucasian_53.jpg	0	4	3	0	21
64	caucasian_55.jpg	0	3	4	0	21
64	caucasian_57.jpg	0	5	3	0	21
64	caucasian_6.jpg	0	5	5	0	21
64	caucasian_60.jpg	0	4	5	0	21
64	caucasian_61.jpg	0	5	2	0	21
64	caucasian_62.jpg	0	1	5	0	21
64	caucasian_64.jpg	0	4	3	0	21
64	caucasian_69.jpg	0	3	4	0	21
64	caucasian_71.jpg	0	1	5	0	21
64	caucasian_72.jpg	0	2	3	0	21
64	caucasian_77.jpg	0	4	5	0	21
64	caucasian_79.jpg	0	4	3	0	21
64	caucasian_82.jpg	0	4	2	0	21
64	caucasian_86.jpg	0	2	5	0	21
64	caucasian_87.jpg	0	4	5	0	21
64	caucasian_91.jpg	0	4	5	0	21
64	caucasian_93.jpg	0	4	5	0	21
64	caucasian_95.jpg	0	4	4	0	21
64	caucasian_99.jpg	0	4	6	0	21
64	african_10.jpg	1	4	3	0	21
64	african_100.jpg	1	3	6	0	21
64	african_103.jpg	1	2	2	0	21
64	african_104.jpg	1	3	3	0	21
64	african_107.jpg	1	3	5	0	21
64	african_11.jpg	1	2	6	0	21
64	african_12.jpg	1	5	3	0	21
64	african_13.jpg	1	7	2	0	21
64	african_16.jpg	1	2	6	0	21
64	african_18.jpg	1	5	4	0	21
64	african_19.jpg	1	6	4	0	21
64	african_25.jpg	1	3	5	0	21
64	african_29.jpg	1	5	5	0	21
64	african_3.jpg	1	3	5	0	21
64	african_30.jpg	1	2	4	0	21
64	african_31.jpg	1	3	6	0	21
64	african_32.jpg	1	4	5	0	21
64	african_34.jpg	1	3	4	0	21
64	african_35.jpg	1	6	2	0	21
64	african_37.jpg	1	4	6	0	21
64	african_38.jpg	1	6	3	0	21
64	african_41.jpg	1	3	5	0	21
64	african_43.jpg	1	4	4	0	21
64	african_45.jpg	1	4	4	0	21
64	african_46.jpg	1	3	5	0	21
64	african_49.jpg	1	6	4	0	21
64	african_5.jpg	1	3	2	0	21
64	african_52.jpg	1	5	3	0	21
64	african_56.jpg	1	6	3	0	21
64	african_59.jpg	1	5	3	0	21
64	african_64.jpg	1	4	6	0	21
64	african_65.jpg	1	6	2	0	21
64	african_67.jpg	1	3	6	0	21
64	african_71.jpg	1	4	5	0	21
64	african_74.jpg	1	3	5	0	21
64	african_77.jpg	1	3	6	0	21
64	african_82.jpg	1	5	3	0	21
64	african_85.jpg	1	4	6	0	21
64	african_86.jpg	1	3	6	0	21
64	african_91.jpg	1	6	3	0	21
64	dog_101.jpg	2	2	6	0	21
64	dog_104.jpg	2	2	4	0	21
64	dog_106.jpg	2	1	5	0	21
64	dog_112.jpg	2	1	6	0	21
64	dog_113.jpg	2	5	4	0	21
64	dog_19.jpg	2	5	4	0	21
64	dog_30.jpg	2	4	4	0	21
64	dog_37.jpg	2	5	4	0	21
64	dog_55.jpg	2	1	6	0	21
64	dog_56.jpg	2	1	4	0	21
64	dog_57.jpg	2	2	6	0	21
64	dog_58.jpg	2	2	7	0	21
64	dog_59.jpg	2	1	7	0	21
64	dog_60.jpg	2	1	7	0	21
64	dog_62.jpg	2	2	6	0	21
64	dog_68.jpg	2	1	6	0	21
64	dog_73.jpg	2	4	4	0	21
64	dog_74.jpg	2	4	5	0	21
64	dog_78.jpg	2	6	4	0	21
64	dog_80.jpg	2	6	4	0	21
64	dog_81.jpg	2	4	5	0	21
64	dog_83.jpg	2	4	4	0	21
64	dog_88.jpg	2	6	4	0	21
64	dog_93.jpg	2	4	4	0	21
64	dog_95.jpg	2	4	4	0	21
64	dog_97.jpg	2	6	3	0	21
64	dog_98.jpg	2	5	3	0	21
64	dog01.jpg	2	4	4	0	21
64	dog04.jpg	2	6	4	0	21
64	dog05.jpg	2	5	4	0	21
64	dog10.jpg	2	6	4	0	21
64	dog19.jpg	2	1	6	0	21
64	dog20.jpg	2	4	5	0	21
64	dog21.jpg	2	6	4	0	21
64	dog26.jpg	2	4	5	0	21
64	dog30.jpg	2	5	4	0	21
64	dog32.jpg	2	1	7	0	21
64	dog33.jpg	2	4	5	0	21
64	dog36.jpg	2	4	5	0	21
64	dog37.jpg	2	1	6	0	21
65	caucasian_10.jpg	0	5	4	1	21
65	caucasian_100.jpg	0	5	2	1	21
65	caucasian_11.jpg	0	6	2	1	21
65	caucasian_12.jpg	0	5	5	1	21
65	caucasian_13.jpg	0	6	4	1	21
65	caucasian_14.jpg	0	4	5	1	21
65	caucasian_18.jpg	0	5	3	1	21
65	caucasian_19.jpg	0	3	4	1	21
65	caucasian_20.jpg	0	5	3	1	21
65	caucasian_21.jpg	0	6	4	1	21
65	caucasian_23.jpg	0	6	4	1	21
65	caucasian_25.jpg	0	6	3	1	21
65	caucasian_27.jpg	0	6	3	1	21
65	caucasian_28.jpg	0	6	4	1	21
65	caucasian_33.jpg	0	6	2	1	21
65	caucasian_35.jpg	0	5	4	1	21
65	caucasian_40.jpg	0	6	4	1	21
65	caucasian_43.jpg	0	2	3	1	21
65	caucasian_5.jpg	0	5	3	1	21
65	caucasian_51.jpg	0	3	4	1	21
65	caucasian_53.jpg	0	3	5	1	21
65	caucasian_55.jpg	0	2	6	1	21
65	caucasian_57.jpg	0	3	5	1	21
65	caucasian_6.jpg	0	5	2	1	21
65	caucasian_60.jpg	0	4	6	1	21
65	caucasian_61.jpg	0	4	3	1	21
65	caucasian_62.jpg	0	2	5	1	21
65	caucasian_64.jpg	0	3	5	1	21
65	caucasian_69.jpg	0	3	5	1	21
65	caucasian_71.jpg	0	2	5	1	21
65	caucasian_72.jpg	0	3	5	1	21
65	caucasian_77.jpg	0	4	5	1	21
65	caucasian_79.jpg	0	2	4	1	21
65	caucasian_82.jpg	0	3	4	1	21
65	caucasian_86.jpg	0	2	4	1	21
65	caucasian_87.jpg	0	3	5	1	21
65	caucasian_91.jpg	0	2	3	1	21
65	caucasian_93.jpg	0	5	4	1	21
65	caucasian_95.jpg	0	3	5	1	21
65	caucasian_99.jpg	0	3	5	1	21
65	african_10.jpg	1	5	5	1	21
65	african_100.jpg	1	3	6	1	21
65	african_103.jpg	1	6	3	1	21
65	african_104.jpg	1	3	4	1	21
65	african_107.jpg	1	2	5	1	21
65	african_11.jpg	1	2	6	1	21
65	african_12.jpg	1	5	5	1	21
65	african_13.jpg	1	6	4	1	21
65	african_16.jpg	1	2	6	1	21
65	african_18.jpg	1	4	5	1	21
65	african_19.jpg	1	6	5	1	21
65	african_25.jpg	1	3	3	1	21
65	african_29.jpg	1	3	6	1	21
65	african_3.jpg	1	2	5	1	21
65	african_30.jpg	1	2	6	1	21
65	african_31.jpg	1	2	4	1	21
65	african_32.jpg	1	4	5	1	21
65	african_34.jpg	1	3	6	1	21
65	african_35.jpg	1	6	3	1	21
65	african_37.jpg	1	4	5	1	21
65	african_38.jpg	1	6	5	1	21
65	african_41.jpg	1	3	6	1	21
65	african_43.jpg	1	5	6	1	21
65	african_45.jpg	1	3	5	1	21
65	african_46.jpg	1	3	5	1	21
65	african_49.jpg	1	3	4	1	21
65	african_5.jpg	1	6	4	1	21
65	african_52.jpg	1	3	3	1	21
65	african_56.jpg	1	2	3	1	21
65	african_59.jpg	1	5	5	1	21
65	african_64.jpg	1	2	4	1	21
65	african_65.jpg	1	2	6	1	21
65	african_67.jpg	1	2	5	1	21
65	african_71.jpg	1	6	6	1	21
65	african_74.jpg	1	4	6	1	21
65	african_77.jpg	1	3	5	1	21
65	african_82.jpg	1	4	4	1	21
65	african_85.jpg	1	2	5	1	21
65	african_86.jpg	1	3	7	1	21
65	african_91.jpg	1	4	5	1	21
65	dog_101.jpg	2	1	5	1	21
65	dog_104.jpg	2	5	4	1	21
65	dog_106.jpg	2	2	4	1	21
65	dog_112.jpg	2	1	4	1	21
65	dog_113.jpg	2	7	3	1	21
65	dog_19.jpg	2	5	3	1	21
65	dog_30.jpg	2	6	3	1	21
65	dog_37.jpg	2	3	4	1	21
65	dog_55.jpg	2	1	5	1	21
65	dog_56.jpg	2	5	5	1	21
65	dog_57.jpg	2	2	4	1	21
65	dog_58.jpg	2	1	6	1	21
65	dog_59.jpg	2	1	4	1	21
65	dog_60.jpg	2	1	4	1	21
65	dog_62.jpg	2	3	5	1	21
65	dog_68.jpg	2	2	2	1	21
65	dog_73.jpg	2	1	4	1	21
65	dog_74.jpg	2	3	2	1	21
65	dog_78.jpg	2	5	4	1	21
65	dog_80.jpg	2	5	1	1	21
65	dog_81.jpg	2	3	4	1	21
65	dog_83.jpg	2	6	5	1	21
65	dog_88.jpg	2	5	5	1	21
65	dog_93.jpg	2	6	1	1	21
65	dog_95.jpg	2	5	3	1	21
65	dog_97.jpg	2	6	5	1	21
65	dog_98.jpg	2	5	4	1	21
65	dog01.jpg	2	6	2	1	21
65	dog04.jpg	2	4	5	1	21
65	dog05.jpg	2	6	4	1	21
65	dog10.jpg	2	7	4	1	21
65	dog19.jpg	2	1	4	1	21
65	dog20.jpg	2	3	5	1	21
65	dog21.jpg	2	7	4	1	21
65	dog26.jpg	2	2	5	1	21
65	dog30.jpg	2	5	5	1	21
65	dog32.jpg	2	1	4	1	21
65	dog33.jpg	2	6	5	1	21
65	dog36.jpg	2	5	4	1	21
65	dog37.jpg	2	2	4	1	21
66	caucasian_10.jpg	0	7	2	1	23
66	caucasian_100.jpg	0	5	3	1	23
66	caucasian_11.jpg	0	5	3	1	23
66	caucasian_12.jpg	0	6	2	1	23
66	caucasian_13.jpg	0	5	2	1	23
66	caucasian_14.jpg	0	5	3	1	23
66	caucasian_18.jpg	0	6	3	1	23
66	caucasian_19.jpg	0	4	3	1	23
66	caucasian_20.jpg	0	5	3	1	23
66	caucasian_21.jpg	0	6	2	1	23
66	caucasian_23.jpg	0	6	3	1	23
66	caucasian_25.jpg	0	4	3	1	23
66	caucasian_27.jpg	0	7	2	1	23
66	caucasian_28.jpg	0	6	2	1	23
66	caucasian_33.jpg	0	7	3	1	23
66	caucasian_35.jpg	0	5	3	1	23
66	caucasian_40.jpg	0	6	3	1	23
66	caucasian_43.jpg	0	6	4	1	23
66	caucasian_5.jpg	0	6	6	1	23
66	caucasian_51.jpg	0	3	5	1	23
66	caucasian_53.jpg	0	3	3	1	23
66	caucasian_55.jpg	0	2	5	1	23
66	caucasian_57.jpg	0	4	5	1	23
66	caucasian_6.jpg	0	5	3	1	23
66	caucasian_60.jpg	0	3	5	1	23
66	caucasian_61.jpg	0	3	2	1	23
66	caucasian_62.jpg	0	3	4	1	23
66	caucasian_64.jpg	0	3	5	1	23
66	caucasian_69.jpg	0	3	4	1	23
66	caucasian_71.jpg	0	3	4	1	23
66	caucasian_72.jpg	0	4	5	1	23
66	caucasian_77.jpg	0	4	6	1	23
66	caucasian_79.jpg	0	2	2	1	23
66	caucasian_82.jpg	0	3	3	1	23
66	caucasian_86.jpg	0	2	4	1	23
66	caucasian_87.jpg	0	4	5	1	23
66	caucasian_91.jpg	0	2	5	1	23
66	caucasian_93.jpg	0	4	3	1	23
66	caucasian_95.jpg	0	5	3	1	23
66	caucasian_99.jpg	0	3	5	1	23
66	african_10.jpg	1	2	3	1	23
66	african_100.jpg	1	3	5	1	23
66	african_103.jpg	1	4	5	1	23
66	african_104.jpg	1	3	4	1	23
66	african_107.jpg	1	2	5	1	23
66	african_11.jpg	1	3	5	1	23
66	african_12.jpg	1	5	3	1	23
66	african_13.jpg	1	7	3	1	23
66	african_16.jpg	1	3	3	1	23
66	african_18.jpg	1	3	5	1	23
66	african_19.jpg	1	5	2	1	23
66	african_25.jpg	1	3	5	1	23
66	african_29.jpg	1	3	5	1	23
66	african_3.jpg	1	3	4	1	23
66	african_30.jpg	1	3	3	1	23
66	african_31.jpg	1	3	5	1	23
66	african_32.jpg	1	4	4	1	23
66	african_34.jpg	1	3	4	1	23
66	african_35.jpg	1	5	3	1	23
66	african_37.jpg	1	5	5	1	23
66	african_38.jpg	1	6	5	1	23
66	african_41.jpg	1	3	6	1	23
66	african_43.jpg	1	4	3	1	23
66	african_45.jpg	1	4	5	1	23
66	african_46.jpg	1	3	5	1	23
66	african_49.jpg	1	5	3	1	23
66	african_5.jpg	1	6	2	1	23
66	african_52.jpg	1	2	4	1	23
66	african_56.jpg	1	5	3	1	23
66	african_59.jpg	1	5	3	1	23
66	african_64.jpg	1	4	6	1	23
66	african_65.jpg	1	5	2	1	23
66	african_67.jpg	1	3	5	1	23
66	african_71.jpg	1	4	4	1	23
66	african_74.jpg	1	3	6	1	23
66	african_77.jpg	1	3	7	1	23
66	african_82.jpg	1	3	3	1	23
66	african_85.jpg	1	2	4	1	23
66	african_86.jpg	1	4	6	1	23
66	african_91.jpg	1	6	3	1	23
66	dog_101.jpg	2	2	2	1	23
66	dog_104.jpg	2	4	4	1	23
66	dog_106.jpg	2	2	6	1	23
66	dog_112.jpg	2	2	5	1	23
66	dog_113.jpg	2	6	4	1	23
66	dog_19.jpg	2	5	4	1	23
66	dog_30.jpg	2	5	4	1	23
66	dog_37.jpg	2	4	3	1	23
66	dog_55.jpg	2	2	6	1	23
66	dog_56.jpg	2	3	4	1	23
66	dog_57.jpg	2	1	7	1	23
66	dog_58.jpg	2	2	6	1	23
66	dog_59.jpg	2	1	6	1	23
66	dog_60.jpg	2	1	7	1	23
66	dog_62.jpg	2	2	4	1	23
66	dog_68.jpg	2	3	6	1	23
66	dog_73.jpg	2	5	4	1	23
66	dog_74.jpg	2	5	4	1	23
66	dog_78.jpg	2	5	4	1	23
66	dog_80.jpg	2	5	4	1	23
66	dog_81.jpg	2	3	3	1	23
66	dog_83.jpg	2	6	5	1	23
66	dog_88.jpg	2	5	3	1	23
66	dog_93.jpg	2	6	3	1	23
66	dog_95.jpg	2	4	5	1	23
66	dog_97.jpg	2	5	3	1	23
66	dog_98.jpg	2	6	3	1	23
66	dog01.jpg	2	6	5	1	23
66	dog04.jpg	2	6	3	1	23
66	dog05.jpg	2	6	4	1	23
66	dog10.jpg	2	5	4	1	23
66	dog19.jpg	2	1	6	1	23
66	dog20.jpg	2	3	4	1	23
66	dog21.jpg	2	5	3	1	23
66	dog26.jpg	2	3	5	1	23
66	dog30.jpg	2	5	3	1	23
66	dog32.jpg	2	2	5	1	23
66	dog33.jpg	2	5	5	1	23
66	dog36.jpg	2	2	4	1	23
66	dog37.jpg	2	3	6	1	23
67	caucasian_10.jpg	0	6	2	1	20
67	caucasian_100.jpg	0	5	4	1	20
67	caucasian_11.jpg	0	4	3	1	20
67	caucasian_12.jpg	0	7	3	1	20
67	caucasian_13.jpg	0	3	6	1	20
67	caucasian_14.jpg	0	4	3	1	20
67	caucasian_18.jpg	0	6	5	1	20
67	caucasian_19.jpg	0	3	5	1	20
67	caucasian_20.jpg	0	5	2	1	20
67	caucasian_21.jpg	0	6	5	1	20
67	caucasian_23.jpg	0	4	3	1	20
67	caucasian_25.jpg	0	4	3	1	20
67	caucasian_27.jpg	0	3	4	1	20
67	caucasian_28.jpg	0	3	3	1	20
67	caucasian_33.jpg	0	7	3	1	20
67	caucasian_35.jpg	0	6	2	1	20
67	caucasian_40.jpg	0	5	5	1	20
67	caucasian_43.jpg	0	6	3	1	20
67	caucasian_5.jpg	0	5	3	1	20
67	caucasian_51.jpg	0	2	3	1	20
67	caucasian_53.jpg	0	6	2	1	20
67	caucasian_55.jpg	0	1	4	1	20
67	caucasian_57.jpg	0	6	3	1	20
67	caucasian_6.jpg	0	5	5	1	20
67	caucasian_60.jpg	0	4	5	1	20
67	caucasian_61.jpg	0	6	4	1	20
67	caucasian_62.jpg	0	2	2	1	20
67	caucasian_64.jpg	0	3	4	1	20
67	caucasian_69.jpg	0	2	4	1	20
67	caucasian_71.jpg	0	1	5	1	20
67	caucasian_72.jpg	0	5	4	1	20
67	caucasian_77.jpg	0	6	6	1	20
67	caucasian_79.jpg	0	3	3	1	20
67	caucasian_82.jpg	0	5	4	1	20
67	caucasian_86.jpg	0	3	3	1	20
67	caucasian_87.jpg	0	6	4	1	20
67	caucasian_91.jpg	0	1	6	1	20
67	caucasian_93.jpg	0	5	4	1	20
67	caucasian_95.jpg	0	5	3	1	20
67	caucasian_99.jpg	0	5	3	1	20
67	african_10.jpg	1	5	3	1	20
67	african_100.jpg	1	5	4	1	20
67	african_103.jpg	1	5	5	1	20
67	african_104.jpg	1	5	2	1	20
67	african_107.jpg	1	3	3	1	20
67	african_11.jpg	1	4	5	1	20
67	african_12.jpg	1	5	5	1	20
67	african_13.jpg	1	6	3	1	20
67	african_16.jpg	1	4	3	1	20
67	african_18.jpg	1	5	3	1	20
67	african_19.jpg	1	6	3	1	20
67	african_25.jpg	1	5	3	1	20
67	african_29.jpg	1	3	5	1	20
67	african_3.jpg	1	6	4	1	20
67	african_30.jpg	1	6	4	1	20
67	african_31.jpg	1	5	6	1	20
67	african_32.jpg	1	6	5	1	20
67	african_34.jpg	1	6	3	1	20
67	african_35.jpg	1	7	4	1	20
67	african_37.jpg	1	6	3	1	20
67	african_38.jpg	1	6	3	1	20
67	african_41.jpg	1	5	4	1	20
67	african_43.jpg	1	5	3	1	20
67	african_45.jpg	1	6	5	1	20
67	african_46.jpg	1	5	5	1	20
67	african_49.jpg	1	6	3	1	20
67	african_5.jpg	1	5	3	1	20
67	african_52.jpg	1	5	3	1	20
67	african_56.jpg	1	6	3	1	20
67	african_59.jpg	1	6	2	1	20
67	african_64.jpg	1	5	5	1	20
67	african_65.jpg	1	5	4	1	20
67	african_67.jpg	1	5	3	1	20
67	african_71.jpg	1	5	5	1	20
67	african_74.jpg	1	2	3	1	20
67	african_77.jpg	1	4	6	1	20
67	african_82.jpg	1	6	3	1	20
67	african_85.jpg	1	4	5	1	20
67	african_86.jpg	1	5	5	1	20
67	african_91.jpg	1	5	4	1	20
67	dog_101.jpg	2	4	1	1	20
67	dog_104.jpg	2	3	3	1	20
67	dog_106.jpg	2	6	1	1	20
67	dog_112.jpg	2	2	4	1	20
67	dog_113.jpg	2	6	3	1	20
67	dog_19.jpg	2	6	4	1	20
67	dog_30.jpg	2	5	3	1	20
67	dog_37.jpg	2	6	1	1	20
67	dog_55.jpg	2	2	1	1	20
67	dog_56.jpg	2	4	5	1	20
67	dog_57.jpg	2	3	3	1	20
67	dog_58.jpg	2	5	7	1	20
67	dog_59.jpg	2	5	1	1	20
67	dog_60.jpg	2	3	6	1	20
67	dog_62.jpg	2	7	4	1	20
67	dog_68.jpg	2	2	3	1	20
67	dog_73.jpg	2	5	3	1	20
67	dog_74.jpg	2	5	1	1	20
67	dog_78.jpg	2	5	4	1	20
67	dog_80.jpg	2	4	2	1	20
67	dog_81.jpg	2	5	3	1	20
67	dog_83.jpg	2	2	3	1	20
67	dog_88.jpg	2	5	2	1	20
67	dog_93.jpg	2	1	6	1	20
67	dog_95.jpg	2	5	5	1	20
67	dog_97.jpg	2	4	4	1	20
67	dog_98.jpg	2	5	3	1	20
67	dog01.jpg	2	3	3	1	20
67	dog04.jpg	2	5	4	1	20
67	dog05.jpg	2	6	3	1	20
67	dog10.jpg	2	5	3	1	20
67	dog19.jpg	2	3	3	1	20
67	dog20.jpg	2	1	4	1	20
67	dog21.jpg	2	5	2	1	20
67	dog26.jpg	2	3	5	1	20
67	dog30.jpg	2	5	2	1	20
67	dog32.jpg	2	3	3	1	20
67	dog33.jpg	2	7	2	1	20
67	dog36.jpg	2	4	1	1	20
67	dog37.jpg	2	1	1	1	20
68	caucasian_10.jpg	0	4	2	0	25
68	caucasian_100.jpg	0	4	6	0	25
68	caucasian_11.jpg	0	3	3	0	25
68	caucasian_12.jpg	0	6	2	0	25
68	caucasian_13.jpg	0	5	3	0	25
68	caucasian_14.jpg	0	5	4	0	25
68	caucasian_18.jpg	0	5	3	0	25
68	caucasian_19.jpg	0	4	6	0	25
68	caucasian_20.jpg	0	5	3	0	25
68	caucasian_21.jpg	0	5	1	0	25
68	caucasian_23.jpg	0	5	3	0	25
68	caucasian_25.jpg	0	4	4	0	25
68	caucasian_27.jpg	0	4	3	0	25
68	caucasian_28.jpg	0	3	4	0	25
68	caucasian_33.jpg	0	5	2	0	25
68	caucasian_35.jpg	0	3	5	0	25
68	caucasian_40.jpg	0	5	2	0	25
68	caucasian_43.jpg	0	4	2	0	25
68	caucasian_5.jpg	0	6	3	0	25
68	caucasian_51.jpg	0	4	6	0	25
68	caucasian_53.jpg	0	3	5	0	25
68	caucasian_55.jpg	0	5	2	0	25
68	caucasian_57.jpg	0	3	2	0	25
68	caucasian_6.jpg	0	5	3	0	25
68	caucasian_60.jpg	0	3	3	0	25
68	caucasian_61.jpg	0	3	5	0	25
68	caucasian_62.jpg	0	6	2	0	25
68	caucasian_64.jpg	0	3	5	0	25
68	caucasian_69.jpg	0	5	5	0	25
68	caucasian_71.jpg	0	5	2	0	25
68	caucasian_72.jpg	0	3	4	0	25
68	caucasian_77.jpg	0	2	3	0	25
68	caucasian_79.jpg	0	5	2	0	25
68	caucasian_82.jpg	0	5	2	0	25
68	caucasian_86.jpg	0	3	5	0	25
68	caucasian_87.jpg	0	4	3	0	25
68	caucasian_91.jpg	0	4	5	0	25
68	caucasian_93.jpg	0	3	5	0	25
68	caucasian_95.jpg	0	3	2	0	25
68	caucasian_99.jpg	0	4	3	0	25
68	african_10.jpg	1	5	5	0	25
68	african_100.jpg	1	3	5	0	25
68	african_103.jpg	1	4	4	0	25
68	african_104.jpg	1	2	5	0	25
68	african_107.jpg	1	4	4	0	25
68	african_11.jpg	1	3	2	0	25
68	african_12.jpg	1	5	2	0	25
68	african_13.jpg	1	5	3	0	25
68	african_16.jpg	1	3	4	0	25
68	african_18.jpg	1	6	2	0	25
68	african_19.jpg	1	6	2	0	25
68	african_25.jpg	1	3	3	0	25
68	african_29.jpg	1	5	4	0	25
68	african_3.jpg	1	4	2	0	25
68	african_30.jpg	1	5	3	0	25
68	african_31.jpg	1	3	3	0	25
68	african_32.jpg	1	6	2	0	25
68	african_34.jpg	1	3	3	0	25
68	african_35.jpg	1	5	2	0	25
68	african_37.jpg	1	5	2	0	25
68	african_38.jpg	1	6	2	0	25
68	african_41.jpg	1	3	5	0	25
68	african_43.jpg	1	5	2	0	25
68	african_45.jpg	1	5	3	0	25
68	african_46.jpg	1	5	5	0	25
68	african_49.jpg	1	5	3	0	25
68	african_5.jpg	1	5	5	0	25
68	african_52.jpg	1	6	4	0	25
68	african_56.jpg	1	6	2	0	25
68	african_59.jpg	1	5	2	0	25
68	african_64.jpg	1	5	3	0	25
68	african_65.jpg	1	7	2	0	25
68	african_67.jpg	1	5	5	0	25
68	african_71.jpg	1	6	2	0	25
68	african_74.jpg	1	5	3	0	25
68	african_77.jpg	1	5	4	0	25
68	african_82.jpg	1	5	2	0	25
68	african_85.jpg	1	4	3	0	25
68	african_86.jpg	1	5	3	0	25
68	african_91.jpg	1	6	2	0	25
68	dog_101.jpg	2	1	5	0	25
68	dog_104.jpg	2	1	3	0	25
68	dog_106.jpg	2	2	6	0	25
68	dog_112.jpg	2	1	6	0	25
68	dog_113.jpg	2	2	4	0	25
68	dog_19.jpg	2	2	3	0	25
68	dog_30.jpg	2	2	4	0	25
68	dog_37.jpg	2	2	3	0	25
68	dog_55.jpg	2	2	2	0	25
68	dog_56.jpg	2	1	4	0	25
68	dog_57.jpg	2	1	4	0	25
68	dog_58.jpg	2	1	6	0	25
68	dog_59.jpg	2	1	5	0	25
68	dog_60.jpg	2	1	6	0	25
68	dog_62.jpg	2	1	3	0	25
68	dog_68.jpg	2	1	2	0	25
68	dog_73.jpg	2	2	7	0	25
68	dog_74.jpg	2	1	3	0	25
68	dog_78.jpg	2	1	5	0	25
68	dog_80.jpg	2	2	3	0	25
68	dog_81.jpg	2	1	6	0	25
68	dog_83.jpg	2	1	7	0	25
68	dog_88.jpg	2	2	3	0	25
68	dog_93.jpg	2	2	5	0	25
68	dog_95.jpg	2	2	7	0	25
68	dog_97.jpg	2	1	4	0	25
68	dog_98.jpg	2	2	4	0	25
68	dog01.jpg	2	2	2	0	25
68	dog04.jpg	2	1	3	0	25
68	dog05.jpg	2	4	6	0	25
68	dog10.jpg	2	1	3	0	25
68	dog19.jpg	2	1	6	0	25
68	dog20.jpg	2	1	6	0	25
68	dog21.jpg	2	2	5	0	25
68	dog26.jpg	2	1	7	0	25
68	dog30.jpg	2	2	5	0	25
68	dog32.jpg	2	1	3	0	25
68	dog33.jpg	2	2	6	0	25
68	dog36.jpg	2	1	3	0	25
68	dog37.jpg	2	1	6	0	25
69	caucasian_10.jpg	0	5	3	0	22
69	caucasian_100.jpg	0	5	3	0	22
69	caucasian_11.jpg	0	6	2	0	22
69	caucasian_12.jpg	0	6	3	0	22
69	caucasian_13.jpg	0	5	2	0	22
69	caucasian_14.jpg	0	5	3	0	22
69	caucasian_18.jpg	0	5	5	0	22
69	caucasian_19.jpg	0	5	3	0	22
69	caucasian_20.jpg	0	5	3	0	22
69	caucasian_21.jpg	0	5	3	0	22
69	caucasian_23.jpg	0	3	3	0	22
69	caucasian_25.jpg	0	5	3	0	22
69	caucasian_27.jpg	0	5	2	0	22
69	caucasian_28.jpg	0	5	3	0	22
69	caucasian_33.jpg	0	6	2	0	22
69	caucasian_35.jpg	0	5	3	0	22
69	caucasian_40.jpg	0	5	3	0	22
69	caucasian_43.jpg	0	3	4	0	22
69	caucasian_5.jpg	0	6	2	0	22
69	caucasian_51.jpg	0	5	4	0	22
69	caucasian_53.jpg	0	5	4	0	22
69	caucasian_55.jpg	0	3	3	0	22
69	caucasian_57.jpg	0	5	3	0	22
69	caucasian_6.jpg	0	5	3	0	22
69	caucasian_60.jpg	0	3	5	0	22
69	caucasian_61.jpg	0	5	2	0	22
69	caucasian_62.jpg	0	2	3	0	22
69	caucasian_64.jpg	0	5	3	0	22
69	caucasian_69.jpg	0	3	3	0	22
69	caucasian_71.jpg	0	4	3	0	22
69	caucasian_72.jpg	0	5	3	0	22
69	caucasian_77.jpg	0	5	4	0	22
69	caucasian_79.jpg	0	5	3	0	22
69	caucasian_82.jpg	0	5	3	0	22
69	caucasian_86.jpg	0	2	5	0	22
69	caucasian_87.jpg	0	5	3	0	22
69	caucasian_91.jpg	0	3	3	0	22
69	caucasian_93.jpg	0	3	5	0	22
69	caucasian_95.jpg	0	5	2	0	22
69	caucasian_99.jpg	0	5	5	0	22
69	african_10.jpg	1	5	4	0	22
69	african_100.jpg	1	3	6	0	22
69	african_103.jpg	1	4	4	0	22
69	african_104.jpg	1	3	5	0	22
69	african_107.jpg	1	3	7	0	22
69	african_11.jpg	1	3	5	0	22
69	african_12.jpg	1	4	5	0	22
69	african_13.jpg	1	5	5	0	22
69	african_16.jpg	1	3	5	0	22
69	african_18.jpg	1	3	5	0	22
69	african_19.jpg	1	5	3	0	22
69	african_25.jpg	1	3	5	0	22
69	african_29.jpg	1	3	6	0	22
69	african_3.jpg	1	4	5	0	22
69	african_30.jpg	1	3	5	0	22
69	african_31.jpg	1	2	5	0	22
69	african_32.jpg	1	3	6	0	22
69	african_34.jpg	1	5	6	0	22
69	african_35.jpg	1	5	4	0	22
69	african_37.jpg	1	4	5	0	22
69	african_38.jpg	1	6	5	0	22
69	african_41.jpg	1	3	5	0	22
69	african_43.jpg	1	5	6	0	22
69	african_45.jpg	1	3	6	0	22
69	african_46.jpg	1	3	5	0	22
69	african_49.jpg	1	3	5	0	22
69	african_5.jpg	1	5	3	0	22
69	african_52.jpg	1	5	3	0	22
69	african_56.jpg	1	5	3	0	22
69	african_59.jpg	1	5	4	0	22
69	african_64.jpg	1	3	6	0	22
69	african_65.jpg	1	5	3	0	22
69	african_67.jpg	1	3	5	0	22
69	african_71.jpg	1	4	4	0	22
69	african_74.jpg	1	2	6	0	22
69	african_77.jpg	1	3	7	0	22
69	african_82.jpg	1	6	5	0	22
69	african_85.jpg	1	3	6	0	22
69	african_86.jpg	1	3	7	0	22
69	african_91.jpg	1	6	3	0	22
69	dog_101.jpg	2	5	7	0	22
69	dog_104.jpg	2	3	3	0	22
69	dog_106.jpg	2	2	6	0	22
69	dog_112.jpg	2	5	6	0	22
69	dog_113.jpg	2	3	3	0	22
69	dog_19.jpg	2	3	4	0	22
69	dog_30.jpg	2	3	3	0	22
69	dog_37.jpg	2	2	6	0	22
69	dog_55.jpg	2	5	7	0	22
69	dog_56.jpg	2	3	5	0	22
69	dog_57.jpg	2	5	7	0	22
69	dog_58.jpg	2	3	7	0	22
69	dog_59.jpg	2	4	7	0	22
69	dog_60.jpg	2	5	6	0	22
69	dog_62.jpg	2	2	6	0	22
69	dog_68.jpg	2	5	6	0	22
69	dog_73.jpg	2	2	4	0	22
69	dog_74.jpg	2	3	3	0	22
69	dog_78.jpg	2	3	5	0	22
69	dog_80.jpg	2	3	5	0	22
69	dog_81.jpg	2	2	4	0	22
69	dog_83.jpg	2	5	4	0	22
69	dog_88.jpg	2	5	3	0	22
69	dog_93.jpg	2	4	5	0	22
69	dog_95.jpg	2	5	3	0	22
69	dog_97.jpg	2	3	4	0	22
69	dog_98.jpg	2	3	4	0	22
69	dog01.jpg	2	3	3	0	22
69	dog04.jpg	2	3	4	0	22
69	dog05.jpg	2	3	3	0	22
69	dog10.jpg	2	3	4	0	22
69	dog19.jpg	2	5	6	0	22
69	dog20.jpg	2	4	5	0	22
69	dog21.jpg	2	3	6	0	22
69	dog26.jpg	2	3	6	0	22
69	dog30.jpg	2	3	3	0	22
69	dog32.jpg	2	5	6	0	22
69	dog33.jpg	2	2	3	0	22
69	dog36.jpg	2	3	4	0	22
69	dog37.jpg	2	5	6	0	22
70	caucasian_10.jpg	0	5	4	0	47
70	caucasian_100.jpg	0	6	2	0	47
70	caucasian_11.jpg	0	5	5	0	47
70	caucasian_12.jpg	0	6	2	0	47
70	caucasian_13.jpg	0	4	5	0	47
70	caucasian_14.jpg	0	4	2	0	47
70	caucasian_18.jpg	0	6	6	0	47
70	caucasian_19.jpg	0	3	3	0	47
70	caucasian_20.jpg	0	5	1	0	47
70	caucasian_21.jpg	0	4	6	0	47
70	caucasian_23.jpg	0	5	5	0	47
70	caucasian_25.jpg	0	5	3	0	47
70	caucasian_27.jpg	0	6	4	0	47
70	caucasian_28.jpg	0	5	6	0	47
70	caucasian_33.jpg	0	5	2	0	47
70	caucasian_35.jpg	0	3	5	0	47
70	caucasian_40.jpg	0	3	4	0	47
70	caucasian_43.jpg	0	5	2	0	47
70	caucasian_5.jpg	0	6	4	0	47
70	caucasian_51.jpg	0	1	5	0	47
70	caucasian_53.jpg	0	4	4	0	47
70	caucasian_55.jpg	0	3	4	0	47
70	caucasian_57.jpg	0	2	2	0	47
70	caucasian_6.jpg	0	5	1	0	47
70	caucasian_60.jpg	0	6	2	0	47
70	caucasian_61.jpg	0	5	6	0	47
70	caucasian_62.jpg	0	3	2	0	47
70	caucasian_64.jpg	0	4	3	0	47
70	caucasian_69.jpg	0	3	7	0	47
70	caucasian_71.jpg	0	2	1	0	47
70	caucasian_72.jpg	0	2	1	0	47
70	caucasian_77.jpg	0	2	2	0	47
70	caucasian_79.jpg	0	4	1	0	47
70	caucasian_82.jpg	0	3	5	0	47
70	caucasian_86.jpg	0	1	1	0	47
70	caucasian_87.jpg	0	2	3	0	47
70	caucasian_91.jpg	0	5	5	0	47
70	caucasian_93.jpg	0	6	3	0	47
70	caucasian_95.jpg	0	2	2	0	47
70	caucasian_99.jpg	0	2	5	0	47
70	african_10.jpg	1	5	7	0	47
70	african_100.jpg	1	1	4	0	47
70	african_103.jpg	1	4	5	0	47
70	african_104.jpg	1	1	6	0	47
70	african_107.jpg	1	4	5	0	47
70	african_11.jpg	1	4	4	0	47
70	african_12.jpg	1	2	7	0	47
70	african_13.jpg	1	6	1	0	47
70	african_16.jpg	1	1	6	0	47
70	african_18.jpg	1	4	4	0	47
70	african_19.jpg	1	6	5	0	47
70	african_25.jpg	1	4	4	0	47
70	african_29.jpg	1	3	6	0	47
70	african_3.jpg	1	4	7	0	47
70	african_30.jpg	1	4	5	0	47
70	african_31.jpg	1	2	7	0	47
70	african_32.jpg	1	6	5	0	47
70	african_34.jpg	1	2	6	0	47
70	african_35.jpg	1	4	3	0	47
70	african_37.jpg	1	6	5	0	47
70	african_38.jpg	1	6	5	0	47
70	african_41.jpg	1	3	7	0	47
70	african_43.jpg	1	1	7	0	47
70	african_45.jpg	1	4	4	0	47
70	african_46.jpg	1	1	6	0	47
70	african_49.jpg	1	6	3	0	47
70	african_5.jpg	1	5	3	0	47
70	african_52.jpg	1	5	4	0	47
70	african_56.jpg	1	5	4	0	47
70	african_59.jpg	1	4	6	0	47
70	african_64.jpg	1	2	7	0	47
70	african_65.jpg	1	3	7	0	47
70	african_67.jpg	1	1	3	0	47
70	african_71.jpg	1	1	7	0	47
70	african_74.jpg	1	2	6	0	47
70	african_77.jpg	1	5	7	0	47
70	african_82.jpg	1	6	2	0	47
70	african_85.jpg	1	3	4	0	47
70	african_86.jpg	1	5	7	0	47
70	african_91.jpg	1	7	6	0	47
70	dog_101.jpg	2	1	4	0	47
70	dog_104.jpg	2	4	5	0	47
70	dog_106.jpg	2	1	4	0	47
70	dog_112.jpg	2	1	4	0	47
70	dog_113.jpg	2	7	5	0	47
70	dog_19.jpg	2	5	4	0	47
70	dog_30.jpg	2	4	4	0	47
70	dog_37.jpg	2	4	6	0	47
70	dog_55.jpg	2	1	4	0	47
70	dog_56.jpg	2	4	6	0	47
70	dog_57.jpg	2	4	4	0	47
70	dog_58.jpg	2	1	4	0	47
70	dog_59.jpg	2	1	4	0	47
70	dog_60.jpg	2	1	4	0	47
70	dog_62.jpg	2	5	4	0	47
70	dog_68.jpg	2	1	4	0	47
70	dog_73.jpg	2	4	5	0	47
70	dog_74.jpg	2	4	5	0	47
70	dog_78.jpg	2	4	4	0	47
70	dog_80.jpg	2	4	4	0	47
70	dog_81.jpg	2	4	4	0	47
70	dog_83.jpg	2	6	6	0	47
70	dog_88.jpg	2	4	4	0	47
70	dog_93.jpg	2	5	3	0	47
70	dog_95.jpg	2	4	4	0	47
70	dog_97.jpg	2	4	4	0	47
70	dog_98.jpg	2	6	4	0	47
70	dog01.jpg	2	5	4	0	47
70	dog04.jpg	2	5	4	0	47
70	dog05.jpg	2	6	4	0	47
70	dog10.jpg	2	7	5	0	47
70	dog19.jpg	2	1	4	0	47
70	dog20.jpg	2	2	4	0	47
70	dog21.jpg	2	6	4	0	47
70	dog26.jpg	2	4	4	0	47
70	dog30.jpg	2	4	1	0	47
70	dog32.jpg	2	1	2	0	47
70	dog33.jpg	2	4	4	0	47
70	dog36.jpg	2	4	4	0	47
70	dog37.jpg	2	1	4	0	47
71	caucasian_10.jpg	0	7	4	1	20
71	caucasian_100.jpg	0	7	2	1	20
71	caucasian_11.jpg	0	7	2	1	20
71	caucasian_12.jpg	0	5	2	1	20
71	caucasian_13.jpg	0	7	1	1	20
71	caucasian_14.jpg	0	6	2	1	20
71	caucasian_18.jpg	0	5	1	1	20
71	caucasian_19.jpg	0	7	2	1	20
71	caucasian_20.jpg	0	7	3	1	20
71	caucasian_21.jpg	0	6	3	1	20
71	caucasian_23.jpg	0	4	2	1	20
71	caucasian_25.jpg	0	4	1	1	20
71	caucasian_27.jpg	0	6	5	1	20
71	caucasian_28.jpg	0	7	1	1	20
71	caucasian_33.jpg	0	7	2	1	20
71	caucasian_35.jpg	0	3	5	1	20
71	caucasian_40.jpg	0	4	2	1	20
71	caucasian_43.jpg	0	4	5	1	20
71	caucasian_5.jpg	0	3	5	1	20
71	caucasian_51.jpg	0	2	6	1	20
71	caucasian_53.jpg	0	4	4	1	20
71	caucasian_55.jpg	0	2	4	1	20
71	caucasian_57.jpg	0	2	2	1	20
71	caucasian_6.jpg	0	7	4	1	20
71	caucasian_60.jpg	0	2	4	1	20
71	caucasian_61.jpg	0	2	5	1	20
71	caucasian_62.jpg	0	2	4	1	20
71	caucasian_64.jpg	0	1	5	1	20
71	caucasian_69.jpg	0	2	4	1	20
71	caucasian_71.jpg	0	4	4	1	20
71	caucasian_72.jpg	0	3	3	1	20
71	caucasian_77.jpg	0	1	5	1	20
71	caucasian_79.jpg	0	5	5	1	20
71	caucasian_82.jpg	0	2	3	1	20
71	caucasian_86.jpg	0	2	3	1	20
71	caucasian_87.jpg	0	2	6	1	20
71	caucasian_91.jpg	0	5	6	1	20
71	caucasian_93.jpg	0	2	5	1	20
71	caucasian_95.jpg	0	4	4	1	20
71	caucasian_99.jpg	0	2	3	1	20
71	african_10.jpg	1	3	6	1	20
71	african_100.jpg	1	1	5	1	20
71	african_103.jpg	1	4	6	1	20
71	african_104.jpg	1	1	6	1	20
71	african_107.jpg	1	2	6	1	20
71	african_11.jpg	1	2	6	1	20
71	african_12.jpg	1	2	5	1	20
71	african_13.jpg	1	7	5	1	20
71	african_16.jpg	1	1	6	1	20
71	african_18.jpg	1	4	5	1	20
71	african_19.jpg	1	2	4	1	20
71	african_25.jpg	1	2	5	1	20
71	african_29.jpg	1	3	5	1	20
71	african_3.jpg	1	2	6	1	20
71	african_30.jpg	1	2	4	1	20
71	african_31.jpg	1	1	7	1	20
71	african_32.jpg	1	5	6	1	20
71	african_34.jpg	1	1	5	1	20
71	african_35.jpg	1	6	6	1	20
71	african_37.jpg	1	6	6	1	20
71	african_38.jpg	1	5	6	1	20
71	african_41.jpg	1	1	6	1	20
71	african_43.jpg	1	1	6	1	20
71	african_45.jpg	1	2	6	1	20
71	african_46.jpg	1	1	4	1	20
71	african_49.jpg	1	2	5	1	20
71	african_5.jpg	1	4	5	1	20
71	african_52.jpg	1	4	5	1	20
71	african_56.jpg	1	7	4	1	20
71	african_59.jpg	1	4	5	1	20
71	african_64.jpg	1	5	5	1	20
71	african_65.jpg	1	4	4	1	20
71	african_67.jpg	1	2	6	1	20
71	african_71.jpg	1	3	6	1	20
71	african_74.jpg	1	4	6	1	20
71	african_77.jpg	1	5	6	1	20
71	african_82.jpg	1	2	5	1	20
71	african_85.jpg	1	3	6	1	20
71	african_86.jpg	1	5	6	1	20
71	african_91.jpg	1	7	6	1	20
71	dog_101.jpg	2	1	7	1	20
71	dog_104.jpg	2	4	3	1	20
71	dog_106.jpg	2	1	4	1	20
71	dog_112.jpg	2	1	5	1	20
71	dog_113.jpg	2	7	4	1	20
71	dog_19.jpg	2	4	5	1	20
71	dog_30.jpg	2	4	3	1	20
71	dog_37.jpg	2	1	3	1	20
71	dog_55.jpg	2	1	7	1	20
71	dog_56.jpg	2	5	6	1	20
71	dog_57.jpg	2	4	6	1	20
71	dog_58.jpg	2	1	7	1	20
71	dog_59.jpg	2	1	6	1	20
71	dog_60.jpg	2	1	7	1	20
71	dog_62.jpg	2	1	7	1	20
71	dog_68.jpg	2	1	7	1	20
71	dog_73.jpg	2	3	6	1	20
71	dog_74.jpg	2	5	5	1	20
71	dog_78.jpg	2	4	6	1	20
71	dog_80.jpg	2	2	4	1	20
71	dog_81.jpg	2	4	6	1	20
71	dog_83.jpg	2	5	3	1	20
71	dog_88.jpg	2	5	6	1	20
71	dog_93.jpg	2	4	2	1	20
71	dog_95.jpg	2	1	6	1	20
71	dog_97.jpg	2	3	5	1	20
71	dog_98.jpg	2	4	4	1	20
71	dog01.jpg	2	6	2	1	20
71	dog04.jpg	2	5	5	1	20
71	dog05.jpg	2	6	2	1	20
71	dog10.jpg	2	7	2	1	20
71	dog19.jpg	2	1	7	1	20
71	dog20.jpg	2	1	5	1	20
71	dog21.jpg	2	6	4	1	20
71	dog26.jpg	2	2	5	1	20
71	dog30.jpg	2	2	6	1	20
71	dog32.jpg	2	1	3	1	20
71	dog33.jpg	2	4	5	1	20
71	dog36.jpg	2	2	5	1	20
71	dog37.jpg	2	1	4	1	20
72	caucasian_10.jpg	0	5	1	1	22
72	caucasian_100.jpg	0	3	4	1	22
72	caucasian_11.jpg	0	5	4	1	22
72	caucasian_12.jpg	0	5	3	1	22
72	caucasian_13.jpg	0	5	3	1	22
72	caucasian_14.jpg	0	5	6	1	22
72	caucasian_18.jpg	0	3	4	1	22
72	caucasian_19.jpg	0	6	3	1	22
72	caucasian_20.jpg	0	4	6	1	22
72	caucasian_21.jpg	0	3	4	1	22
72	caucasian_23.jpg	0	2	3	1	22
72	caucasian_25.jpg	0	1	5	1	22
72	caucasian_27.jpg	0	7	2	1	22
72	caucasian_28.jpg	0	4	4	1	22
72	caucasian_33.jpg	0	7	4	1	22
72	caucasian_35.jpg	0	2	2	1	22
72	caucasian_40.jpg	0	5	3	1	22
72	caucasian_43.jpg	0	3	2	1	22
72	caucasian_5.jpg	0	5	4	1	22
72	caucasian_51.jpg	0	1	6	1	22
72	caucasian_53.jpg	0	2	1	1	22
72	caucasian_55.jpg	0	1	4	1	22
72	caucasian_57.jpg	0	3	2	1	22
72	caucasian_6.jpg	0	5	5	1	22
72	caucasian_60.jpg	0	3	5	1	22
72	caucasian_61.jpg	0	5	7	1	22
72	caucasian_62.jpg	0	4	4	1	22
72	caucasian_64.jpg	0	1	2	1	22
72	caucasian_69.jpg	0	3	4	1	22
72	caucasian_71.jpg	0	1	1	1	22
72	caucasian_72.jpg	0	1	1	1	22
72	caucasian_77.jpg	0	3	3	1	22
72	caucasian_79.jpg	0	5	1	1	22
72	caucasian_82.jpg	0	2	5	1	22
72	caucasian_86.jpg	0	1	4	1	22
72	caucasian_87.jpg	0	1	3	1	22
72	caucasian_91.jpg	0	6	7	1	22
72	caucasian_93.jpg	0	4	3	1	22
72	caucasian_95.jpg	0	2	1	1	22
72	caucasian_99.jpg	0	6	6	1	22
72	african_10.jpg	1	3	3	1	22
72	african_100.jpg	1	1	7	1	22
72	african_103.jpg	1	5	4	1	22
72	african_104.jpg	1	2	3	1	22
72	african_107.jpg	1	3	5	1	22
72	african_11.jpg	1	2	7	1	22
72	african_12.jpg	1	1	4	1	22
72	african_13.jpg	1	5	4	1	22
72	african_16.jpg	1	1	5	1	22
72	african_18.jpg	1	6	6	1	22
72	african_19.jpg	1	6	6	1	22
72	african_25.jpg	1	6	4	1	22
72	african_29.jpg	1	4	7	1	22
72	african_3.jpg	1	3	6	1	22
72	african_30.jpg	1	3	6	1	22
72	african_31.jpg	1	1	7	1	22
72	african_32.jpg	1	6	4	1	22
72	african_34.jpg	1	2	5	1	22
72	african_35.jpg	1	6	2	1	22
72	african_37.jpg	1	6	4	1	22
72	african_38.jpg	1	4	4	1	22
72	african_41.jpg	1	2	7	1	22
72	african_43.jpg	1	1	5	1	22
72	african_45.jpg	1	2	7	1	22
72	african_46.jpg	1	4	6	1	22
72	african_49.jpg	1	6	3	1	22
72	african_5.jpg	1	4	4	1	22
72	african_52.jpg	1	4	5	1	22
72	african_56.jpg	1	5	5	1	22
72	african_59.jpg	1	2	4	1	22
72	african_64.jpg	1	2	5	1	22
72	african_65.jpg	1	3	6	1	22
72	african_67.jpg	1	2	6	1	22
72	african_71.jpg	1	7	6	1	22
72	african_74.jpg	1	1	5	1	22
72	african_77.jpg	1	1	7	1	22
72	african_82.jpg	1	7	6	1	22
72	african_85.jpg	1	5	4	1	22
72	african_86.jpg	1	1	7	1	22
72	african_91.jpg	1	7	5	1	22
72	dog_101.jpg	2	5	2	1	22
72	dog_104.jpg	2	3	4	1	22
72	dog_106.jpg	2	6	4	1	22
72	dog_112.jpg	2	5	1	1	22
72	dog_113.jpg	2	7	6	1	22
72	dog_19.jpg	2	6	5	1	22
72	dog_30.jpg	2	4	4	1	22
72	dog_37.jpg	2	6	3	1	22
72	dog_55.jpg	2	5	3	1	22
72	dog_56.jpg	2	2	6	1	22
72	dog_57.jpg	2	6	5	1	22
72	dog_58.jpg	2	1	4	1	22
72	dog_59.jpg	2	5	1	1	22
72	dog_60.jpg	2	4	1	1	22
72	dog_62.jpg	2	4	4	1	22
72	dog_68.jpg	2	6	3	1	22
72	dog_73.jpg	2	5	5	1	22
72	dog_74.jpg	2	5	4	1	22
72	dog_78.jpg	2	7	4	1	22
72	dog_80.jpg	2	7	4	1	22
72	dog_81.jpg	2	6	4	1	22
72	dog_83.jpg	2	7	4	1	22
72	dog_88.jpg	2	6	4	1	22
72	dog_93.jpg	2	7	5	1	22
72	dog_95.jpg	2	2	4	1	22
72	dog_97.jpg	2	5	6	1	22
72	dog_98.jpg	2	6	4	1	22
72	dog01.jpg	2	7	5	1	22
72	dog04.jpg	2	6	4	1	22
72	dog05.jpg	2	7	6	1	22
72	dog10.jpg	2	7	1	1	22
72	dog19.jpg	2	5	2	1	22
72	dog20.jpg	2	2	6	1	22
72	dog21.jpg	2	7	5	1	22
72	dog26.jpg	2	5	4	1	22
72	dog30.jpg	2	6	1	1	22
72	dog32.jpg	2	1	2	1	22
72	dog33.jpg	2	7	5	1	22
72	dog36.jpg	2	7	4	1	22
72	dog37.jpg	2	5	4	1	22
73	caucasian_10.jpg	0	1	5	1	21
73	caucasian_100.jpg	0	1	4	1	21
73	caucasian_11.jpg	0	2	5	1	21
73	caucasian_12.jpg	0	4	5	1	21
73	caucasian_13.jpg	0	2	3	1	21
73	caucasian_14.jpg	0	4	5	1	21
73	caucasian_18.jpg	0	4	3	1	21
73	caucasian_19.jpg	0	2	2	1	21
73	caucasian_20.jpg	0	5	3	1	21
73	caucasian_21.jpg	0	5	2	1	21
73	caucasian_23.jpg	0	4	6	1	21
73	caucasian_25.jpg	0	4	4	1	21
73	caucasian_27.jpg	0	6	4	1	21
73	caucasian_28.jpg	0	5	2	1	21
73	caucasian_33.jpg	0	4	5	1	21
73	caucasian_35.jpg	0	1	5	1	21
73	caucasian_40.jpg	0	5	4	1	21
73	caucasian_43.jpg	0	5	2	1	21
73	caucasian_5.jpg	0	2	5	1	21
73	caucasian_51.jpg	0	1	6	1	21
73	caucasian_53.jpg	0	1	2	1	21
73	caucasian_55.jpg	0	1	5	1	21
73	caucasian_57.jpg	0	1	4	1	21
73	caucasian_6.jpg	0	4	3	1	21
73	caucasian_60.jpg	0	1	5	1	21
73	caucasian_61.jpg	0	1	6	1	21
73	caucasian_62.jpg	0	1	4	1	21
73	caucasian_64.jpg	0	1	6	1	21
73	caucasian_69.jpg	0	1	6	1	21
73	caucasian_71.jpg	0	2	6	1	21
73	caucasian_72.jpg	0	1	4	1	21
73	caucasian_77.jpg	0	6	3	1	21
73	caucasian_79.jpg	0	4	1	1	21
73	caucasian_82.jpg	0	1	4	1	21
73	caucasian_86.jpg	0	1	6	1	21
73	caucasian_87.jpg	0	2	3	1	21
73	caucasian_91.jpg	0	1	7	1	21
73	caucasian_93.jpg	0	2	4	1	21
73	caucasian_95.jpg	0	4	7	1	21
73	caucasian_99.jpg	0	1	6	1	21
73	african_10.jpg	1	2	5	1	21
73	african_100.jpg	1	1	2	1	21
73	african_103.jpg	1	1	3	1	21
73	african_104.jpg	1	1	4	1	21
73	african_107.jpg	1	1	5	1	21
73	african_11.jpg	1	1	3	1	21
73	african_12.jpg	1	4	4	1	21
73	african_13.jpg	1	5	1	1	21
73	african_16.jpg	1	1	5	1	21
73	african_18.jpg	1	2	5	1	21
73	african_19.jpg	1	2	6	1	21
73	african_25.jpg	1	1	6	1	21
73	african_29.jpg	1	2	6	1	21
73	african_3.jpg	1	1	3	1	21
73	african_30.jpg	1	1	3	1	21
73	african_31.jpg	1	1	4	1	21
73	african_32.jpg	1	1	2	1	21
73	african_34.jpg	1	1	4	1	21
73	african_35.jpg	1	2	4	1	21
73	african_37.jpg	1	2	4	1	21
73	african_38.jpg	1	2	3	1	21
73	african_41.jpg	1	1	5	1	21
73	african_43.jpg	1	1	1	1	21
73	african_45.jpg	1	1	5	1	21
73	african_46.jpg	1	1	7	1	21
73	african_49.jpg	1	4	3	1	21
73	african_5.jpg	1	4	4	1	21
73	african_52.jpg	1	3	2	1	21
73	african_56.jpg	1	2	4	1	21
73	african_59.jpg	1	3	4	1	21
73	african_64.jpg	1	1	4	1	21
73	african_65.jpg	1	4	6	1	21
73	african_67.jpg	1	1	4	1	21
73	african_71.jpg	1	1	5	1	21
73	african_74.jpg	1	1	7	1	21
73	african_77.jpg	1	2	5	1	21
73	african_82.jpg	1	1	3	1	21
73	african_85.jpg	1	1	4	1	21
73	african_86.jpg	1	1	5	1	21
73	african_91.jpg	1	5	5	1	21
73	dog_101.jpg	2	1	4	1	21
73	dog_104.jpg	2	1	4	1	21
73	dog_106.jpg	2	6	2	1	21
73	dog_112.jpg	2	1	5	1	21
73	dog_113.jpg	2	2	7	1	21
73	dog_19.jpg	2	3	3	1	21
73	dog_30.jpg	2	3	6	1	21
73	dog_37.jpg	2	4	4	1	21
73	dog_55.jpg	2	4	6	1	21
73	dog_56.jpg	2	2	5	1	21
73	dog_57.jpg	2	2	2	1	21
73	dog_58.jpg	2	1	3	1	21
73	dog_59.jpg	2	1	6	1	21
73	dog_60.jpg	2	1	5	1	21
73	dog_62.jpg	2	1	4	1	21
73	dog_68.jpg	2	4	2	1	21
73	dog_73.jpg	2	1	4	1	21
73	dog_74.jpg	2	4	3	1	21
73	dog_78.jpg	2	1	5	1	21
73	dog_80.jpg	2	5	6	1	21
73	dog_81.jpg	2	2	4	1	21
73	dog_83.jpg	2	4	5	1	21
73	dog_88.jpg	2	2	4	1	21
73	dog_93.jpg	2	1	4	1	21
73	dog_95.jpg	2	4	5	1	21
73	dog_97.jpg	2	2	4	1	21
73	dog_98.jpg	2	4	3	1	21
73	dog01.jpg	2	1	4	1	21
73	dog04.jpg	2	4	3	1	21
73	dog05.jpg	2	1	3	1	21
73	dog10.jpg	2	2	5	1	21
73	dog19.jpg	2	2	6	1	21
73	dog20.jpg	2	1	6	1	21
73	dog21.jpg	2	3	4	1	21
73	dog26.jpg	2	1	4	1	21
73	dog30.jpg	2	3	4	1	21
73	dog32.jpg	2	1	3	1	21
73	dog33.jpg	2	4	4	1	21
73	dog36.jpg	2	2	4	1	21
73	dog37.jpg	2	1	2	1	21
74	caucasian_10.jpg	0	7	1	0	25
74	caucasian_100.jpg	0	5	1	0	25
74	caucasian_11.jpg	0	7	4	0	25
74	caucasian_12.jpg	0	5	1	0	25
74	caucasian_13.jpg	0	7	5	0	25
74	caucasian_14.jpg	0	7	6	0	25
74	caucasian_18.jpg	0	6	1	0	25
74	caucasian_19.jpg	0	6	6	0	25
74	caucasian_20.jpg	0	5	2	0	25
74	caucasian_21.jpg	0	4	2	0	25
74	caucasian_23.jpg	0	5	1	0	25
74	caucasian_25.jpg	0	4	2	0	25
74	caucasian_27.jpg	0	4	1	0	25
74	caucasian_28.jpg	0	7	1	0	25
74	caucasian_33.jpg	0	7	1	0	25
74	caucasian_35.jpg	0	2	3	0	25
74	caucasian_40.jpg	0	7	1	0	25
74	caucasian_43.jpg	0	5	5	0	25
74	caucasian_5.jpg	0	6	2	0	25
74	caucasian_51.jpg	0	6	6	0	25
74	caucasian_53.jpg	0	5	3	0	25
74	caucasian_55.jpg	0	5	7	0	25
74	caucasian_57.jpg	0	5	5	0	25
74	caucasian_6.jpg	0	4	1	0	25
74	caucasian_60.jpg	0	6	7	0	25
74	caucasian_61.jpg	0	5	2	0	25
74	caucasian_62.jpg	0	3	6	0	25
74	caucasian_64.jpg	0	7	6	0	25
74	caucasian_69.jpg	0	7	5	0	25
74	caucasian_71.jpg	0	4	6	0	25
74	caucasian_72.jpg	0	6	7	0	25
74	caucasian_77.jpg	0	6	6	0	25
74	caucasian_79.jpg	0	5	6	0	25
74	caucasian_82.jpg	0	3	6	0	25
74	caucasian_86.jpg	0	6	1	0	25
74	caucasian_87.jpg	0	1	1	0	25
74	caucasian_91.jpg	0	7	6	0	25
74	caucasian_93.jpg	0	4	3	0	25
74	caucasian_95.jpg	0	3	5	0	25
74	caucasian_99.jpg	0	6	6	0	25
74	african_10.jpg	1	2	3	0	25
74	african_100.jpg	1	2	7	0	25
74	african_103.jpg	1	1	2	0	25
74	african_104.jpg	1	5	7	0	25
74	african_107.jpg	1	3	3	0	25
74	african_11.jpg	1	1	7	0	25
74	african_12.jpg	1	5	7	0	25
74	african_13.jpg	1	3	7	0	25
74	african_16.jpg	1	3	5	0	25
74	african_18.jpg	1	6	6	0	25
74	african_19.jpg	1	7	6	0	25
74	african_25.jpg	1	1	5	0	25
74	african_29.jpg	1	4	6	0	25
74	african_3.jpg	1	6	5	0	25
74	african_30.jpg	1	5	6	0	25
74	african_31.jpg	1	4	1	0	25
74	african_32.jpg	1	7	6	0	25
74	african_34.jpg	1	2	5	0	25
74	african_35.jpg	1	7	6	0	25
74	african_37.jpg	1	3	7	0	25
74	african_38.jpg	1	6	7	0	25
74	african_41.jpg	1	5	6	0	25
74	african_43.jpg	1	1	7	0	25
74	african_45.jpg	1	6	6	0	25
74	african_46.jpg	1	5	7	0	25
74	african_49.jpg	1	3	6	0	25
74	african_5.jpg	1	7	2	0	25
74	african_52.jpg	1	2	2	0	25
74	african_56.jpg	1	3	2	0	25
74	african_59.jpg	1	6	1	0	25
74	african_64.jpg	1	1	7	0	25
74	african_65.jpg	1	1	2	0	25
74	african_67.jpg	1	1	7	0	25
74	african_71.jpg	1	3	2	0	25
74	african_74.jpg	1	1	7	0	25
74	african_77.jpg	1	1	7	0	25
74	african_82.jpg	1	3	5	0	25
74	african_85.jpg	1	2	7	0	25
74	african_86.jpg	1	2	7	0	25
74	african_91.jpg	1	2	3	0	25
74	dog_101.jpg	2	4	7	0	25
74	dog_104.jpg	2	6	1	0	25
74	dog_106.jpg	2	7	7	0	25
74	dog_112.jpg	2	6	7	0	25
74	dog_113.jpg	2	7	1	0	25
74	dog_19.jpg	2	5	1	0	25
74	dog_30.jpg	2	7	1	0	25
74	dog_37.jpg	2	4	5	0	25
74	dog_55.jpg	2	6	7	0	25
74	dog_56.jpg	2	1	5	0	25
74	dog_57.jpg	2	6	1	0	25
74	dog_58.jpg	2	4	6	0	25
74	dog_59.jpg	2	6	7	0	25
74	dog_60.jpg	2	7	7	0	25
74	dog_62.jpg	2	7	7	0	25
74	dog_68.jpg	2	6	6	0	25
74	dog_73.jpg	2	7	7	0	25
74	dog_74.jpg	2	6	3	0	25
74	dog_78.jpg	2	5	6	0	25
74	dog_80.jpg	2	6	7	0	25
74	dog_81.jpg	2	6	6	0	25
74	dog_83.jpg	2	6	3	0	25
74	dog_88.jpg	2	4	1	0	25
74	dog_93.jpg	2	7	1	0	25
74	dog_95.jpg	2	7	2	0	25
74	dog_97.jpg	2	6	3	0	25
74	dog_98.jpg	2	6	3	0	25
74	dog01.jpg	2	6	3	0	25
74	dog04.jpg	2	6	1	0	25
74	dog05.jpg	2	4	6	0	25
74	dog10.jpg	2	7	1	0	25
74	dog19.jpg	2	6	7	0	25
74	dog20.jpg	2	2	7	0	25
74	dog21.jpg	2	7	1	0	25
74	dog26.jpg	2	6	7	0	25
74	dog30.jpg	2	5	6	0	25
74	dog32.jpg	2	3	7	0	25
74	dog33.jpg	2	2	2	0	25
74	dog36.jpg	2	6	6	0	25
74	dog37.jpg	2	2	5	0	25
75	caucasian_10.jpg	0	4	2	0	25
75	caucasian_100.jpg	0	7	1	0	25
75	caucasian_11.jpg	0	6	2	0	25
75	caucasian_12.jpg	0	4	4	0	25
75	caucasian_13.jpg	0	6	5	0	25
75	caucasian_14.jpg	0	5	3	0	25
75	caucasian_18.jpg	0	5	3	0	25
75	caucasian_19.jpg	0	3	1	0	25
75	caucasian_20.jpg	0	2	3	0	25
75	caucasian_21.jpg	0	4	3	0	25
75	caucasian_23.jpg	0	3	4	0	25
75	caucasian_25.jpg	0	4	3	0	25
75	caucasian_27.jpg	0	5	4	0	25
75	caucasian_28.jpg	0	4	1	0	25
75	caucasian_33.jpg	0	4	2	0	25
75	caucasian_35.jpg	0	2	1	0	25
75	caucasian_40.jpg	0	4	4	0	25
75	caucasian_43.jpg	0	4	5	0	25
75	caucasian_5.jpg	0	6	3	0	25
75	caucasian_51.jpg	0	1	7	0	25
75	caucasian_53.jpg	0	4	2	0	25
75	caucasian_55.jpg	0	1	6	0	25
75	caucasian_57.jpg	0	1	6	0	25
75	caucasian_6.jpg	0	5	4	0	25
75	caucasian_60.jpg	0	5	2	0	25
75	caucasian_61.jpg	0	7	4	0	25
75	caucasian_62.jpg	0	3	1	0	25
75	caucasian_64.jpg	0	2	5	0	25
75	caucasian_69.jpg	0	3	4	0	25
75	caucasian_71.jpg	0	1	2	0	25
75	caucasian_72.jpg	0	1	2	0	25
75	caucasian_77.jpg	0	4	3	0	25
75	caucasian_79.jpg	0	3	1	0	25
75	caucasian_82.jpg	0	3	4	0	25
75	caucasian_86.jpg	0	1	1	0	25
75	caucasian_87.jpg	0	1	6	0	25
75	caucasian_91.jpg	0	2	6	0	25
75	caucasian_93.jpg	0	2	4	0	25
75	caucasian_95.jpg	0	1	5	0	25
75	caucasian_99.jpg	0	3	6	0	25
75	african_10.jpg	1	3	7	0	25
75	african_100.jpg	1	1	1	0	25
75	african_103.jpg	1	4	1	0	25
75	african_104.jpg	1	1	4	0	25
75	african_107.jpg	1	2	2	0	25
75	african_11.jpg	1	2	6	0	25
75	african_12.jpg	1	1	7	0	25
75	african_13.jpg	1	2	2	0	25
75	african_16.jpg	1	1	4	0	25
75	african_18.jpg	1	1	5	0	25
75	african_19.jpg	1	5	4	0	25
75	african_25.jpg	1	4	5	0	25
75	african_29.jpg	1	1	7	0	25
75	african_3.jpg	1	2	4	0	25
75	african_30.jpg	1	1	1	0	25
75	african_31.jpg	1	1	2	0	25
75	african_32.jpg	1	3	4	0	25
75	african_34.jpg	1	2	5	0	25
75	african_35.jpg	1	3	2	0	25
75	african_37.jpg	1	1	3	0	25
75	african_38.jpg	1	3	6	0	25
75	african_41.jpg	1	1	3	0	25
75	african_43.jpg	1	1	6	0	25
75	african_45.jpg	1	3	3	0	25
75	african_46.jpg	1	1	6	0	25
75	african_49.jpg	1	2	1	0	25
75	african_5.jpg	1	3	4	0	25
75	african_52.jpg	1	2	3	0	25
75	african_56.jpg	1	2	2	0	25
75	african_59.jpg	1	3	4	0	25
75	african_64.jpg	1	2	4	0	25
75	african_65.jpg	1	3	7	0	25
75	african_67.jpg	1	1	7	0	25
75	african_71.jpg	1	2	7	0	25
75	african_74.jpg	1	1	6	0	25
75	african_77.jpg	1	1	4	0	25
75	african_82.jpg	1	5	1	0	25
75	african_85.jpg	1	2	5	0	25
75	african_86.jpg	1	1	4	0	25
75	african_91.jpg	1	5	3	0	25
75	dog_101.jpg	2	1	4	0	25
75	dog_104.jpg	2	4	4	0	25
75	dog_106.jpg	2	1	4	0	25
75	dog_112.jpg	2	2	1	0	25
75	dog_113.jpg	2	7	3	0	25
75	dog_19.jpg	2	6	4	0	25
75	dog_30.jpg	2	5	5	0	25
75	dog_37.jpg	2	2	5	0	25
75	dog_55.jpg	2	4	2	0	25
75	dog_56.jpg	2	1	4	0	25
75	dog_57.jpg	2	1	5	0	25
75	dog_58.jpg	2	2	1	0	25
75	dog_59.jpg	2	2	1	0	25
75	dog_60.jpg	2	1	3	0	25
75	dog_62.jpg	2	4	6	0	25
75	dog_68.jpg	2	1	4	0	25
75	dog_73.jpg	2	5	4	0	25
75	dog_74.jpg	2	3	4	0	25
75	dog_78.jpg	2	6	4	0	25
75	dog_80.jpg	2	6	5	0	25
75	dog_81.jpg	2	3	3	0	25
75	dog_83.jpg	2	6	6	0	25
75	dog_88.jpg	2	7	5	0	25
75	dog_93.jpg	2	5	3	0	25
75	dog_95.jpg	2	5	5	0	25
75	dog_97.jpg	2	1	3	0	25
75	dog_98.jpg	2	6	4	0	25
75	dog01.jpg	2	4	5	0	25
75	dog04.jpg	2	4	4	0	25
75	dog05.jpg	2	6	4	0	25
75	dog10.jpg	2	7	6	0	25
75	dog19.jpg	2	1	7	0	25
75	dog20.jpg	2	2	6	0	25
75	dog21.jpg	2	7	3	0	25
75	dog26.jpg	2	2	4	0	25
75	dog30.jpg	2	6	4	0	25
75	dog32.jpg	2	2	1	0	25
75	dog33.jpg	2	3	3	0	25
75	dog36.jpg	2	4	3	0	25
75	dog37.jpg	2	7	2	0	25
76	caucasian_10.jpg	0	7	3	0	25
76	caucasian_100.jpg	0	4	4	0	25
76	caucasian_11.jpg	0	7	4	0	25
76	caucasian_12.jpg	0	6	4	0	25
76	caucasian_13.jpg	0	6	4	0	25
76	caucasian_14.jpg	0	6	4	0	25
76	caucasian_18.jpg	0	7	5	0	25
76	caucasian_19.jpg	0	6	3	0	25
76	caucasian_20.jpg	0	6	3	0	25
76	caucasian_21.jpg	0	6	4	0	25
76	caucasian_23.jpg	0	6	4	0	25
76	caucasian_25.jpg	0	6	5	0	25
76	caucasian_27.jpg	0	4	5	0	25
76	caucasian_28.jpg	0	6	5	0	25
76	caucasian_33.jpg	0	6	4	0	25
76	caucasian_35.jpg	0	5	2	0	25
76	caucasian_40.jpg	0	5	4	0	25
76	caucasian_43.jpg	0	6	5	0	25
76	caucasian_5.jpg	0	6	4	0	25
76	caucasian_51.jpg	0	2	6	0	25
76	caucasian_53.jpg	0	4	5	0	25
76	caucasian_55.jpg	0	6	2	0	25
76	caucasian_57.jpg	0	6	3	0	25
76	caucasian_6.jpg	0	5	3	0	25
76	caucasian_60.jpg	0	6	4	0	25
76	caucasian_61.jpg	0	7	4	0	25
76	caucasian_62.jpg	0	3	4	0	25
76	caucasian_64.jpg	0	5	4	0	25
76	caucasian_69.jpg	0	6	5	0	25
76	caucasian_71.jpg	0	5	3	0	25
76	caucasian_72.jpg	0	4	2	0	25
76	caucasian_77.jpg	0	4	4	0	25
76	caucasian_79.jpg	0	4	4	0	25
76	caucasian_82.jpg	0	6	3	0	25
76	caucasian_86.jpg	0	1	2	0	25
76	caucasian_87.jpg	0	2	3	0	25
76	caucasian_91.jpg	0	6	6	0	25
76	caucasian_93.jpg	0	6	6	0	25
76	caucasian_95.jpg	0	4	3	0	25
76	caucasian_99.jpg	0	3	6	0	25
76	african_10.jpg	1	3	7	0	25
76	african_100.jpg	1	1	2	0	25
76	african_103.jpg	1	6	5	0	25
76	african_104.jpg	1	2	4	0	25
76	african_107.jpg	1	3	5	0	25
76	african_11.jpg	1	4	5	0	25
76	african_12.jpg	1	1	7	0	25
76	african_13.jpg	1	6	3	0	25
76	african_16.jpg	1	1	4	0	25
76	african_18.jpg	1	5	4	0	25
76	african_19.jpg	1	4	6	0	25
76	african_25.jpg	1	3	5	0	25
76	african_29.jpg	1	4	6	0	25
76	african_3.jpg	1	2	5	0	25
76	african_30.jpg	1	2	4	0	25
76	african_31.jpg	1	1	4	0	25
76	african_32.jpg	1	5	5	0	25
76	african_34.jpg	1	2	6	0	25
76	african_35.jpg	1	6	2	0	25
76	african_37.jpg	1	6	4	0	25
76	african_38.jpg	1	4	5	0	25
76	african_41.jpg	1	1	5	0	25
76	african_43.jpg	1	3	4	0	25
76	african_45.jpg	1	5	3	0	25
76	african_46.jpg	1	3	5	0	25
76	african_49.jpg	1	6	3	0	25
76	african_5.jpg	1	7	4	0	25
76	african_52.jpg	1	4	3	0	25
76	african_56.jpg	1	5	3	0	25
76	african_59.jpg	1	3	3	0	25
76	african_64.jpg	1	3	3	0	25
76	african_65.jpg	1	5	6	0	25
76	african_67.jpg	1	2	6	0	25
76	african_71.jpg	1	5	7	0	25
76	african_74.jpg	1	2	7	0	25
76	african_77.jpg	1	3	3	0	25
76	african_82.jpg	1	7	3	0	25
76	african_85.jpg	1	3	5	0	25
76	african_86.jpg	1	3	5	0	25
76	african_91.jpg	1	6	6	0	25
76	dog_101.jpg	2	1	4	0	25
76	dog_104.jpg	2	5	4	0	25
76	dog_106.jpg	2	3	4	0	25
76	dog_112.jpg	2	5	4	0	25
76	dog_113.jpg	2	7	6	0	25
76	dog_19.jpg	2	7	4	0	25
76	dog_30.jpg	2	6	4	0	25
76	dog_37.jpg	2	5	5	0	25
76	dog_55.jpg	2	6	2	0	25
76	dog_56.jpg	2	4	6	0	25
76	dog_57.jpg	2	4	4	0	25
76	dog_58.jpg	2	5	2	0	25
76	dog_59.jpg	2	2	5	0	25
76	dog_60.jpg	2	2	4	0	25
76	dog_62.jpg	2	4	5	0	25
76	dog_68.jpg	2	5	4	0	25
76	dog_73.jpg	2	6	4	0	25
76	dog_74.jpg	2	6	5	0	25
76	dog_78.jpg	2	4	4	0	25
76	dog_80.jpg	2	6	4	0	25
76	dog_81.jpg	2	4	4	0	25
76	dog_83.jpg	2	7	7	0	25
76	dog_88.jpg	2	7	4	0	25
76	dog_93.jpg	2	7	4	0	25
76	dog_95.jpg	2	2	5	0	25
76	dog_97.jpg	2	4	5	0	25
76	dog_98.jpg	2	7	4	0	25
76	dog01.jpg	2	6	5	0	25
76	dog04.jpg	2	7	6	0	25
76	dog05.jpg	2	7	6	0	25
76	dog10.jpg	2	7	5	0	25
76	dog19.jpg	2	2	4	0	25
76	dog20.jpg	2	2	6	0	25
76	dog21.jpg	2	5	5	0	25
76	dog26.jpg	2	6	4	0	25
76	dog30.jpg	2	3	5	0	25
76	dog32.jpg	2	3	1	0	25
76	dog33.jpg	2	6	4	0	25
76	dog36.jpg	2	4	4	0	25
76	dog37.jpg	2	2	4	0	25
77	caucasian_10.jpg	0	7	2	1	22
77	caucasian_100.jpg	0	7	2	1	22
77	caucasian_11.jpg	0	5	3	1	22
77	caucasian_12.jpg	0	7	2	1	22
77	caucasian_13.jpg	0	6	3	1	22
77	caucasian_14.jpg	0	5	5	1	22
77	caucasian_18.jpg	0	5	3	1	22
77	caucasian_19.jpg	0	6	2	1	22
77	caucasian_20.jpg	0	6	1	1	22
77	caucasian_21.jpg	0	5	5	1	22
77	caucasian_23.jpg	0	5	4	1	22
77	caucasian_25.jpg	0	6	2	1	22
77	caucasian_27.jpg	0	6	5	1	22
77	caucasian_28.jpg	0	6	2	1	22
77	caucasian_33.jpg	0	7	2	1	22
77	caucasian_35.jpg	0	6	1	1	22
77	caucasian_40.jpg	0	6	4	1	22
77	caucasian_43.jpg	0	7	3	1	22
77	caucasian_5.jpg	0	7	3	1	22
77	caucasian_51.jpg	0	4	6	1	22
77	caucasian_53.jpg	0	6	5	1	22
77	caucasian_55.jpg	0	4	5	1	22
77	caucasian_57.jpg	0	5	5	1	22
77	caucasian_6.jpg	0	7	2	1	22
77	caucasian_60.jpg	0	6	4	1	22
77	caucasian_61.jpg	0	6	3	1	22
77	caucasian_62.jpg	0	4	1	1	22
77	caucasian_64.jpg	0	4	5	1	22
77	caucasian_69.jpg	0	6	5	1	22
77	caucasian_71.jpg	0	3	3	1	22
77	caucasian_72.jpg	0	4	2	1	22
77	caucasian_77.jpg	0	4	3	1	22
77	caucasian_79.jpg	0	5	3	1	22
77	caucasian_82.jpg	0	5	5	1	22
77	caucasian_86.jpg	0	3	2	1	22
77	caucasian_87.jpg	0	3	5	1	22
77	caucasian_91.jpg	0	6	6	1	22
77	caucasian_93.jpg	0	6	5	1	22
77	caucasian_95.jpg	0	5	3	1	22
77	caucasian_99.jpg	0	4	5	1	22
77	african_10.jpg	1	5	7	1	22
77	african_100.jpg	1	2	2	1	22
77	african_103.jpg	1	5	5	1	22
77	african_104.jpg	1	4	4	1	22
77	african_107.jpg	1	4	4	1	22
77	african_11.jpg	1	4	5	1	22
77	african_12.jpg	1	3	7	1	22
77	african_13.jpg	1	7	1	1	22
77	african_16.jpg	1	3	2	1	22
77	african_18.jpg	1	5	6	1	22
77	african_19.jpg	1	6	5	1	22
77	african_25.jpg	1	4	4	1	22
77	african_29.jpg	1	4	7	1	22
77	african_3.jpg	1	4	4	1	22
77	african_30.jpg	1	4	2	1	22
77	african_31.jpg	1	3	4	1	22
77	african_32.jpg	1	6	5	1	22
77	african_34.jpg	1	3	4	1	22
77	african_35.jpg	1	6	2	1	22
77	african_37.jpg	1	6	3	1	22
77	african_38.jpg	1	4	6	1	22
77	african_41.jpg	1	3	4	1	22
77	african_43.jpg	1	3	4	1	22
77	african_45.jpg	1	5	5	1	22
77	african_46.jpg	1	2	5	1	22
77	african_49.jpg	1	5	2	1	22
77	african_5.jpg	1	7	2	1	22
77	african_52.jpg	1	4	2	1	22
77	african_56.jpg	1	6	1	1	22
77	african_59.jpg	1	4	4	1	22
77	african_64.jpg	1	4	3	1	22
77	african_65.jpg	1	5	6	1	22
77	african_67.jpg	1	3	4	1	22
77	african_71.jpg	1	5	6	1	22
77	african_74.jpg	1	2	6	1	22
77	african_77.jpg	1	4	6	1	22
77	african_82.jpg	1	6	2	1	22
77	african_85.jpg	1	4	4	1	22
77	african_86.jpg	1	5	5	1	22
77	african_91.jpg	1	7	5	1	22
77	dog_101.jpg	2	5	4	1	22
77	dog_104.jpg	2	4	4	1	22
77	dog_106.jpg	2	5	4	1	22
77	dog_112.jpg	2	1	4	1	22
77	dog_113.jpg	2	7	6	1	22
77	dog_19.jpg	2	6	4	1	22
77	dog_30.jpg	2	6	4	1	22
77	dog_37.jpg	2	5	5	1	22
77	dog_55.jpg	2	3	2	1	22
77	dog_56.jpg	2	4	4	1	22
77	dog_57.jpg	2	6	3	1	22
77	dog_58.jpg	2	3	4	1	22
77	dog_59.jpg	2	2	2	1	22
77	dog_60.jpg	2	5	4	1	22
77	dog_62.jpg	2	5	4	1	22
77	dog_68.jpg	2	5	4	1	22
77	dog_73.jpg	2	5	4	1	22
77	dog_74.jpg	2	5	4	1	22
77	dog_78.jpg	2	6	5	1	22
77	dog_80.jpg	2	4	4	1	22
77	dog_81.jpg	2	6	5	1	22
77	dog_83.jpg	2	7	6	1	22
77	dog_88.jpg	2	4	5	1	22
77	dog_93.jpg	2	5	5	1	22
77	dog_95.jpg	2	5	4	1	22
77	dog_97.jpg	2	5	4	1	22
77	dog_98.jpg	2	6	4	1	22
77	dog01.jpg	2	5	4	1	22
77	dog04.jpg	2	5	4	1	22
77	dog05.jpg	2	7	2	1	22
77	dog10.jpg	2	6	5	1	22
77	dog19.jpg	2	6	4	1	22
77	dog20.jpg	2	5	6	1	22
77	dog21.jpg	2	6	4	1	22
77	dog26.jpg	2	5	4	1	22
77	dog30.jpg	2	5	4	1	22
77	dog32.jpg	2	4	2	1	22
77	dog33.jpg	2	7	5	1	22
77	dog36.jpg	2	5	4	1	22
77	dog37.jpg	2	2	4	1	22
78	caucasian_10.jpg	0	6	2	0	58
78	caucasian_100.jpg	0	5	2	0	58
78	caucasian_11.jpg	0	6	2	0	58
78	caucasian_12.jpg	0	5	3	0	58
78	caucasian_13.jpg	0	7	2	0	58
78	caucasian_14.jpg	0	5	4	0	58
78	caucasian_18.jpg	0	6	3	0	58
78	caucasian_19.jpg	0	6	2	0	58
78	caucasian_20.jpg	0	6	2	0	58
78	caucasian_21.jpg	0	5	3	0	58
78	caucasian_23.jpg	0	5	3	0	58
78	caucasian_25.jpg	0	5	3	0	58
78	caucasian_27.jpg	0	7	3	0	58
78	caucasian_28.jpg	0	7	3	0	58
78	caucasian_33.jpg	0	7	2	0	58
78	caucasian_35.jpg	0	5	2	0	58
78	caucasian_40.jpg	0	6	3	0	58
78	caucasian_43.jpg	0	7	2	0	58
78	caucasian_5.jpg	0	6	3	0	58
78	caucasian_51.jpg	0	3	7	0	58
78	caucasian_53.jpg	0	5	3	0	58
78	caucasian_55.jpg	0	3	6	0	58
78	caucasian_57.jpg	0	4	5	0	58
78	caucasian_6.jpg	0	7	1	0	58
78	caucasian_60.jpg	0	7	2	0	58
78	caucasian_61.jpg	0	7	3	0	58
78	caucasian_62.jpg	0	4	2	0	58
78	caucasian_64.jpg	0	5	5	0	58
78	caucasian_69.jpg	0	5	5	0	58
78	caucasian_71.jpg	0	5	3	0	58
78	caucasian_72.jpg	0	3	2	0	58
78	caucasian_77.jpg	0	5	3	0	58
78	caucasian_79.jpg	0	5	2	0	58
78	caucasian_82.jpg	0	3	5	0	58
78	caucasian_86.jpg	0	2	4	0	58
78	caucasian_87.jpg	0	2	3	0	58
78	caucasian_91.jpg	0	6	2	0	58
78	caucasian_93.jpg	0	6	5	0	58
78	caucasian_95.jpg	0	5	4	0	58
78	caucasian_99.jpg	0	3	6	0	58
78	african_10.jpg	1	6	7	0	58
78	african_100.jpg	1	1	5	0	58
78	african_103.jpg	1	4	4	0	58
78	african_104.jpg	1	3	4	0	58
78	african_107.jpg	1	3	4	0	58
78	african_11.jpg	1	3	5	0	58
78	african_12.jpg	1	1	7	0	58
78	african_13.jpg	1	7	1	0	58
78	african_16.jpg	1	1	4	0	58
78	african_18.jpg	1	2	5	0	58
78	african_19.jpg	1	6	4	0	58
78	african_25.jpg	1	3	4	0	58
78	african_29.jpg	1	5	7	0	58
78	african_3.jpg	1	4	4	0	58
78	african_30.jpg	1	2	4	0	58
78	african_31.jpg	1	4	5	0	58
78	african_32.jpg	1	6	5	0	58
78	african_34.jpg	1	2	5	0	58
78	african_35.jpg	1	6	2	0	58
78	african_37.jpg	1	6	2	0	58
78	african_38.jpg	1	4	4	0	58
78	african_41.jpg	1	1	5	0	58
78	african_43.jpg	1	1	4	0	58
78	african_45.jpg	1	5	4	0	58
78	african_46.jpg	1	2	5	0	58
78	african_49.jpg	1	4	3	0	58
78	african_5.jpg	1	6	3	0	58
78	african_52.jpg	1	4	3	0	58
78	african_56.jpg	1	5	3	0	58
78	african_59.jpg	1	3	4	0	58
78	african_64.jpg	1	3	4	0	58
78	african_65.jpg	1	4	7	0	58
78	african_67.jpg	1	1	7	0	58
78	african_71.jpg	1	5	6	0	58
78	african_74.jpg	1	1	6	0	58
78	african_77.jpg	1	3	5	0	58
78	african_82.jpg	1	6	5	0	58
78	african_85.jpg	1	2	5	0	58
78	african_86.jpg	1	4	5	0	58
78	african_91.jpg	1	7	6	0	58
78	dog_101.jpg	2	3	6	0	58
78	dog_104.jpg	2	5	5	0	58
78	dog_106.jpg	2	4	4	0	58
78	dog_112.jpg	2	2	1	0	58
78	dog_113.jpg	2	7	5	0	58
78	dog_19.jpg	2	5	5	0	58
78	dog_30.jpg	2	4	4	0	58
78	dog_37.jpg	2	4	4	0	58
78	dog_55.jpg	2	3	4	0	58
78	dog_56.jpg	2	6	4	0	58
78	dog_57.jpg	2	5	2	0	58
78	dog_58.jpg	2	1	4	0	58
78	dog_59.jpg	2	2	2	0	58
78	dog_60.jpg	2	2	5	0	58
78	dog_62.jpg	2	1	4	0	58
78	dog_68.jpg	2	3	4	0	58
78	dog_73.jpg	2	5	4	0	58
78	dog_74.jpg	2	5	4	0	58
78	dog_78.jpg	2	5	4	0	58
78	dog_80.jpg	2	5	5	0	58
78	dog_81.jpg	2	4	4	0	58
78	dog_83.jpg	2	5	6	0	58
78	dog_88.jpg	2	5	5	0	58
78	dog_93.jpg	2	5	4	0	58
78	dog_95.jpg	2	5	5	0	58
78	dog_97.jpg	2	6	5	0	58
78	dog_98.jpg	2	6	4	0	58
78	dog01.jpg	2	5	5	0	58
78	dog04.jpg	2	5	4	0	58
78	dog05.jpg	2	7	6	0	58
78	dog10.jpg	2	4	5	0	58
78	dog19.jpg	2	3	6	0	58
78	dog20.jpg	2	6	6	0	58
78	dog21.jpg	2	5	5	0	58
78	dog26.jpg	2	4	5	0	58
78	dog30.jpg	2	4	3	0	58
78	dog32.jpg	2	2	2	0	58
78	dog33.jpg	2	6	4	0	58
78	dog36.jpg	2	5	4	0	58
78	dog37.jpg	2	2	1	0	58
79	caucasian_10.jpg	0	4	2	1	53
79	caucasian_100.jpg	0	5	1	1	53
79	caucasian_11.jpg	0	1	6	1	53
79	caucasian_12.jpg	0	6	4	1	53
79	caucasian_13.jpg	0	6	5	1	53
79	caucasian_14.jpg	0	4	7	1	53
79	caucasian_18.jpg	0	7	1	1	53
79	caucasian_19.jpg	0	7	1	1	53
79	caucasian_20.jpg	0	7	1	1	53
79	caucasian_21.jpg	0	2	3	1	53
79	caucasian_23.jpg	0	4	4	1	53
79	caucasian_25.jpg	0	7	2	1	53
79	caucasian_27.jpg	0	7	2	1	53
79	caucasian_28.jpg	0	7	1	1	53
79	caucasian_33.jpg	0	5	2	1	53
79	caucasian_35.jpg	0	2	6	1	53
79	caucasian_40.jpg	0	7	7	1	53
79	caucasian_43.jpg	0	2	6	1	53
79	caucasian_5.jpg	0	6	2	1	53
79	caucasian_51.jpg	0	1	7	1	53
79	caucasian_53.jpg	0	1	5	1	53
79	caucasian_55.jpg	0	1	7	1	53
79	caucasian_57.jpg	0	4	6	1	53
79	caucasian_6.jpg	0	5	1	1	53
79	caucasian_60.jpg	0	1	7	1	53
79	caucasian_61.jpg	0	4	4	1	53
79	caucasian_62.jpg	0	3	5	1	53
79	caucasian_64.jpg	0	2	2	1	53
79	caucasian_69.jpg	0	3	3	1	53
79	caucasian_71.jpg	0	2	6	1	53
79	caucasian_72.jpg	0	1	3	1	53
79	caucasian_77.jpg	0	1	7	1	53
79	caucasian_79.jpg	0	1	5	1	53
79	caucasian_82.jpg	0	2	4	1	53
79	caucasian_86.jpg	0	1	5	1	53
79	caucasian_87.jpg	0	1	4	1	53
79	caucasian_91.jpg	0	2	7	1	53
79	caucasian_93.jpg	0	4	5	1	53
79	caucasian_95.jpg	0	1	7	1	53
79	caucasian_99.jpg	0	4	6	1	53
79	african_10.jpg	1	1	7	1	53
79	african_100.jpg	1	1	6	1	53
79	african_103.jpg	1	1	6	1	53
79	african_104.jpg	1	1	6	1	53
79	african_107.jpg	1	1	7	1	53
79	african_11.jpg	1	1	7	1	53
79	african_12.jpg	1	1	6	1	53
79	african_13.jpg	1	1	4	1	53
79	african_16.jpg	1	1	6	1	53
79	african_18.jpg	1	4	4	1	53
79	african_19.jpg	1	5	5	1	53
79	african_25.jpg	1	1	7	1	53
79	african_29.jpg	1	2	6	1	53
79	african_3.jpg	1	1	7	1	53
79	african_30.jpg	1	1	4	1	53
79	african_31.jpg	1	1	5	1	53
79	african_32.jpg	1	3	6	1	53
79	african_34.jpg	1	2	5	1	53
79	african_35.jpg	1	6	4	1	53
79	african_37.jpg	1	2	7	1	53
79	african_38.jpg	1	4	5	1	53
79	african_41.jpg	1	2	6	1	53
79	african_43.jpg	1	2	7	1	53
79	african_45.jpg	1	1	7	1	53
79	african_46.jpg	1	1	7	1	53
79	african_49.jpg	1	4	6	1	53
79	african_5.jpg	1	2	6	1	53
79	african_52.jpg	1	2	5	1	53
79	african_56.jpg	1	1	6	1	53
79	african_59.jpg	1	2	4	1	53
79	african_64.jpg	1	1	7	1	53
79	african_65.jpg	1	5	5	1	53
79	african_67.jpg	1	1	7	1	53
79	african_71.jpg	1	3	6	1	53
79	african_74.jpg	1	1	7	1	53
79	african_77.jpg	1	1	7	1	53
79	african_82.jpg	1	1	6	1	53
79	african_85.jpg	1	2	7	1	53
79	african_86.jpg	1	1	7	1	53
79	african_91.jpg	1	2	5	1	53
79	dog_101.jpg	2	2	7	1	53
79	dog_104.jpg	2	2	4	1	53
79	dog_106.jpg	2	1	5	1	53
79	dog_112.jpg	2	1	4	1	53
79	dog_113.jpg	2	5	4	1	53
79	dog_19.jpg	2	2	4	1	53
79	dog_30.jpg	2	1	4	1	53
79	dog_37.jpg	2	1	6	1	53
79	dog_55.jpg	2	1	4	1	53
79	dog_56.jpg	2	3	4	1	53
79	dog_57.jpg	2	1	6	1	53
79	dog_58.jpg	2	1	7	1	53
79	dog_59.jpg	2	1	7	1	53
79	dog_60.jpg	2	1	7	1	53
79	dog_62.jpg	2	1	6	1	53
79	dog_68.jpg	2	1	6	1	53
79	dog_73.jpg	2	1	4	1	53
79	dog_74.jpg	2	1	5	1	53
79	dog_78.jpg	2	5	4	1	53
79	dog_80.jpg	2	1	4	1	53
79	dog_81.jpg	2	4	4	1	53
79	dog_83.jpg	2	2	4	1	53
79	dog_88.jpg	2	4	4	1	53
79	dog_93.jpg	2	2	4	1	53
79	dog_95.jpg	2	2	4	1	53
79	dog_97.jpg	2	5	3	1	53
79	dog_98.jpg	2	6	3	1	53
79	dog01.jpg	2	5	3	1	53
79	dog04.jpg	2	3	4	1	53
79	dog05.jpg	2	3	4	1	53
79	dog10.jpg	2	6	3	1	53
79	dog19.jpg	2	1	7	1	53
79	dog20.jpg	2	1	6	1	53
79	dog21.jpg	2	5	2	1	53
79	dog26.jpg	2	1	5	1	53
79	dog30.jpg	2	3	2	1	53
79	dog32.jpg	2	1	7	1	53
79	dog33.jpg	2	3	4	1	53
79	dog36.jpg	2	1	4	1	53
79	dog37.jpg	2	1	7	1	53
80	caucasian_10.jpg	0	5	2	1	22
80	caucasian_100.jpg	0	5	2	1	22
80	caucasian_11.jpg	0	5	2	1	22
80	caucasian_12.jpg	0	6	3	1	22
80	caucasian_13.jpg	0	6	2	1	22
80	caucasian_14.jpg	0	5	5	1	22
80	caucasian_18.jpg	0	6	3	1	22
80	caucasian_19.jpg	0	6	2	1	22
80	caucasian_20.jpg	0	6	1	1	22
80	caucasian_21.jpg	0	5	2	1	22
80	caucasian_23.jpg	0	6	2	1	22
80	caucasian_25.jpg	0	5	2	1	22
80	caucasian_27.jpg	0	6	2	1	22
80	caucasian_28.jpg	0	4	2	1	22
80	caucasian_33.jpg	0	6	2	1	22
80	caucasian_35.jpg	0	5	2	1	22
80	caucasian_40.jpg	0	6	4	1	22
80	caucasian_43.jpg	0	6	2	1	22
80	caucasian_5.jpg	0	6	5	1	22
80	caucasian_51.jpg	0	2	6	1	22
80	caucasian_53.jpg	0	4	4	1	22
80	caucasian_55.jpg	0	1	7	1	22
80	caucasian_57.jpg	0	4	5	1	22
80	caucasian_6.jpg	0	6	2	1	22
80	caucasian_60.jpg	0	2	5	1	22
80	caucasian_61.jpg	0	2	3	1	22
80	caucasian_62.jpg	0	3	6	1	22
80	caucasian_64.jpg	0	5	5	1	22
80	caucasian_69.jpg	0	1	6	1	22
80	caucasian_71.jpg	0	5	6	1	22
80	caucasian_72.jpg	0	6	2	1	22
80	caucasian_77.jpg	0	2	5	1	22
80	caucasian_79.jpg	0	4	3	1	22
80	caucasian_82.jpg	0	4	5	1	22
80	caucasian_86.jpg	0	1	6	1	22
80	caucasian_87.jpg	0	1	6	1	22
80	caucasian_91.jpg	0	2	6	1	22
80	caucasian_93.jpg	0	5	2	1	22
80	caucasian_95.jpg	0	3	5	1	22
80	caucasian_99.jpg	0	1	5	1	22
80	african_10.jpg	1	4	5	1	22
80	african_100.jpg	1	2	6	1	22
80	african_103.jpg	1	4	2	1	22
80	african_104.jpg	1	2	5	1	22
80	african_107.jpg	1	4	5	1	22
80	african_11.jpg	1	3	6	1	22
80	african_12.jpg	1	4	5	1	22
80	african_13.jpg	1	6	1	1	22
80	african_16.jpg	1	3	6	1	22
80	african_18.jpg	1	6	3	1	22
80	african_19.jpg	1	6	5	1	22
80	african_25.jpg	1	2	6	1	22
80	african_29.jpg	1	4	6	1	22
80	african_3.jpg	1	3	5	1	22
80	african_30.jpg	1	3	3	1	22
80	african_31.jpg	1	3	5	1	22
80	african_32.jpg	1	6	3	1	22
80	african_34.jpg	1	2	6	1	22
80	african_35.jpg	1	7	3	1	22
80	african_37.jpg	1	5	2	1	22
80	african_38.jpg	1	5	2	1	22
80	african_41.jpg	1	3	7	1	22
80	african_43.jpg	1	4	6	1	22
80	african_45.jpg	1	6	3	1	22
80	african_46.jpg	1	3	5	1	22
80	african_49.jpg	1	7	2	1	22
80	african_5.jpg	1	6	2	1	22
80	african_52.jpg	1	6	3	1	22
80	african_56.jpg	1	5	2	1	22
80	african_59.jpg	1	4	3	1	22
80	african_64.jpg	1	3	6	1	22
80	african_65.jpg	1	6	3	1	22
80	african_67.jpg	1	3	3	1	22
80	african_71.jpg	1	5	5	1	22
80	african_74.jpg	1	4	6	1	22
80	african_77.jpg	1	4	4	1	22
80	african_82.jpg	1	5	5	1	22
80	african_85.jpg	1	3	5	1	22
80	african_86.jpg	1	3	5	1	22
80	african_91.jpg	1	5	5	1	22
80	dog_101.jpg	2	1	7	1	22
80	dog_104.jpg	2	4	5	1	22
80	dog_106.jpg	2	4	6	1	22
80	dog_112.jpg	2	2	4	1	22
80	dog_113.jpg	2	7	2	1	22
80	dog_19.jpg	2	7	3	1	22
80	dog_30.jpg	2	6	4	1	22
80	dog_37.jpg	2	4	2	1	22
80	dog_55.jpg	2	1	5	1	22
80	dog_56.jpg	2	1	6	1	22
80	dog_57.jpg	2	1	6	1	22
80	dog_58.jpg	2	1	4	1	22
80	dog_59.jpg	2	1	4	1	22
80	dog_60.jpg	2	1	4	1	22
80	dog_62.jpg	2	4	4	1	22
80	dog_68.jpg	2	2	6	1	22
80	dog_73.jpg	2	6	3	1	22
80	dog_74.jpg	2	6	2	1	22
80	dog_78.jpg	2	5	5	1	22
80	dog_80.jpg	2	6	2	1	22
80	dog_81.jpg	2	2	4	1	22
80	dog_83.jpg	2	6	7	1	22
80	dog_88.jpg	2	6	2	1	22
80	dog_93.jpg	2	4	4	1	22
80	dog_95.jpg	2	5	4	1	22
80	dog_97.jpg	2	3	3	1	22
80	dog_98.jpg	2	6	2	1	22
80	dog01.jpg	2	7	2	1	22
80	dog04.jpg	2	7	6	1	22
80	dog05.jpg	2	7	3	1	22
80	dog10.jpg	2	6	3	1	22
80	dog19.jpg	2	1	5	1	22
80	dog20.jpg	2	1	7	1	22
80	dog21.jpg	2	6	2	1	22
80	dog26.jpg	2	4	6	1	22
80	dog30.jpg	2	4	5	1	22
80	dog32.jpg	2	1	6	1	22
80	dog33.jpg	2	6	4	1	22
80	dog36.jpg	2	6	2	1	22
80	dog37.jpg	2	1	4	1	22
81	caucasian_10.jpg	0	5	2	0	19
81	caucasian_100.jpg	0	4	2	0	19
81	caucasian_11.jpg	0	4	2	0	19
81	caucasian_12.jpg	0	4	2	0	19
81	caucasian_13.jpg	0	4	2	0	19
81	caucasian_14.jpg	0	4	1	0	19
81	caucasian_18.jpg	0	6	1	0	19
81	caucasian_19.jpg	0	4	2	0	19
81	caucasian_20.jpg	0	6	1	0	19
81	caucasian_21.jpg	0	5	1	0	19
81	caucasian_23.jpg	0	5	2	0	19
81	caucasian_25.jpg	0	5	2	0	19
81	caucasian_27.jpg	0	6	1	0	19
81	caucasian_28.jpg	0	4	2	0	19
81	caucasian_33.jpg	0	4	2	0	19
81	caucasian_35.jpg	0	4	1	0	19
81	caucasian_40.jpg	0	6	1	0	19
81	caucasian_43.jpg	0	4	4	0	19
81	caucasian_5.jpg	0	4	4	0	19
81	caucasian_51.jpg	0	2	6	0	19
81	caucasian_53.jpg	0	1	7	0	19
81	caucasian_55.jpg	0	2	6	0	19
81	caucasian_57.jpg	0	3	4	0	19
81	caucasian_6.jpg	0	5	2	0	19
81	caucasian_60.jpg	0	2	4	0	19
81	caucasian_61.jpg	0	4	4	0	19
81	caucasian_62.jpg	0	3	4	0	19
81	caucasian_64.jpg	0	3	2	0	19
81	caucasian_69.jpg	0	2	7	0	19
81	caucasian_71.jpg	0	2	4	0	19
81	caucasian_72.jpg	0	4	2	0	19
81	caucasian_77.jpg	0	2	4	0	19
81	caucasian_79.jpg	0	2	7	0	19
81	caucasian_82.jpg	0	3	6	0	19
81	caucasian_86.jpg	0	3	4	0	19
81	caucasian_87.jpg	0	3	4	0	19
81	caucasian_91.jpg	0	3	5	0	19
81	caucasian_93.jpg	0	4	6	0	19
81	caucasian_95.jpg	0	2	4	0	19
81	caucasian_99.jpg	0	3	3	0	19
81	african_10.jpg	1	5	2	0	19
81	african_100.jpg	1	2	4	0	19
81	african_103.jpg	1	3	4	0	19
81	african_104.jpg	1	3	5	0	19
81	african_107.jpg	1	3	5	0	19
81	african_11.jpg	1	2	6	0	19
81	african_12.jpg	1	2	4	0	19
81	african_13.jpg	1	3	5	0	19
81	african_16.jpg	1	4	2	0	19
81	african_18.jpg	1	3	2	0	19
81	african_19.jpg	1	4	4	0	19
81	african_25.jpg	1	2	4	0	19
81	african_29.jpg	1	3	6	0	19
81	african_3.jpg	1	2	5	0	19
81	african_30.jpg	1	2	4	0	19
81	african_31.jpg	1	1	4	0	19
81	african_32.jpg	1	3	4	0	19
81	african_34.jpg	1	3	6	0	19
81	african_35.jpg	1	5	4	0	19
81	african_37.jpg	1	4	6	0	19
81	african_38.jpg	1	3	4	0	19
81	african_41.jpg	1	2	2	0	19
81	african_43.jpg	1	3	6	0	19
81	african_45.jpg	1	4	5	0	19
81	african_46.jpg	1	4	2	0	19
81	african_49.jpg	1	3	2	0	19
81	african_5.jpg	1	4	2	0	19
81	african_52.jpg	1	2	1	0	19
81	african_56.jpg	1	4	4	0	19
81	african_59.jpg	1	4	3	0	19
81	african_64.jpg	1	3	6	0	19
81	african_65.jpg	1	5	1	0	19
81	african_67.jpg	1	2	4	0	19
81	african_71.jpg	1	3	4	0	19
81	african_74.jpg	1	3	6	0	19
81	african_77.jpg	1	2	6	0	19
81	african_82.jpg	1	2	4	0	19
81	african_85.jpg	1	3	4	0	19
81	african_86.jpg	1	1	7	0	19
81	african_91.jpg	1	3	3	0	19
81	dog_101.jpg	2	2	4	0	19
81	dog_104.jpg	2	4	1	0	19
81	dog_106.jpg	2	3	1	0	19
81	dog_112.jpg	2	3	2	0	19
81	dog_113.jpg	2	4	1	0	19
81	dog_19.jpg	2	4	2	0	19
81	dog_30.jpg	2	6	1	0	19
81	dog_37.jpg	2	1	2	0	19
81	dog_55.jpg	2	2	1	0	19
81	dog_56.jpg	2	4	4	0	19
81	dog_57.jpg	2	3	1	0	19
81	dog_58.jpg	2	2	2	0	19
81	dog_59.jpg	2	2	2	0	19
81	dog_60.jpg	2	3	2	0	19
81	dog_62.jpg	2	2	2	0	19
81	dog_68.jpg	2	2	2	0	19
81	dog_73.jpg	2	5	2	0	19
81	dog_74.jpg	2	5	2	0	19
81	dog_78.jpg	2	6	1	0	19
81	dog_80.jpg	2	6	1	0	19
81	dog_81.jpg	2	3	4	0	19
81	dog_83.jpg	2	4	2	0	19
81	dog_88.jpg	2	6	1	0	19
81	dog_93.jpg	2	3	1	0	19
81	dog_95.jpg	2	6	2	0	19
81	dog_97.jpg	2	4	1	0	19
81	dog_98.jpg	2	7	1	0	19
81	dog01.jpg	2	6	1	0	19
81	dog04.jpg	2	5	2	0	19
81	dog05.jpg	2	5	1	0	19
81	dog10.jpg	2	5	1	0	19
81	dog19.jpg	2	4	1	0	19
81	dog20.jpg	2	3	2	0	19
81	dog21.jpg	2	5	4	0	19
81	dog26.jpg	2	3	2	0	19
81	dog30.jpg	2	6	2	0	19
81	dog32.jpg	2	4	2	0	19
81	dog33.jpg	2	5	2	0	19
81	dog36.jpg	2	1	2	0	19
81	dog37.jpg	2	3	1	0	19
82	caucasian_10.jpg	0	4	3	0	22
82	caucasian_100.jpg	0	6	3	0	22
82	caucasian_11.jpg	0	6	3	0	22
82	caucasian_12.jpg	0	7	3	0	22
82	caucasian_13.jpg	0	5	4	0	22
82	caucasian_14.jpg	0	5	2	0	22
82	caucasian_18.jpg	0	6	3	0	22
82	caucasian_19.jpg	0	6	2	0	22
82	caucasian_20.jpg	0	7	2	0	22
82	caucasian_21.jpg	0	5	3	0	22
82	caucasian_23.jpg	0	7	4	0	22
82	caucasian_25.jpg	0	6	2	0	22
82	caucasian_27.jpg	0	6	4	0	22
82	caucasian_28.jpg	0	6	2	0	22
82	caucasian_33.jpg	0	7	5	0	22
82	caucasian_35.jpg	0	6	2	0	22
82	caucasian_40.jpg	0	6	3	0	22
82	caucasian_43.jpg	0	7	5	0	22
82	caucasian_5.jpg	0	6	2	0	22
82	caucasian_51.jpg	0	3	4	0	22
82	caucasian_53.jpg	0	3	4	0	22
82	caucasian_55.jpg	0	5	4	0	22
82	caucasian_57.jpg	0	5	4	0	22
82	caucasian_6.jpg	0	6	5	0	22
82	caucasian_60.jpg	0	3	5	0	22
82	caucasian_61.jpg	0	3	5	0	22
82	caucasian_62.jpg	0	4	3	0	22
82	caucasian_64.jpg	0	6	3	0	22
82	caucasian_69.jpg	0	4	4	0	22
82	caucasian_71.jpg	0	5	3	0	22
82	caucasian_72.jpg	0	6	3	0	22
82	caucasian_77.jpg	0	5	6	0	22
82	caucasian_79.jpg	0	4	4	0	22
82	caucasian_82.jpg	0	5	3	0	22
82	caucasian_86.jpg	0	3	5	0	22
82	caucasian_87.jpg	0	3	2	0	22
82	caucasian_91.jpg	0	3	6	0	22
82	caucasian_93.jpg	0	5	4	0	22
82	caucasian_95.jpg	0	5	3	0	22
82	caucasian_99.jpg	0	4	4	0	22
82	african_10.jpg	1	6	5	0	22
82	african_100.jpg	1	3	1	0	22
82	african_103.jpg	1	5	3	0	22
82	african_104.jpg	1	5	1	0	22
82	african_107.jpg	1	4	4	0	22
82	african_11.jpg	1	3	5	0	22
82	african_12.jpg	1	6	2	0	22
82	african_13.jpg	1	7	2	0	22
82	african_16.jpg	1	5	5	0	22
82	african_18.jpg	1	5	2	0	22
82	african_19.jpg	1	4	5	0	22
82	african_25.jpg	1	4	3	0	22
82	african_29.jpg	1	4	5	0	22
82	african_3.jpg	1	4	5	0	22
82	african_30.jpg	1	4	1	0	22
82	african_31.jpg	1	3	4	0	22
82	african_32.jpg	1	5	4	0	22
82	african_34.jpg	1	3	3	0	22
82	african_35.jpg	1	6	2	0	22
82	african_37.jpg	1	5	3	0	22
82	african_38.jpg	1	4	3	0	22
82	african_41.jpg	1	3	1	0	22
82	african_43.jpg	1	4	5	0	22
82	african_45.jpg	1	3	2	0	22
82	african_46.jpg	1	4	2	0	22
82	african_49.jpg	1	6	2	0	22
82	african_5.jpg	1	4	1	0	22
82	african_52.jpg	1	6	2	0	22
82	african_56.jpg	1	6	1	0	22
82	african_59.jpg	1	5	2	0	22
82	african_64.jpg	1	3	6	0	22
82	african_65.jpg	1	4	5	0	22
82	african_67.jpg	1	3	2	0	22
82	african_71.jpg	1	4	5	0	22
82	african_74.jpg	1	4	5	0	22
82	african_77.jpg	1	2	5	0	22
82	african_82.jpg	1	4	4	0	22
82	african_85.jpg	1	3	6	0	22
82	african_86.jpg	1	5	6	0	22
82	african_91.jpg	1	5	4	0	22
82	dog_101.jpg	2	1	6	0	22
82	dog_104.jpg	2	4	3	0	22
82	dog_106.jpg	2	5	2	0	22
82	dog_112.jpg	2	5	3	0	22
82	dog_113.jpg	2	7	2	0	22
82	dog_19.jpg	2	6	2	0	22
82	dog_30.jpg	2	7	5	0	22
82	dog_37.jpg	2	6	6	0	22
82	dog_55.jpg	2	6	2	0	22
82	dog_56.jpg	2	6	3	0	22
82	dog_57.jpg	2	6	6	0	22
82	dog_58.jpg	2	5	4	0	22
82	dog_59.jpg	2	6	3	0	22
82	dog_60.jpg	2	1	4	0	22
82	dog_62.jpg	2	4	1	0	22
82	dog_68.jpg	2	2	4	0	22
82	dog_73.jpg	2	4	2	0	22
82	dog_74.jpg	2	6	3	0	22
82	dog_78.jpg	2	5	2	0	22
82	dog_80.jpg	2	7	2	0	22
82	dog_81.jpg	2	5	5	0	22
82	dog_83.jpg	2	3	7	0	22
82	dog_88.jpg	2	4	4	0	22
82	dog_93.jpg	2	5	2	0	22
82	dog_95.jpg	2	5	3	0	22
82	dog_97.jpg	2	5	5	0	22
82	dog_98.jpg	2	6	4	0	22
82	dog01.jpg	2	4	3	0	22
82	dog04.jpg	2	5	3	0	22
82	dog05.jpg	2	6	5	0	22
82	dog10.jpg	2	7	1	0	22
82	dog19.jpg	2	2	4	0	22
82	dog20.jpg	2	5	6	0	22
82	dog21.jpg	2	6	4	0	22
82	dog26.jpg	2	5	3	0	22
82	dog30.jpg	2	6	3	0	22
82	dog32.jpg	2	4	2	0	22
82	dog33.jpg	2	4	4	0	22
82	dog36.jpg	2	5	1	0	22
82	dog37.jpg	2	2	2	0	22
83	caucasian_10.jpg	0	5	4	0	62
83	caucasian_100.jpg	0	6	4	0	62
83	caucasian_11.jpg	0	5	2	0	62
83	caucasian_12.jpg	0	6	4	0	62
83	caucasian_13.jpg	0	6	3	0	62
83	caucasian_14.jpg	0	6	3	0	62
83	caucasian_18.jpg	0	7	3	0	62
83	caucasian_19.jpg	0	5	4	0	62
83	caucasian_20.jpg	0	6	3	0	62
83	caucasian_21.jpg	0	5	4	0	62
83	caucasian_23.jpg	0	6	3	0	62
83	caucasian_25.jpg	0	4	4	0	62
83	caucasian_27.jpg	0	6	4	0	62
83	caucasian_28.jpg	0	5	3	0	62
83	caucasian_33.jpg	0	6	3	0	62
83	caucasian_35.jpg	0	6	3	0	62
83	caucasian_40.jpg	0	6	3	0	62
83	caucasian_43.jpg	0	6	4	0	62
83	caucasian_5.jpg	0	6	4	0	62
83	caucasian_51.jpg	0	4	4	0	62
83	caucasian_53.jpg	0	5	4	0	62
83	caucasian_55.jpg	0	4	5	0	62
83	caucasian_57.jpg	0	5	4	0	62
83	caucasian_6.jpg	0	7	2	0	62
83	caucasian_60.jpg	0	3	4	0	62
83	caucasian_61.jpg	0	6	4	0	62
83	caucasian_62.jpg	0	5	4	0	62
83	caucasian_64.jpg	0	5	4	0	62
83	caucasian_69.jpg	0	6	4	0	62
83	caucasian_71.jpg	0	4	4	0	62
83	caucasian_72.jpg	0	5	4	0	62
83	caucasian_77.jpg	0	7	4	0	62
83	caucasian_79.jpg	0	5	4	0	62
83	caucasian_82.jpg	0	5	3	0	62
83	caucasian_86.jpg	0	4	4	0	62
83	caucasian_87.jpg	0	4	4	0	62
83	caucasian_91.jpg	0	4	4	0	62
83	caucasian_93.jpg	0	5	4	0	62
83	caucasian_95.jpg	0	3	4	0	62
83	caucasian_99.jpg	0	6	3	0	62
83	african_10.jpg	1	5	3	0	62
83	african_100.jpg	1	4	4	0	62
83	african_103.jpg	1	5	4	0	62
83	african_104.jpg	1	6	3	0	62
83	african_107.jpg	1	4	2	0	62
83	african_11.jpg	1	4	4	0	62
83	african_12.jpg	1	6	4	0	62
83	african_13.jpg	1	6	2	0	62
83	african_16.jpg	1	6	4	0	62
83	african_18.jpg	1	5	3	0	62
83	african_19.jpg	1	6	3	0	62
83	african_25.jpg	1	4	4	0	62
83	african_29.jpg	1	6	4	0	62
83	african_3.jpg	1	5	4	0	62
83	african_30.jpg	1	4	4	0	62
83	african_31.jpg	1	7	4	0	62
83	african_32.jpg	1	6	2	0	62
83	african_34.jpg	1	5	4	0	62
83	african_35.jpg	1	7	4	0	62
83	african_37.jpg	1	7	4	0	62
83	african_38.jpg	1	5	2	0	62
83	african_41.jpg	1	3	4	0	62
83	african_43.jpg	1	6	4	0	62
83	african_45.jpg	1	6	3	0	62
83	african_46.jpg	1	6	4	0	62
83	african_49.jpg	1	5	4	0	62
83	african_5.jpg	1	7	4	0	62
83	african_52.jpg	1	5	4	0	62
83	african_56.jpg	1	6	4	0	62
83	african_59.jpg	1	6	3	0	62
83	african_64.jpg	1	7	2	0	62
83	african_65.jpg	1	6	4	0	62
83	african_67.jpg	1	5	3	0	62
83	african_71.jpg	1	6	3	0	62
83	african_74.jpg	1	6	3	0	62
83	african_77.jpg	1	6	3	0	62
83	african_82.jpg	1	6	2	0	62
83	african_85.jpg	1	5	3	0	62
83	african_86.jpg	1	5	3	0	62
83	african_91.jpg	1	6	4	0	62
83	dog_101.jpg	2	3	4	0	62
83	dog_104.jpg	2	4	4	0	62
83	dog_106.jpg	2	6	5	0	62
83	dog_112.jpg	2	3	4	0	62
83	dog_113.jpg	2	4	4	0	62
83	dog_19.jpg	2	6	4	0	62
83	dog_30.jpg	2	7	3	0	62
83	dog_37.jpg	2	6	3	0	62
83	dog_55.jpg	2	5	4	0	62
83	dog_56.jpg	2	5	4	0	62
83	dog_57.jpg	2	7	4	0	62
83	dog_58.jpg	2	4	6	0	62
83	dog_59.jpg	2	4	4	0	62
83	dog_60.jpg	2	4	4	0	62
83	dog_62.jpg	2	3	4	0	62
83	dog_68.jpg	2	5	3	0	62
83	dog_73.jpg	2	5	4	0	62
83	dog_74.jpg	2	6	4	0	62
83	dog_78.jpg	2	5	3	0	62
83	dog_80.jpg	2	7	3	0	62
83	dog_81.jpg	2	6	4	0	62
83	dog_83.jpg	2	3	4	0	62
83	dog_88.jpg	2	6	3	0	62
83	dog_93.jpg	2	5	4	0	62
83	dog_95.jpg	2	3	4	0	62
83	dog_97.jpg	2	6	4	0	62
83	dog_98.jpg	2	7	3	0	62
83	dog01.jpg	2	5	4	0	62
83	dog04.jpg	2	6	3	0	62
83	dog05.jpg	2	6	4	0	62
83	dog10.jpg	2	7	4	0	62
83	dog19.jpg	2	6	4	0	62
83	dog20.jpg	2	6	4	0	62
83	dog21.jpg	2	5	3	0	62
83	dog26.jpg	2	7	4	0	62
83	dog30.jpg	2	6	4	0	62
83	dog32.jpg	2	4	5	0	62
83	dog33.jpg	2	7	4	0	62
83	dog36.jpg	2	4	4	0	62
83	dog37.jpg	2	4	5	0	62
84	caucasian_10.jpg	0	4	5	0	24
84	caucasian_100.jpg	0	2	4	0	24
84	caucasian_11.jpg	0	4	4	0	24
84	caucasian_12.jpg	0	1	4	0	24
84	caucasian_13.jpg	0	3	4	0	24
84	caucasian_14.jpg	0	3	6	0	24
84	caucasian_18.jpg	0	3	6	0	24
84	caucasian_19.jpg	0	2	4	0	24
84	caucasian_20.jpg	0	6	1	0	24
84	caucasian_21.jpg	0	1	6	0	24
84	caucasian_23.jpg	0	2	4	0	24
84	caucasian_25.jpg	0	1	4	0	24
84	caucasian_27.jpg	0	3	4	0	24
84	caucasian_28.jpg	0	6	4	0	24
84	caucasian_33.jpg	0	2	4	0	24
84	caucasian_35.jpg	0	5	4	0	24
84	caucasian_40.jpg	0	3	4	0	24
84	caucasian_43.jpg	0	7	2	0	24
84	caucasian_5.jpg	0	4	4	0	24
84	caucasian_51.jpg	0	6	2	0	24
84	caucasian_53.jpg	0	5	4	0	24
84	caucasian_55.jpg	0	4	4	0	24
84	caucasian_57.jpg	0	6	3	0	24
84	caucasian_6.jpg	0	6	4	0	24
84	caucasian_60.jpg	0	1	4	0	24
84	caucasian_61.jpg	0	4	4	0	24
84	caucasian_62.jpg	0	6	4	0	24
84	caucasian_64.jpg	0	6	2	0	24
84	caucasian_69.jpg	0	6	4	0	24
84	caucasian_71.jpg	0	2	6	0	24
84	caucasian_72.jpg	0	2	4	0	24
84	caucasian_77.jpg	0	2	4	0	24
84	caucasian_79.jpg	0	6	3	0	24
84	caucasian_82.jpg	0	6	1	0	24
84	caucasian_86.jpg	0	2	6	0	24
84	caucasian_87.jpg	0	6	2	0	24
84	caucasian_91.jpg	0	2	5	0	24
84	caucasian_93.jpg	0	6	3	0	24
84	caucasian_95.jpg	0	2	4	0	24
84	caucasian_99.jpg	0	6	4	0	24
84	african_10.jpg	1	4	4	0	24
84	african_100.jpg	1	3	3	0	24
84	african_103.jpg	1	6	4	0	24
84	african_104.jpg	1	4	6	0	24
84	african_107.jpg	1	4	4	0	24
84	african_11.jpg	1	3	4	0	24
84	african_12.jpg	1	2	6	0	24
84	african_13.jpg	1	4	4	0	24
84	african_16.jpg	1	5	4	0	24
84	african_18.jpg	1	5	6	0	24
84	african_19.jpg	1	6	4	0	24
84	african_25.jpg	1	2	5	0	24
84	african_29.jpg	1	2	3	0	24
84	african_3.jpg	1	3	4	0	24
84	african_30.jpg	1	4	4	0	24
84	african_31.jpg	1	3	4	0	24
84	african_32.jpg	1	5	2	0	24
84	african_34.jpg	1	4	4	0	24
84	african_35.jpg	1	5	5	0	24
84	african_37.jpg	1	5	4	0	24
84	african_38.jpg	1	6	4	0	24
84	african_41.jpg	1	2	4	0	24
84	african_43.jpg	1	2	4	0	24
84	african_45.jpg	1	6	3	0	24
84	african_46.jpg	1	4	4	0	24
84	african_49.jpg	1	5	4	0	24
84	african_5.jpg	1	5	4	0	24
84	african_52.jpg	1	2	6	0	24
84	african_56.jpg	1	4	4	0	24
84	african_59.jpg	1	6	3	0	24
84	african_64.jpg	1	4	2	0	24
84	african_65.jpg	1	5	4	0	24
84	african_67.jpg	1	2	4	0	24
84	african_71.jpg	1	4	4	0	24
84	african_74.jpg	1	3	4	0	24
84	african_77.jpg	1	1	3	0	24
84	african_82.jpg	1	4	4	0	24
84	african_85.jpg	1	3	4	0	24
84	african_86.jpg	1	4	4	0	24
84	african_91.jpg	1	4	3	0	24
84	dog_101.jpg	2	1	4	0	24
84	dog_104.jpg	2	1	4	0	24
84	dog_106.jpg	2	1	2	0	24
84	dog_112.jpg	2	1	4	0	24
84	dog_113.jpg	2	4	4	0	24
84	dog_19.jpg	2	2	4	0	24
84	dog_30.jpg	2	2	4	0	24
84	dog_37.jpg	2	1	4	0	24
84	dog_55.jpg	2	1	4	0	24
84	dog_56.jpg	2	1	4	0	24
84	dog_57.jpg	2	1	4	0	24
84	dog_58.jpg	2	1	4	0	24
84	dog_59.jpg	2	1	4	0	24
84	dog_60.jpg	2	1	4	0	24
84	dog_62.jpg	2	1	4	0	24
84	dog_68.jpg	2	1	4	0	24
84	dog_73.jpg	2	1	4	0	24
84	dog_74.jpg	2	2	4	0	24
84	dog_78.jpg	2	1	4	0	24
84	dog_80.jpg	2	4	4	0	24
84	dog_81.jpg	2	1	4	0	24
84	dog_83.jpg	2	1	4	0	24
84	dog_88.jpg	2	2	4	0	24
84	dog_93.jpg	2	2	4	0	24
84	dog_95.jpg	2	2	4	0	24
84	dog_97.jpg	2	1	4	0	24
84	dog_98.jpg	2	1	4	0	24
84	dog01.jpg	2	1	4	0	24
84	dog04.jpg	2	1	4	0	24
84	dog05.jpg	2	3	4	0	24
84	dog10.jpg	2	1	4	0	24
84	dog19.jpg	2	1	4	0	24
84	dog20.jpg	2	1	4	0	24
84	dog21.jpg	2	3	5	0	24
84	dog26.jpg	2	1	4	0	24
84	dog30.jpg	2	1	4	0	24
84	dog32.jpg	2	1	4	0	24
84	dog33.jpg	2	1	4	0	24
84	dog36.jpg	2	1	4	0	24
84	dog37.jpg	2	1	4	0	24
85	caucasian_10.jpg	0	4	2	0	68
85	caucasian_100.jpg	0	6	4	0	68
85	caucasian_11.jpg	0	4	5	0	68
85	caucasian_12.jpg	0	7	5	0	68
85	caucasian_13.jpg	0	3	5	0	68
85	caucasian_14.jpg	0	6	3	0	68
85	caucasian_18.jpg	0	4	5	0	68
85	caucasian_19.jpg	0	3	3	0	68
85	caucasian_20.jpg	0	4	5	0	68
85	caucasian_21.jpg	0	7	5	0	68
85	caucasian_23.jpg	0	6	4	0	68
85	caucasian_25.jpg	0	4	4	0	68
85	caucasian_27.jpg	0	6	4	0	68
85	caucasian_28.jpg	0	6	6	0	68
85	caucasian_33.jpg	0	3	5	0	68
85	caucasian_35.jpg	0	6	2	0	68
85	caucasian_40.jpg	0	5	4	0	68
85	caucasian_43.jpg	0	5	6	0	68
85	caucasian_5.jpg	0	3	2	0	68
85	caucasian_51.jpg	0	5	4	0	68
85	caucasian_53.jpg	0	4	5	0	68
85	caucasian_55.jpg	0	4	5	0	68
85	caucasian_57.jpg	0	2	6	0	68
85	caucasian_6.jpg	0	4	4	0	68
85	caucasian_60.jpg	0	4	5	0	68
85	caucasian_61.jpg	0	6	4	0	68
85	caucasian_62.jpg	0	3	5	0	68
85	caucasian_64.jpg	0	3	4	0	68
85	caucasian_69.jpg	0	5	3	0	68
85	caucasian_71.jpg	0	6	6	0	68
85	caucasian_72.jpg	0	3	4	0	68
85	caucasian_77.jpg	0	5	5	0	68
85	caucasian_79.jpg	0	5	5	0	68
85	caucasian_82.jpg	0	3	5	0	68
85	caucasian_86.jpg	0	4	6	0	68
85	caucasian_87.jpg	0	4	5	0	68
85	caucasian_91.jpg	0	4	5	0	68
85	caucasian_93.jpg	0	4	5	0	68
85	caucasian_95.jpg	0	5	6	0	68
85	caucasian_99.jpg	0	6	2	0	68
85	african_10.jpg	1	4	4	0	68
85	african_100.jpg	1	4	6	0	68
85	african_103.jpg	1	6	3	0	68
85	african_104.jpg	1	6	6	0	68
85	african_107.jpg	1	4	4	0	68
85	african_11.jpg	1	3	3	0	68
85	african_12.jpg	1	7	4	0	68
85	african_13.jpg	1	2	4	0	68
85	african_16.jpg	1	3	4	0	68
85	african_18.jpg	1	6	3	0	68
85	african_19.jpg	1	3	5	0	68
85	african_25.jpg	1	4	5	0	68
85	african_29.jpg	1	4	4	0	68
85	african_3.jpg	1	4	4	0	68
85	african_30.jpg	1	3	3	0	68
85	african_31.jpg	1	5	6	0	68
85	african_32.jpg	1	3	6	0	68
85	african_34.jpg	1	7	3	0	68
85	african_35.jpg	1	6	4	0	68
85	african_37.jpg	1	6	4	0	68
85	african_38.jpg	1	3	4	0	68
85	african_41.jpg	1	5	5	0	68
85	african_43.jpg	1	2	4	0	68
85	african_45.jpg	1	4	6	0	68
85	african_46.jpg	1	6	5	0	68
85	african_49.jpg	1	5	2	0	68
85	african_5.jpg	1	2	3	0	68
85	african_52.jpg	1	3	5	0	68
85	african_56.jpg	1	7	5	0	68
85	african_59.jpg	1	2	2	0	68
85	african_64.jpg	1	5	4	0	68
85	african_65.jpg	1	7	2	0	68
85	african_67.jpg	1	2	3	0	68
85	african_71.jpg	1	5	4	0	68
85	african_74.jpg	1	5	5	0	68
85	african_77.jpg	1	6	5	0	68
85	african_82.jpg	1	3	5	0	68
85	african_85.jpg	1	3	4	0	68
85	african_86.jpg	1	6	5	0	68
85	african_91.jpg	1	5	6	0	68
85	dog_101.jpg	2	6	6	0	68
85	dog_104.jpg	2	5	2	0	68
85	dog_106.jpg	2	7	6	0	68
85	dog_112.jpg	2	6	2	0	68
85	dog_113.jpg	2	7	1	0	68
85	dog_19.jpg	2	2	5	0	68
85	dog_30.jpg	2	7	2	0	68
85	dog_37.jpg	2	6	6	0	68
85	dog_55.jpg	2	7	6	0	68
85	dog_56.jpg	2	5	6	0	68
85	dog_57.jpg	2	6	5	0	68
85	dog_58.jpg	2	6	6	0	68
85	dog_59.jpg	2	4	5	0	68
85	dog_60.jpg	2	1	5	0	68
85	dog_62.jpg	2	2	5	0	68
85	dog_68.jpg	2	2	5	0	68
85	dog_73.jpg	2	5	1	0	68
85	dog_74.jpg	2	1	2	0	68
85	dog_78.jpg	2	4	2	0	68
85	dog_80.jpg	2	7	2	0	68
85	dog_81.jpg	2	3	6	0	68
85	dog_83.jpg	2	6	5	0	68
85	dog_88.jpg	2	5	2	0	68
85	dog_93.jpg	2	2	5	0	68
85	dog_95.jpg	2	6	4	0	68
85	dog_97.jpg	2	7	4	0	68
85	dog_98.jpg	2	7	5	0	68
85	dog01.jpg	2	6	2	0	68
85	dog04.jpg	2	6	4	0	68
85	dog05.jpg	2	3	6	0	68
85	dog10.jpg	2	5	5	0	68
85	dog19.jpg	2	7	5	0	68
85	dog20.jpg	2	3	7	0	68
85	dog21.jpg	2	5	3	0	68
85	dog26.jpg	2	4	5	0	68
85	dog30.jpg	2	4	5	0	68
85	dog32.jpg	2	6	4	0	68
85	dog33.jpg	2	7	5	0	68
85	dog36.jpg	2	4	4	0	68
85	dog37.jpg	2	1	4	0	68
86	caucasian_10.jpg	0	5	4	1	22
86	caucasian_100.jpg	0	4	4	1	22
86	caucasian_11.jpg	0	6	4	1	22
86	caucasian_12.jpg	0	5	3	1	22
86	caucasian_13.jpg	0	6	4	1	22
86	caucasian_14.jpg	0	7	5	1	22
86	caucasian_18.jpg	0	5	4	1	22
86	caucasian_19.jpg	0	5	4	1	22
86	caucasian_20.jpg	0	5	2	1	22
86	caucasian_21.jpg	0	4	4	1	22
86	caucasian_23.jpg	0	4	4	1	22
86	caucasian_25.jpg	0	4	4	1	22
86	caucasian_27.jpg	0	7	4	1	22
86	caucasian_28.jpg	0	4	4	1	22
86	caucasian_33.jpg	0	7	3	1	22
86	caucasian_35.jpg	0	4	1	1	22
86	caucasian_40.jpg	0	4	4	1	22
86	caucasian_43.jpg	0	3	6	1	22
86	caucasian_5.jpg	0	6	4	1	22
86	caucasian_51.jpg	0	6	4	1	22
86	caucasian_53.jpg	0	6	5	1	22
86	caucasian_55.jpg	0	2	6	1	22
86	caucasian_57.jpg	0	3	5	1	22
86	caucasian_6.jpg	0	4	4	1	22
86	caucasian_60.jpg	0	2	6	1	22
86	caucasian_61.jpg	0	3	5	1	22
86	caucasian_62.jpg	0	3	5	1	22
86	caucasian_64.jpg	0	4	6	1	22
86	caucasian_69.jpg	0	4	4	1	22
86	caucasian_71.jpg	0	2	6	1	22
86	caucasian_72.jpg	0	2	5	1	22
86	caucasian_77.jpg	0	5	5	1	22
86	caucasian_79.jpg	0	4	6	1	22
86	caucasian_82.jpg	0	6	4	1	22
86	caucasian_86.jpg	0	2	5	1	22
86	caucasian_87.jpg	0	4	5	1	22
86	caucasian_91.jpg	0	4	6	1	22
86	caucasian_93.jpg	0	4	4	1	22
86	caucasian_95.jpg	0	4	5	1	22
86	caucasian_99.jpg	0	5	5	1	22
86	african_10.jpg	1	4	4	1	22
86	african_100.jpg	1	2	6	1	22
86	african_103.jpg	1	4	4	1	22
86	african_104.jpg	1	2	4	1	22
86	african_107.jpg	1	5	3	1	22
86	african_11.jpg	1	3	4	1	22
86	african_12.jpg	1	7	5	1	22
86	african_13.jpg	1	7	5	1	22
86	african_16.jpg	1	4	4	1	22
86	african_18.jpg	1	7	5	1	22
86	african_19.jpg	1	6	4	1	22
86	african_25.jpg	1	2	3	1	22
86	african_29.jpg	1	6	4	1	22
86	african_3.jpg	1	4	5	1	22
86	african_30.jpg	1	6	4	1	22
86	african_31.jpg	1	4	5	1	22
86	african_32.jpg	1	7	4	1	22
86	african_34.jpg	1	2	6	1	22
86	african_35.jpg	1	7	4	1	22
86	african_37.jpg	1	6	5	1	22
86	african_38.jpg	1	6	4	1	22
86	african_41.jpg	1	2	2	1	22
86	african_43.jpg	1	3	6	1	22
86	african_45.jpg	1	4	5	1	22
86	african_46.jpg	1	3	3	1	22
86	african_49.jpg	1	7	4	1	22
86	african_5.jpg	1	7	4	1	22
86	african_52.jpg	1	6	4	1	22
86	african_56.jpg	1	6	3	1	22
86	african_59.jpg	1	5	4	1	22
86	african_64.jpg	1	4	5	1	22
86	african_65.jpg	1	7	4	1	22
86	african_67.jpg	1	2	3	1	22
86	african_71.jpg	1	6	4	1	22
86	african_74.jpg	1	4	5	1	22
86	african_77.jpg	1	2	7	1	22
86	african_82.jpg	1	6	4	1	22
86	african_85.jpg	1	3	5	1	22
86	african_86.jpg	1	4	6	1	22
86	african_91.jpg	1	7	4	1	22
86	dog_101.jpg	2	4	5	1	22
86	dog_104.jpg	2	4	4	1	22
86	dog_106.jpg	2	5	4	1	22
86	dog_112.jpg	2	1	4	1	22
86	dog_113.jpg	2	7	4	1	22
86	dog_19.jpg	2	6	4	1	22
86	dog_30.jpg	2	7	4	1	22
86	dog_37.jpg	2	3	5	1	22
86	dog_55.jpg	2	1	4	1	22
86	dog_56.jpg	2	2	6	1	22
86	dog_57.jpg	2	2	6	1	22
86	dog_58.jpg	2	1	4	1	22
86	dog_59.jpg	2	1	5	1	22
86	dog_60.jpg	2	3	4	1	22
86	dog_62.jpg	2	4	5	1	22
86	dog_68.jpg	2	4	4	1	22
86	dog_73.jpg	2	6	4	1	22
86	dog_74.jpg	2	5	4	1	22
86	dog_78.jpg	2	5	4	1	22
86	dog_80.jpg	2	3	4	1	22
86	dog_81.jpg	2	4	4	1	22
86	dog_83.jpg	2	2	6	1	22
86	dog_88.jpg	2	7	4	1	22
86	dog_93.jpg	2	4	4	1	22
86	dog_95.jpg	2	6	4	1	22
86	dog_97.jpg	2	4	4	1	22
86	dog_98.jpg	2	7	4	1	22
86	dog01.jpg	2	5	4	1	22
86	dog04.jpg	2	7	4	1	22
86	dog05.jpg	2	6	4	1	22
86	dog10.jpg	2	7	4	1	22
86	dog19.jpg	2	3	6	1	22
86	dog20.jpg	2	2	4	1	22
86	dog21.jpg	2	7	4	1	22
86	dog26.jpg	2	4	6	1	22
86	dog30.jpg	2	3	6	1	22
86	dog32.jpg	2	1	4	1	22
86	dog33.jpg	2	4	4	1	22
86	dog36.jpg	2	4	4	1	22
86	dog37.jpg	2	3	4	1	22
87	caucasian_10.jpg	0	5	1	1	22
87	caucasian_100.jpg	0	2	4	1	22
87	caucasian_11.jpg	0	4	4	1	22
87	caucasian_12.jpg	0	6	3	1	22
87	caucasian_13.jpg	0	6	2	1	22
87	caucasian_14.jpg	0	4	4	1	22
87	caucasian_18.jpg	0	6	3	1	22
87	caucasian_19.jpg	0	4	3	1	22
87	caucasian_20.jpg	0	4	2	1	22
87	caucasian_21.jpg	0	5	2	1	22
87	caucasian_23.jpg	0	5	3	1	22
87	caucasian_25.jpg	0	5	5	1	22
87	caucasian_27.jpg	0	4	3	1	22
87	caucasian_28.jpg	0	5	2	1	22
87	caucasian_33.jpg	0	7	2	1	22
87	caucasian_35.jpg	0	3	3	1	22
87	caucasian_40.jpg	0	6	3	1	22
87	caucasian_43.jpg	0	3	5	1	22
87	caucasian_5.jpg	0	6	2	1	22
87	caucasian_51.jpg	0	2	5	1	22
87	caucasian_53.jpg	0	2	5	1	22
87	caucasian_55.jpg	0	3	5	1	22
87	caucasian_57.jpg	0	5	5	1	22
87	caucasian_6.jpg	0	4	2	1	22
87	caucasian_60.jpg	0	1	4	1	22
87	caucasian_61.jpg	0	3	5	1	22
87	caucasian_62.jpg	0	3	2	1	22
87	caucasian_64.jpg	0	4	5	1	22
87	caucasian_69.jpg	0	1	5	1	22
87	caucasian_71.jpg	0	4	5	1	22
87	caucasian_72.jpg	0	5	3	1	22
87	caucasian_77.jpg	0	3	5	1	22
87	caucasian_79.jpg	0	2	5	1	22
87	caucasian_82.jpg	0	2	4	1	22
87	caucasian_86.jpg	0	2	3	1	22
87	caucasian_87.jpg	0	3	4	1	22
87	caucasian_91.jpg	0	2	7	1	22
87	caucasian_93.jpg	0	3	3	1	22
87	caucasian_95.jpg	0	3	4	1	22
87	caucasian_99.jpg	0	3	4	1	22
87	african_10.jpg	1	4	5	1	22
87	african_100.jpg	1	2	6	1	22
87	african_103.jpg	1	5	2	1	22
87	african_104.jpg	1	6	3	1	22
87	african_107.jpg	1	1	2	1	22
87	african_11.jpg	1	1	4	1	22
87	african_12.jpg	1	2	5	1	22
87	african_13.jpg	1	6	5	1	22
87	african_16.jpg	1	2	5	1	22
87	african_18.jpg	1	4	5	1	22
87	african_19.jpg	1	6	3	1	22
87	african_25.jpg	1	3	3	1	22
87	african_29.jpg	1	2	6	1	22
87	african_3.jpg	1	2	5	1	22
87	african_30.jpg	1	2	5	1	22
87	african_31.jpg	1	3	6	1	22
87	african_32.jpg	1	5	4	1	22
87	african_34.jpg	1	2	5	1	22
87	african_35.jpg	1	6	3	1	22
87	african_37.jpg	1	6	5	1	22
87	african_38.jpg	1	6	3	1	22
87	african_41.jpg	1	2	5	1	22
87	african_43.jpg	1	4	6	1	22
87	african_45.jpg	1	5	5	1	22
87	african_46.jpg	1	2	5	1	22
87	african_49.jpg	1	5	3	1	22
87	african_5.jpg	1	6	3	1	22
87	african_52.jpg	1	6	2	1	22
87	african_56.jpg	1	7	3	1	22
87	african_59.jpg	1	5	3	1	22
87	african_64.jpg	1	3	6	1	22
87	african_65.jpg	1	6	3	1	22
87	african_67.jpg	1	2	5	1	22
87	african_71.jpg	1	4	5	1	22
87	african_74.jpg	1	2	5	1	22
87	african_77.jpg	1	4	6	1	22
87	african_82.jpg	1	4	3	1	22
87	african_85.jpg	1	3	6	1	22
87	african_86.jpg	1	2	6	1	22
87	african_91.jpg	1	7	2	1	22
87	dog_101.jpg	2	4	6	1	22
87	dog_104.jpg	2	4	6	1	22
87	dog_106.jpg	2	4	2	1	22
87	dog_112.jpg	2	2	5	1	22
87	dog_113.jpg	2	5	3	1	22
87	dog_19.jpg	2	4	4	1	22
87	dog_30.jpg	2	5	4	1	22
87	dog_37.jpg	2	5	2	1	22
87	dog_55.jpg	2	1	5	1	22
87	dog_56.jpg	2	5	4	1	22
87	dog_57.jpg	2	3	5	1	22
87	dog_58.jpg	2	1	2	1	22
87	dog_59.jpg	2	1	3	1	22
87	dog_60.jpg	2	4	2	1	22
87	dog_62.jpg	2	5	5	1	22
87	dog_68.jpg	2	5	5	1	22
87	dog_73.jpg	2	5	3	1	22
87	dog_74.jpg	2	5	4	1	22
87	dog_78.jpg	2	3	5	1	22
87	dog_80.jpg	2	5	4	1	22
87	dog_81.jpg	2	4	4	1	22
87	dog_83.jpg	2	4	3	1	22
87	dog_88.jpg	2	5	1	1	22
87	dog_93.jpg	2	4	1	1	22
87	dog_95.jpg	2	3	6	1	22
87	dog_97.jpg	2	6	3	1	22
87	dog_98.jpg	2	5	3	1	22
87	dog01.jpg	2	5	3	1	22
87	dog04.jpg	2	3	4	1	22
87	dog05.jpg	2	5	3	1	22
87	dog10.jpg	2	5	2	1	22
87	dog19.jpg	2	3	5	1	22
87	dog20.jpg	2	4	3	1	22
87	dog21.jpg	2	6	3	1	22
87	dog26.jpg	2	4	7	1	22
87	dog30.jpg	2	5	6	1	22
87	dog32.jpg	2	1	6	1	22
87	dog33.jpg	2	6	1	1	22
87	dog36.jpg	2	4	5	1	22
87	dog37.jpg	2	1	2	1	22
88	caucasian_10.jpg	0	2	2	1	22
88	caucasian_100.jpg	0	2	3	1	22
88	caucasian_11.jpg	0	5	2	1	22
88	caucasian_12.jpg	0	5	2	1	22
88	caucasian_13.jpg	0	3	2	1	22
88	caucasian_14.jpg	0	5	5	1	22
88	caucasian_18.jpg	0	3	3	1	22
88	caucasian_19.jpg	0	4	1	1	22
88	caucasian_20.jpg	0	6	1	1	22
88	caucasian_21.jpg	0	6	3	1	22
88	caucasian_23.jpg	0	5	2	1	22
88	caucasian_25.jpg	0	3	4	1	22
88	caucasian_27.jpg	0	5	5	1	22
88	caucasian_28.jpg	0	5	3	1	22
88	caucasian_33.jpg	0	3	3	1	22
88	caucasian_35.jpg	0	4	1	1	22
88	caucasian_40.jpg	0	5	2	1	22
88	caucasian_43.jpg	0	5	1	1	22
88	caucasian_5.jpg	0	5	5	1	22
88	caucasian_51.jpg	0	6	6	1	22
88	caucasian_53.jpg	0	2	2	1	22
88	caucasian_55.jpg	0	6	5	1	22
88	caucasian_57.jpg	0	6	5	1	22
88	caucasian_6.jpg	0	4	2	1	22
88	caucasian_60.jpg	0	5	3	1	22
88	caucasian_61.jpg	0	2	3	1	22
88	caucasian_62.jpg	0	2	4	1	22
88	caucasian_64.jpg	0	2	2	1	22
88	caucasian_69.jpg	0	3	5	1	22
88	caucasian_71.jpg	0	5	6	1	22
88	caucasian_72.jpg	0	2	5	1	22
88	caucasian_77.jpg	0	6	6	1	22
88	caucasian_79.jpg	0	5	5	1	22
88	caucasian_82.jpg	0	6	3	1	22
88	caucasian_86.jpg	0	2	3	1	22
88	caucasian_87.jpg	0	1	1	1	22
88	caucasian_91.jpg	0	2	6	1	22
88	caucasian_93.jpg	0	2	2	1	22
88	caucasian_95.jpg	0	5	4	1	22
88	caucasian_99.jpg	0	5	3	1	22
88	african_10.jpg	1	5	6	1	22
88	african_100.jpg	1	4	5	1	22
88	african_103.jpg	1	5	2	1	22
88	african_104.jpg	1	4	4	1	22
88	african_107.jpg	1	1	4	1	22
88	african_11.jpg	1	1	4	1	22
88	african_12.jpg	1	4	6	1	22
88	african_13.jpg	1	6	5	1	22
88	african_16.jpg	1	3	5	1	22
88	african_18.jpg	1	5	3	1	22
88	african_19.jpg	1	7	6	1	22
88	african_25.jpg	1	2	2	1	22
88	african_29.jpg	1	2	5	1	22
88	african_3.jpg	1	2	3	1	22
88	african_30.jpg	1	2	3	1	22
88	african_31.jpg	1	3	4	1	22
88	african_32.jpg	1	7	3	1	22
88	african_34.jpg	1	4	5	1	22
88	african_35.jpg	1	6	3	1	22
88	african_37.jpg	1	6	7	1	22
88	african_38.jpg	1	4	5	1	22
88	african_41.jpg	1	2	2	1	22
88	african_43.jpg	1	4	5	1	22
88	african_45.jpg	1	5	4	1	22
88	african_46.jpg	1	3	4	1	22
88	african_49.jpg	1	5	5	1	22
88	african_5.jpg	1	6	2	1	22
88	african_52.jpg	1	5	2	1	22
88	african_56.jpg	1	6	3	1	22
88	african_59.jpg	1	6	4	1	22
88	african_64.jpg	1	2	6	1	22
88	african_65.jpg	1	6	5	1	22
88	african_67.jpg	1	3	5	1	22
88	african_71.jpg	1	5	5	1	22
88	african_74.jpg	1	5	5	1	22
88	african_77.jpg	1	2	6	1	22
88	african_82.jpg	1	5	3	1	22
88	african_85.jpg	1	2	5	1	22
88	african_86.jpg	1	3	6	1	22
88	african_91.jpg	1	5	5	1	22
88	dog_101.jpg	2	1	2	1	22
88	dog_104.jpg	2	6	5	1	22
88	dog_106.jpg	2	2	1	1	22
88	dog_112.jpg	2	2	6	1	22
88	dog_113.jpg	2	6	5	1	22
88	dog_19.jpg	2	5	3	1	22
88	dog_30.jpg	2	6	5	1	22
88	dog_37.jpg	2	6	6	1	22
88	dog_55.jpg	2	2	4	1	22
88	dog_56.jpg	2	4	6	1	22
88	dog_57.jpg	2	3	5	1	22
88	dog_58.jpg	2	2	7	1	22
88	dog_59.jpg	2	2	5	1	22
88	dog_60.jpg	2	1	4	1	22
88	dog_62.jpg	2	3	7	1	22
88	dog_68.jpg	2	1	4	1	22
88	dog_73.jpg	2	5	3	1	22
88	dog_74.jpg	2	3	5	1	22
88	dog_78.jpg	2	6	5	1	22
88	dog_80.jpg	2	4	2	1	22
88	dog_81.jpg	2	3	6	1	22
88	dog_83.jpg	2	4	6	1	22
88	dog_88.jpg	2	5	2	1	22
88	dog_93.jpg	2	4	3	1	22
88	dog_95.jpg	2	5	4	1	22
88	dog_97.jpg	2	5	4	1	22
88	dog_98.jpg	2	5	4	1	22
88	dog01.jpg	2	5	2	1	22
88	dog04.jpg	2	5	4	1	22
88	dog05.jpg	2	4	3	1	22
88	dog10.jpg	2	5	5	1	22
88	dog19.jpg	2	2	6	1	22
88	dog20.jpg	2	4	5	1	22
88	dog21.jpg	2	5	3	1	22
88	dog26.jpg	2	3	6	1	22
88	dog30.jpg	2	4	5	1	22
88	dog32.jpg	2	1	4	1	22
88	dog33.jpg	2	6	3	1	22
88	dog36.jpg	2	3	4	1	22
88	dog37.jpg	2	3	2	1	22
89	caucasian_10.jpg	0	6	3	1	23
89	caucasian_100.jpg	0	6	2	1	23
89	caucasian_11.jpg	0	5	3	1	23
89	caucasian_12.jpg	0	7	2	1	23
89	caucasian_13.jpg	0	5	2	1	23
89	caucasian_14.jpg	0	5	4	1	23
89	caucasian_18.jpg	0	5	3	1	23
89	caucasian_19.jpg	0	4	3	1	23
89	caucasian_20.jpg	0	5	2	1	23
89	caucasian_21.jpg	0	6	3	1	23
89	caucasian_23.jpg	0	5	3	1	23
89	caucasian_25.jpg	0	5	4	1	23
89	caucasian_27.jpg	0	5	2	1	23
89	caucasian_28.jpg	0	5	1	1	23
89	caucasian_33.jpg	0	5	2	1	23
89	caucasian_35.jpg	0	3	4	1	23
89	caucasian_40.jpg	0	7	2	1	23
89	caucasian_43.jpg	0	4	5	1	23
89	caucasian_5.jpg	0	7	1	1	23
89	caucasian_51.jpg	0	2	6	1	23
89	caucasian_53.jpg	0	5	5	1	23
89	caucasian_55.jpg	0	2	5	1	23
89	caucasian_57.jpg	0	3	6	1	23
89	caucasian_6.jpg	0	4	2	1	23
89	caucasian_60.jpg	0	3	5	1	23
89	caucasian_61.jpg	0	3	4	1	23
89	caucasian_62.jpg	0	4	3	1	23
89	caucasian_64.jpg	0	2	5	1	23
89	caucasian_69.jpg	0	4	4	1	23
89	caucasian_71.jpg	0	2	4	1	23
89	caucasian_72.jpg	0	2	6	1	23
89	caucasian_77.jpg	0	2	6	1	23
89	caucasian_79.jpg	0	3	5	1	23
89	caucasian_82.jpg	0	3	3	1	23
89	caucasian_86.jpg	0	3	6	1	23
89	caucasian_87.jpg	0	3	6	1	23
89	caucasian_91.jpg	0	3	7	1	23
89	caucasian_93.jpg	0	3	5	1	23
89	caucasian_95.jpg	0	2	6	1	23
89	caucasian_99.jpg	0	2	6	1	23
89	african_10.jpg	1	6	3	1	23
89	african_100.jpg	1	2	5	1	23
89	african_103.jpg	1	6	2	1	23
89	african_104.jpg	1	6	3	1	23
89	african_107.jpg	1	4	5	1	23
89	african_11.jpg	1	2	6	1	23
89	african_12.jpg	1	4	4	1	23
89	african_13.jpg	1	6	2	1	23
89	african_16.jpg	1	4	5	1	23
89	african_18.jpg	1	4	4	1	23
89	african_19.jpg	1	5	5	1	23
89	african_25.jpg	1	3	4	1	23
89	african_29.jpg	1	4	6	1	23
89	african_3.jpg	1	5	5	1	23
89	african_30.jpg	1	4	4	1	23
89	african_31.jpg	1	2	6	1	23
89	african_32.jpg	1	6	4	1	23
89	african_34.jpg	1	1	6	1	23
89	african_35.jpg	1	6	1	1	23
89	african_37.jpg	1	5	3	1	23
89	african_38.jpg	1	5	3	1	23
89	african_41.jpg	1	4	4	1	23
89	african_43.jpg	1	3	6	1	23
89	african_45.jpg	1	6	5	1	23
89	african_46.jpg	1	4	3	1	23
89	african_49.jpg	1	6	3	1	23
89	african_5.jpg	1	6	2	1	23
89	african_52.jpg	1	6	2	1	23
89	african_56.jpg	1	5	3	1	23
89	african_59.jpg	1	6	2	1	23
89	african_64.jpg	1	4	5	1	23
89	african_65.jpg	1	6	3	1	23
89	african_67.jpg	1	2	4	1	23
89	african_71.jpg	1	4	4	1	23
89	african_74.jpg	1	5	5	1	23
89	african_77.jpg	1	2	7	1	23
89	african_82.jpg	1	6	2	1	23
89	african_85.jpg	1	4	6	1	23
89	african_86.jpg	1	3	7	1	23
89	african_91.jpg	1	5	4	1	23
89	dog_101.jpg	2	4	5	1	23
89	dog_104.jpg	2	5	3	1	23
89	dog_106.jpg	2	4	3	1	23
89	dog_112.jpg	2	4	4	1	23
89	dog_113.jpg	2	6	4	1	23
89	dog_19.jpg	2	6	2	1	23
89	dog_30.jpg	2	7	2	1	23
89	dog_37.jpg	2	5	4	1	23
89	dog_55.jpg	2	3	4	1	23
89	dog_56.jpg	2	5	5	1	23
89	dog_57.jpg	2	4	5	1	23
89	dog_58.jpg	2	2	6	1	23
89	dog_59.jpg	2	2	4	1	23
89	dog_60.jpg	2	4	5	1	23
89	dog_62.jpg	2	3	5	1	23
89	dog_68.jpg	2	4	4	1	23
89	dog_73.jpg	2	5	4	1	23
89	dog_74.jpg	2	6	3	1	23
89	dog_78.jpg	2	5	3	1	23
89	dog_80.jpg	2	5	2	1	23
89	dog_81.jpg	2	4	4	1	23
89	dog_83.jpg	2	5	6	1	23
89	dog_88.jpg	2	7	1	1	23
89	dog_93.jpg	2	5	2	1	23
89	dog_95.jpg	2	6	3	1	23
89	dog_97.jpg	2	5	3	1	23
89	dog_98.jpg	2	7	2	1	23
89	dog01.jpg	2	7	1	1	23
89	dog04.jpg	2	6	3	1	23
89	dog05.jpg	2	7	1	1	23
89	dog10.jpg	2	7	1	1	23
89	dog19.jpg	2	5	4	1	23
89	dog20.jpg	2	5	5	1	23
89	dog21.jpg	2	6	2	1	23
89	dog26.jpg	2	4	6	1	23
89	dog30.jpg	2	5	3	1	23
89	dog32.jpg	2	2	5	1	23
89	dog33.jpg	2	5	4	1	23
89	dog36.jpg	2	3	4	1	23
89	dog37.jpg	2	4	3	1	23
90	caucasian_10.jpg	0	5	4	1	20
90	caucasian_100.jpg	0	5	3	1	20
90	caucasian_11.jpg	0	5	3	1	20
90	caucasian_12.jpg	0	5	5	1	20
90	caucasian_13.jpg	0	7	5	1	20
90	caucasian_14.jpg	0	7	4	1	20
90	caucasian_18.jpg	0	6	3	1	20
90	caucasian_19.jpg	0	5	4	1	20
90	caucasian_20.jpg	0	6	5	1	20
90	caucasian_21.jpg	0	6	4	1	20
90	caucasian_23.jpg	0	6	4	1	20
90	caucasian_25.jpg	0	4	4	1	20
90	caucasian_27.jpg	0	5	4	1	20
90	caucasian_28.jpg	0	5	3	1	20
90	caucasian_33.jpg	0	4	3	1	20
90	caucasian_35.jpg	0	5	4	1	20
90	caucasian_40.jpg	0	6	4	1	20
90	caucasian_43.jpg	0	5	5	1	20
90	caucasian_5.jpg	0	5	4	1	20
90	caucasian_51.jpg	0	4	3	1	20
90	caucasian_53.jpg	0	2	5	1	20
90	caucasian_55.jpg	0	2	3	1	20
90	caucasian_57.jpg	0	5	3	1	20
90	caucasian_6.jpg	0	6	4	1	20
90	caucasian_60.jpg	0	4	4	1	20
90	caucasian_61.jpg	0	5	4	1	20
90	caucasian_62.jpg	0	5	5	1	20
90	caucasian_64.jpg	0	4	5	1	20
90	caucasian_69.jpg	0	2	4	1	20
90	caucasian_71.jpg	0	5	4	1	20
90	caucasian_72.jpg	0	4	2	1	20
90	caucasian_77.jpg	0	4	3	1	20
90	caucasian_79.jpg	0	2	3	1	20
90	caucasian_82.jpg	0	6	4	1	20
90	caucasian_86.jpg	0	4	3	1	20
90	caucasian_87.jpg	0	5	4	1	20
90	caucasian_91.jpg	0	4	3	1	20
90	caucasian_93.jpg	0	5	4	1	20
90	caucasian_95.jpg	0	5	4	1	20
90	caucasian_99.jpg	0	5	4	1	20
90	african_10.jpg	1	4	4	1	20
90	african_100.jpg	1	1	4	1	20
90	african_103.jpg	1	6	3	1	20
90	african_104.jpg	1	3	3	1	20
90	african_107.jpg	1	2	4	1	20
90	african_11.jpg	1	2	2	1	20
90	african_12.jpg	1	6	3	1	20
90	african_13.jpg	1	5	4	1	20
90	african_16.jpg	1	4	4	1	20
90	african_18.jpg	1	4	3	1	20
90	african_19.jpg	1	7	4	1	20
90	african_25.jpg	1	5	2	1	20
90	african_29.jpg	1	4	3	1	20
90	african_3.jpg	1	2	4	1	20
90	african_30.jpg	1	4	2	1	20
90	african_31.jpg	1	3	2	1	20
90	african_32.jpg	1	6	4	1	20
90	african_34.jpg	1	2	3	1	20
90	african_35.jpg	1	6	3	1	20
90	african_37.jpg	1	5	4	1	20
90	african_38.jpg	1	4	2	1	20
90	african_41.jpg	1	2	4	1	20
90	african_43.jpg	1	4	5	1	20
90	african_45.jpg	1	6	3	1	20
90	african_46.jpg	1	4	2	1	20
90	african_49.jpg	1	3	4	1	20
90	african_5.jpg	1	6	3	1	20
90	african_52.jpg	1	5	4	1	20
90	african_56.jpg	1	6	5	1	20
90	african_59.jpg	1	6	4	1	20
90	african_64.jpg	1	5	3	1	20
90	african_65.jpg	1	5	4	1	20
90	african_67.jpg	1	4	4	1	20
90	african_71.jpg	1	5	4	1	20
90	african_74.jpg	1	3	3	1	20
90	african_77.jpg	1	4	4	1	20
90	african_82.jpg	1	4	4	1	20
90	african_85.jpg	1	4	4	1	20
90	african_86.jpg	1	5	2	1	20
90	african_91.jpg	1	6	4	1	20
90	dog_101.jpg	2	2	2	1	20
90	dog_104.jpg	2	1	4	1	20
90	dog_106.jpg	2	1	4	1	20
90	dog_112.jpg	2	1	2	1	20
90	dog_113.jpg	2	5	4	1	20
90	dog_19.jpg	2	5	3	1	20
90	dog_30.jpg	2	3	4	1	20
90	dog_37.jpg	2	1	5	1	20
90	dog_55.jpg	2	2	3	1	20
90	dog_56.jpg	2	1	4	1	20
90	dog_57.jpg	2	3	4	1	20
90	dog_58.jpg	2	1	3	1	20
90	dog_59.jpg	2	1	2	1	20
90	dog_60.jpg	2	1	6	1	20
90	dog_62.jpg	2	2	5	1	20
90	dog_68.jpg	2	3	2	1	20
90	dog_73.jpg	2	4	4	1	20
90	dog_74.jpg	2	6	5	1	20
90	dog_78.jpg	2	5	5	1	20
90	dog_80.jpg	2	6	3	1	20
90	dog_81.jpg	2	3	4	1	20
90	dog_83.jpg	2	2	3	1	20
90	dog_88.jpg	2	7	4	1	20
90	dog_93.jpg	2	4	2	1	20
90	dog_95.jpg	2	5	3	1	20
90	dog_97.jpg	2	4	5	1	20
90	dog_98.jpg	2	6	4	1	20
90	dog01.jpg	2	4	3	1	20
90	dog04.jpg	2	5	4	1	20
90	dog05.jpg	2	6	4	1	20
90	dog10.jpg	2	4	3	1	20
90	dog19.jpg	2	2	5	1	20
90	dog20.jpg	2	2	4	1	20
90	dog21.jpg	2	6	4	1	20
90	dog26.jpg	2	2	3	1	20
90	dog30.jpg	2	6	4	1	20
90	dog32.jpg	2	1	2	1	20
90	dog33.jpg	2	4	4	1	20
90	dog36.jpg	2	2	4	1	20
90	dog37.jpg	2	2	6	1	20
91	caucasian_10.jpg	0	4	4	1	44
91	caucasian_100.jpg	0	4	4	1	44
91	caucasian_11.jpg	0	4	5	1	44
91	caucasian_12.jpg	0	5	3	1	44
91	caucasian_13.jpg	0	5	3	1	44
91	caucasian_14.jpg	0	6	6	1	44
91	caucasian_18.jpg	0	5	4	1	44
91	caucasian_19.jpg	0	3	5	1	44
91	caucasian_20.jpg	0	6	2	1	44
91	caucasian_21.jpg	0	6	3	1	44
91	caucasian_23.jpg	0	4	5	1	44
91	caucasian_25.jpg	0	4	3	1	44
91	caucasian_27.jpg	0	4	4	1	44
91	caucasian_28.jpg	0	3	4	1	44
91	caucasian_33.jpg	0	6	4	1	44
91	caucasian_35.jpg	0	4	3	1	44
91	caucasian_40.jpg	0	5	3	1	44
91	caucasian_43.jpg	0	3	4	1	44
91	caucasian_5.jpg	0	5	3	1	44
91	caucasian_51.jpg	0	2	6	1	44
91	caucasian_53.jpg	0	3	5	1	44
91	caucasian_55.jpg	0	2	6	1	44
91	caucasian_57.jpg	0	3	6	1	44
91	caucasian_6.jpg	0	4	4	1	44
91	caucasian_60.jpg	0	4	5	1	44
91	caucasian_61.jpg	0	5	3	1	44
91	caucasian_62.jpg	0	4	4	1	44
91	caucasian_64.jpg	0	1	6	1	44
91	caucasian_69.jpg	0	5	5	1	44
91	caucasian_71.jpg	0	2	6	1	44
91	caucasian_72.jpg	0	1	4	1	44
91	caucasian_77.jpg	0	4	4	1	44
91	caucasian_79.jpg	0	3	6	1	44
91	caucasian_82.jpg	0	4	3	1	44
91	caucasian_86.jpg	0	3	6	1	44
91	caucasian_87.jpg	0	2	6	1	44
91	caucasian_91.jpg	0	2	2	1	44
91	caucasian_93.jpg	0	5	5	1	44
91	caucasian_95.jpg	0	2	5	1	44
91	caucasian_99.jpg	0	2	5	1	44
91	african_10.jpg	1	4	5	1	44
91	african_100.jpg	1	1	6	1	44
91	african_103.jpg	1	6	3	1	44
91	african_104.jpg	1	5	5	1	44
91	african_107.jpg	1	2	4	1	44
91	african_11.jpg	1	1	6	1	44
91	african_12.jpg	1	5	6	1	44
91	african_13.jpg	1	6	3	1	44
91	african_16.jpg	1	5	4	1	44
91	african_18.jpg	1	5	4	1	44
91	african_19.jpg	1	3	5	1	44
91	african_25.jpg	1	2	3	1	44
91	african_29.jpg	1	3	6	1	44
91	african_3.jpg	1	3	6	1	44
91	african_30.jpg	1	3	4	1	44
91	african_31.jpg	1	1	5	1	44
91	african_32.jpg	1	5	5	1	44
91	african_34.jpg	1	2	7	1	44
91	african_35.jpg	1	5	2	1	44
91	african_37.jpg	1	4	5	1	44
91	african_38.jpg	1	7	2	1	44
91	african_41.jpg	1	2	4	1	44
91	african_43.jpg	1	1	6	1	44
91	african_45.jpg	1	4	5	1	44
91	african_46.jpg	1	3	6	1	44
91	african_49.jpg	1	6	3	1	44
91	african_5.jpg	1	7	3	1	44
91	african_52.jpg	1	5	3	1	44
91	african_56.jpg	1	6	3	1	44
91	african_59.jpg	1	6	2	1	44
91	african_64.jpg	1	4	4	1	44
91	african_65.jpg	1	7	4	1	44
91	african_67.jpg	1	4	5	1	44
91	african_71.jpg	1	6	5	1	44
91	african_74.jpg	1	5	6	1	44
91	african_77.jpg	1	2	6	1	44
91	african_82.jpg	1	7	3	1	44
91	african_85.jpg	1	2	5	1	44
91	african_86.jpg	1	4	7	1	44
91	african_91.jpg	1	5	4	1	44
91	dog_101.jpg	2	3	6	1	44
91	dog_104.jpg	2	5	4	1	44
91	dog_106.jpg	2	3	4	1	44
91	dog_112.jpg	2	3	6	1	44
91	dog_113.jpg	2	6	3	1	44
91	dog_19.jpg	2	6	2	1	44
91	dog_30.jpg	2	7	4	1	44
91	dog_37.jpg	2	4	6	1	44
91	dog_55.jpg	2	3	6	1	44
91	dog_56.jpg	2	5	5	1	44
91	dog_57.jpg	2	5	5	1	44
91	dog_58.jpg	2	1	7	1	44
91	dog_59.jpg	2	1	6	1	44
91	dog_60.jpg	2	2	7	1	44
91	dog_62.jpg	2	2	6	1	44
91	dog_68.jpg	2	5	6	1	44
91	dog_73.jpg	2	4	5	1	44
91	dog_74.jpg	2	5	4	1	44
91	dog_78.jpg	2	6	3	1	44
91	dog_80.jpg	2	7	2	1	44
91	dog_81.jpg	2	5	6	1	44
91	dog_83.jpg	2	5	6	1	44
91	dog_88.jpg	2	7	3	1	44
91	dog_93.jpg	2	6	3	1	44
91	dog_95.jpg	2	6	4	1	44
91	dog_97.jpg	2	6	4	1	44
91	dog_98.jpg	2	7	2	1	44
91	dog01.jpg	2	6	3	1	44
91	dog04.jpg	2	6	5	1	44
91	dog05.jpg	2	6	2	1	44
91	dog10.jpg	2	7	2	1	44
91	dog19.jpg	2	5	6	1	44
91	dog20.jpg	2	5	5	1	44
91	dog21.jpg	2	7	3	1	44
91	dog26.jpg	2	2	7	1	44
91	dog30.jpg	2	3	6	1	44
91	dog32.jpg	2	2	7	1	44
91	dog33.jpg	2	6	4	1	44
91	dog36.jpg	2	4	4	1	44
91	dog37.jpg	2	3	4	1	44
92	caucasian_10.jpg	0	4	2	0	44
92	caucasian_100.jpg	0	6	2	0	44
92	caucasian_11.jpg	0	7	2	0	44
92	caucasian_12.jpg	0	6	3	0	44
92	caucasian_13.jpg	0	6	2	0	44
92	caucasian_14.jpg	0	5	6	0	44
92	caucasian_18.jpg	0	7	2	0	44
92	caucasian_19.jpg	0	4	4	0	44
92	caucasian_20.jpg	0	3	4	0	44
92	caucasian_21.jpg	0	6	2	0	44
92	caucasian_23.jpg	0	6	3	0	44
92	caucasian_25.jpg	0	5	2	0	44
92	caucasian_27.jpg	0	6	6	0	44
92	caucasian_28.jpg	0	6	2	0	44
92	caucasian_33.jpg	0	7	3	0	44
92	caucasian_35.jpg	0	3	3	0	44
92	caucasian_40.jpg	0	7	2	0	44
92	caucasian_43.jpg	0	4	4	0	44
92	caucasian_5.jpg	0	5	3	0	44
92	caucasian_51.jpg	0	3	6	0	44
92	caucasian_53.jpg	0	4	5	0	44
92	caucasian_55.jpg	0	2	3	0	44
92	caucasian_57.jpg	0	3	5	0	44
92	caucasian_6.jpg	0	5	2	0	44
92	caucasian_60.jpg	0	3	3	0	44
92	caucasian_61.jpg	0	5	4	0	44
92	caucasian_62.jpg	0	4	4	0	44
92	caucasian_64.jpg	0	1	6	0	44
92	caucasian_69.jpg	0	3	4	0	44
92	caucasian_71.jpg	0	2	5	0	44
92	caucasian_72.jpg	0	1	5	0	44
92	caucasian_77.jpg	0	2	6	0	44
92	caucasian_79.jpg	0	4	4	0	44
92	caucasian_82.jpg	0	3	6	0	44
92	caucasian_86.jpg	0	3	5	0	44
92	caucasian_87.jpg	0	5	1	0	44
92	caucasian_91.jpg	0	2	6	0	44
92	caucasian_93.jpg	0	3	6	0	44
92	caucasian_95.jpg	0	1	6	0	44
92	caucasian_99.jpg	0	2	6	0	44
92	african_10.jpg	1	4	4	0	44
92	african_100.jpg	1	1	7	0	44
92	african_103.jpg	1	4	3	0	44
92	african_104.jpg	1	4	4	0	44
92	african_107.jpg	1	4	4	0	44
92	african_11.jpg	1	2	3	0	44
92	african_12.jpg	1	3	5	0	44
92	african_13.jpg	1	4	2	0	44
92	african_16.jpg	1	2	6	0	44
92	african_18.jpg	1	2	4	0	44
92	african_19.jpg	1	4	4	0	44
92	african_25.jpg	1	3	5	0	44
92	african_29.jpg	1	2	6	0	44
92	african_3.jpg	1	4	4	0	44
92	african_30.jpg	1	4	5	0	44
92	african_31.jpg	1	2	5	0	44
92	african_32.jpg	1	5	4	0	44
92	african_34.jpg	1	2	2	0	44
92	african_35.jpg	1	5	3	0	44
92	african_37.jpg	1	4	4	0	44
92	african_38.jpg	1	6	3	0	44
92	african_41.jpg	1	1	2	0	44
92	african_43.jpg	1	1	6	0	44
92	african_45.jpg	1	5	3	0	44
92	african_46.jpg	1	2	3	0	44
92	african_49.jpg	1	4	2	0	44
92	african_5.jpg	1	6	3	0	44
92	african_52.jpg	1	6	3	0	44
92	african_56.jpg	1	5	3	0	44
92	african_59.jpg	1	4	3	0	44
92	african_64.jpg	1	2	4	0	44
92	african_65.jpg	1	4	4	0	44
92	african_67.jpg	1	2	4	0	44
92	african_71.jpg	1	4	4	0	44
92	african_74.jpg	1	6	4	0	44
92	african_77.jpg	1	2	7	0	44
92	african_82.jpg	1	3	5	0	44
92	african_85.jpg	1	2	2	0	44
92	african_86.jpg	1	2	7	0	44
92	african_91.jpg	1	6	4	0	44
92	dog_101.jpg	2	2	6	0	44
92	dog_104.jpg	2	4	1	0	44
92	dog_106.jpg	2	7	1	0	44
92	dog_112.jpg	2	2	4	0	44
92	dog_113.jpg	2	5	3	0	44
92	dog_19.jpg	2	6	2	0	44
92	dog_30.jpg	2	6	3	0	44
92	dog_37.jpg	2	4	5	0	44
92	dog_55.jpg	2	3	3	0	44
92	dog_56.jpg	2	4	3	0	44
92	dog_57.jpg	2	2	6	0	44
92	dog_58.jpg	2	1	4	0	44
92	dog_59.jpg	2	2	6	0	44
92	dog_60.jpg	2	1	7	0	44
92	dog_62.jpg	2	4	5	0	44
92	dog_68.jpg	2	1	6	0	44
92	dog_73.jpg	2	4	5	0	44
92	dog_74.jpg	2	6	4	0	44
92	dog_78.jpg	2	5	4	0	44
92	dog_80.jpg	2	6	5	0	44
92	dog_81.jpg	2	2	5	0	44
92	dog_83.jpg	2	4	6	0	44
92	dog_88.jpg	2	5	4	0	44
92	dog_93.jpg	2	4	3	0	44
92	dog_95.jpg	2	6	6	0	44
92	dog_97.jpg	2	5	6	0	44
92	dog_98.jpg	2	7	2	0	44
92	dog01.jpg	2	6	3	0	44
92	dog04.jpg	2	7	2	0	44
92	dog05.jpg	2	7	4	0	44
92	dog10.jpg	2	6	3	0	44
92	dog19.jpg	2	1	6	0	44
92	dog20.jpg	2	2	6	0	44
92	dog21.jpg	2	7	4	0	44
92	dog26.jpg	2	2	6	0	44
92	dog30.jpg	2	5	6	0	44
92	dog32.jpg	2	1	1	0	44
92	dog33.jpg	2	4	5	0	44
92	dog36.jpg	2	2	3	0	44
92	dog37.jpg	2	2	2	0	44
93	caucasian_10.jpg	0	5	2	1	27
93	caucasian_100.jpg	0	4	1	1	27
93	caucasian_11.jpg	0	5	1	1	27
93	caucasian_12.jpg	0	6	1	1	27
93	caucasian_13.jpg	0	5	1	1	27
93	caucasian_14.jpg	0	6	3	1	27
93	caucasian_18.jpg	0	5	1	1	27
93	caucasian_19.jpg	0	6	1	1	27
93	caucasian_20.jpg	0	6	1	1	27
93	caucasian_21.jpg	0	6	2	1	27
93	caucasian_23.jpg	0	7	1	1	27
93	caucasian_25.jpg	0	4	2	1	27
93	caucasian_27.jpg	0	6	1	1	27
93	caucasian_28.jpg	0	5	1	1	27
93	caucasian_33.jpg	0	7	1	1	27
93	caucasian_35.jpg	0	5	1	1	27
93	caucasian_40.jpg	0	5	1	1	27
93	caucasian_43.jpg	0	6	3	1	27
93	caucasian_5.jpg	0	6	2	1	27
93	caucasian_51.jpg	0	3	4	1	27
93	caucasian_53.jpg	0	5	5	1	27
93	caucasian_55.jpg	0	3	4	1	27
93	caucasian_57.jpg	0	5	3	1	27
93	caucasian_6.jpg	0	6	1	1	27
93	caucasian_60.jpg	0	7	2	1	27
93	caucasian_61.jpg	0	6	2	1	27
93	caucasian_62.jpg	0	3	2	1	27
93	caucasian_64.jpg	0	4	3	1	27
93	caucasian_69.jpg	0	6	4	1	27
93	caucasian_71.jpg	0	4	4	1	27
93	caucasian_72.jpg	0	3	1	1	27
93	caucasian_77.jpg	0	7	3	1	27
93	caucasian_79.jpg	0	3	4	1	27
93	caucasian_82.jpg	0	4	4	1	27
93	caucasian_86.jpg	0	2	4	1	27
93	caucasian_87.jpg	0	6	1	1	27
93	caucasian_91.jpg	0	3	6	1	27
93	caucasian_93.jpg	0	6	4	1	27
93	caucasian_95.jpg	0	4	3	1	27
93	caucasian_99.jpg	0	5	5	1	27
93	african_10.jpg	1	3	6	1	27
93	african_100.jpg	1	1	5	1	27
93	african_103.jpg	1	5	4	1	27
93	african_104.jpg	1	5	4	1	27
93	african_107.jpg	1	2	5	1	27
93	african_11.jpg	1	1	6	1	27
93	african_12.jpg	1	5	4	1	27
93	african_13.jpg	1	5	3	1	27
93	african_16.jpg	1	3	5	1	27
93	african_18.jpg	1	3	4	1	27
93	african_19.jpg	1	4	3	1	27
93	african_25.jpg	1	2	2	1	27
93	african_29.jpg	1	2	5	1	27
93	african_3.jpg	1	4	5	1	27
93	african_30.jpg	1	2	3	1	27
93	african_31.jpg	1	1	5	1	27
93	african_32.jpg	1	4	6	1	27
93	african_34.jpg	1	1	5	1	27
93	african_35.jpg	1	6	1	1	27
93	african_37.jpg	1	5	5	1	27
93	african_38.jpg	1	5	3	1	27
93	african_41.jpg	1	1	5	1	27
93	african_43.jpg	1	1	5	1	27
93	african_45.jpg	1	2	5	1	27
93	african_46.jpg	1	2	5	1	27
93	african_49.jpg	1	5	3	1	27
93	african_5.jpg	1	6	2	1	27
93	african_52.jpg	1	5	1	1	27
93	african_56.jpg	1	5	3	1	27
93	african_59.jpg	1	4	3	1	27
93	african_64.jpg	1	2	7	1	27
93	african_65.jpg	1	6	4	1	27
93	african_67.jpg	1	1	5	1	27
93	african_71.jpg	1	5	4	1	27
93	african_74.jpg	1	2	4	1	27
93	african_77.jpg	1	2	7	1	27
93	african_82.jpg	1	4	4	1	27
93	african_85.jpg	1	2	7	1	27
93	african_86.jpg	1	6	7	1	27
93	african_91.jpg	1	5	3	1	27
93	dog_101.jpg	2	6	5	1	27
93	dog_104.jpg	2	3	1	1	27
93	dog_106.jpg	2	6	1	1	27
93	dog_112.jpg	2	5	5	1	27
93	dog_113.jpg	2	4	4	1	27
93	dog_19.jpg	2	6	4	1	27
93	dog_30.jpg	2	7	1	1	27
93	dog_37.jpg	2	6	2	1	27
93	dog_55.jpg	2	1	2	1	27
93	dog_56.jpg	2	5	5	1	27
93	dog_57.jpg	2	6	6	1	27
93	dog_58.jpg	2	1	6	1	27
93	dog_59.jpg	2	1	6	1	27
93	dog_60.jpg	2	5	1	1	27
93	dog_62.jpg	2	7	5	1	27
93	dog_68.jpg	2	7	1	1	27
93	dog_73.jpg	2	6	3	1	27
93	dog_74.jpg	2	6	5	1	27
93	dog_78.jpg	2	5	5	1	27
93	dog_80.jpg	2	6	5	1	27
93	dog_81.jpg	2	6	4	1	27
93	dog_83.jpg	2	6	6	1	27
93	dog_88.jpg	2	7	2	1	27
93	dog_93.jpg	2	5	4	1	27
93	dog_95.jpg	2	6	6	1	27
93	dog_97.jpg	2	6	4	1	27
93	dog_98.jpg	2	6	2	1	27
93	dog01.jpg	2	6	4	1	27
93	dog04.jpg	2	5	3	1	27
93	dog05.jpg	2	6	5	1	27
93	dog10.jpg	2	5	2	1	27
93	dog19.jpg	2	7	1	1	27
93	dog20.jpg	2	4	5	1	27
93	dog21.jpg	2	6	1	1	27
93	dog26.jpg	2	6	5	1	27
93	dog30.jpg	2	6	2	1	27
93	dog32.jpg	2	2	4	1	27
93	dog33.jpg	2	7	5	1	27
93	dog36.jpg	2	6	1	1	27
93	dog37.jpg	2	4	4	1	27
94	caucasian_10.jpg	0	6	3	0	22
94	caucasian_100.jpg	0	5	3	0	22
94	caucasian_11.jpg	0	3	4	0	22
94	caucasian_12.jpg	0	7	4	0	22
94	caucasian_13.jpg	0	5	6	0	22
94	caucasian_14.jpg	0	5	5	0	22
94	caucasian_18.jpg	0	6	5	0	22
94	caucasian_19.jpg	0	4	4	0	22
94	caucasian_20.jpg	0	7	5	0	22
94	caucasian_21.jpg	0	6	4	0	22
94	caucasian_23.jpg	0	3	3	0	22
94	caucasian_25.jpg	0	4	3	0	22
94	caucasian_27.jpg	0	6	4	0	22
94	caucasian_28.jpg	0	2	3	0	22
94	caucasian_33.jpg	0	2	3	0	22
94	caucasian_35.jpg	0	3	4	0	22
94	caucasian_40.jpg	0	4	2	0	22
94	caucasian_43.jpg	0	6	4	0	22
94	caucasian_5.jpg	0	5	3	0	22
94	caucasian_51.jpg	0	6	5	0	22
94	caucasian_53.jpg	0	2	4	0	22
94	caucasian_55.jpg	0	2	5	0	22
94	caucasian_57.jpg	0	3	4	0	22
94	caucasian_6.jpg	0	3	5	0	22
94	caucasian_60.jpg	0	3	3	0	22
94	caucasian_61.jpg	0	5	5	0	22
94	caucasian_62.jpg	0	5	4	0	22
94	caucasian_64.jpg	0	2	6	0	22
94	caucasian_69.jpg	0	2	4	0	22
94	caucasian_71.jpg	0	5	4	0	22
94	caucasian_72.jpg	0	3	5	0	22
94	caucasian_77.jpg	0	5	4	0	22
94	caucasian_79.jpg	0	3	5	0	22
94	caucasian_82.jpg	0	2	6	0	22
94	caucasian_86.jpg	0	4	5	0	22
94	caucasian_87.jpg	0	3	4	0	22
94	caucasian_91.jpg	0	3	6	0	22
94	caucasian_93.jpg	0	5	5	0	22
94	caucasian_95.jpg	0	2	6	0	22
94	caucasian_99.jpg	0	2	6	0	22
94	african_10.jpg	1	2	5	0	22
94	african_100.jpg	1	3	4	0	22
94	african_103.jpg	1	3	5	0	22
94	african_104.jpg	1	2	5	0	22
94	african_107.jpg	1	2	4	0	22
94	african_11.jpg	1	4	4	0	22
94	african_12.jpg	1	7	6	0	22
94	african_13.jpg	1	6	2	0	22
94	african_16.jpg	1	3	5	0	22
94	african_18.jpg	1	4	6	0	22
94	african_19.jpg	1	7	5	0	22
94	african_25.jpg	1	2	3	0	22
94	african_29.jpg	1	1	5	0	22
94	african_3.jpg	1	5	3	0	22
94	african_30.jpg	1	5	2	0	22
94	african_31.jpg	1	2	5	0	22
94	african_32.jpg	1	6	4	0	22
94	african_34.jpg	1	1	6	0	22
94	african_35.jpg	1	7	3	0	22
94	african_37.jpg	1	6	3	0	22
94	african_38.jpg	1	4	6	0	22
94	african_41.jpg	1	2	4	0	22
94	african_43.jpg	1	5	4	0	22
94	african_45.jpg	1	6	3	0	22
94	african_46.jpg	1	2	5	0	22
94	african_49.jpg	1	6	3	0	22
94	african_5.jpg	1	5	3	0	22
94	african_52.jpg	1	6	3	0	22
94	african_56.jpg	1	5	3	0	22
94	african_59.jpg	1	6	5	0	22
94	african_64.jpg	1	2	6	0	22
94	african_65.jpg	1	5	4	0	22
94	african_67.jpg	1	4	5	0	22
94	african_71.jpg	1	3	4	0	22
94	african_74.jpg	1	4	6	0	22
94	african_77.jpg	1	2	3	0	22
94	african_82.jpg	1	3	5	0	22
94	african_85.jpg	1	2	6	0	22
94	african_86.jpg	1	2	6	0	22
94	african_91.jpg	1	7	4	0	22
94	dog_101.jpg	2	1	4	0	22
94	dog_104.jpg	2	6	1	0	22
94	dog_106.jpg	2	2	7	0	22
94	dog_112.jpg	2	1	2	0	22
94	dog_113.jpg	2	6	2	0	22
94	dog_19.jpg	2	5	2	0	22
94	dog_30.jpg	2	7	2	0	22
94	dog_37.jpg	2	2	4	0	22
94	dog_55.jpg	2	1	4	0	22
94	dog_56.jpg	2	5	5	0	22
94	dog_57.jpg	2	3	2	0	22
94	dog_58.jpg	2	1	4	0	22
94	dog_59.jpg	2	1	4	0	22
94	dog_60.jpg	2	1	5	0	22
94	dog_62.jpg	2	2	5	0	22
94	dog_68.jpg	2	2	6	0	22
94	dog_73.jpg	2	2	2	0	22
94	dog_74.jpg	2	7	2	0	22
94	dog_78.jpg	2	6	2	0	22
94	dog_80.jpg	2	7	2	0	22
94	dog_81.jpg	2	1	2	0	22
94	dog_83.jpg	2	5	2	0	22
94	dog_88.jpg	2	7	2	0	22
94	dog_93.jpg	2	4	2	0	22
94	dog_95.jpg	2	7	1	0	22
94	dog_97.jpg	2	6	2	0	22
94	dog_98.jpg	2	6	4	0	22
94	dog01.jpg	2	6	2	0	22
94	dog04.jpg	2	7	2	0	22
94	dog05.jpg	2	6	4	0	22
94	dog10.jpg	2	4	3	0	22
94	dog19.jpg	2	1	5	0	22
94	dog20.jpg	2	1	6	0	22
94	dog21.jpg	2	7	2	0	22
94	dog26.jpg	2	3	5	0	22
94	dog30.jpg	2	3	4	0	22
94	dog32.jpg	2	1	4	0	22
94	dog33.jpg	2	3	6	0	22
94	dog36.jpg	2	6	2	0	22
94	dog37.jpg	2	1	4	0	22
95	caucasian_10.jpg	0	5	4	0	56
95	caucasian_100.jpg	0	4	2	0	56
95	caucasian_11.jpg	0	5	3	0	56
95	caucasian_12.jpg	0	6	3	0	56
95	caucasian_13.jpg	0	4	3	0	56
95	caucasian_14.jpg	0	4	5	0	56
95	caucasian_18.jpg	0	5	4	0	56
95	caucasian_19.jpg	0	4	4	0	56
95	caucasian_20.jpg	0	4	3	0	56
95	caucasian_21.jpg	0	6	2	0	56
95	caucasian_23.jpg	0	6	5	0	56
95	caucasian_25.jpg	0	5	2	0	56
95	caucasian_27.jpg	0	6	2	0	56
95	caucasian_28.jpg	0	4	3	0	56
95	caucasian_33.jpg	0	5	5	0	56
95	caucasian_35.jpg	0	3	5	0	56
95	caucasian_40.jpg	0	4	3	0	56
95	caucasian_43.jpg	0	3	6	0	56
95	caucasian_5.jpg	0	5	3	0	56
95	caucasian_51.jpg	0	3	5	0	56
95	caucasian_53.jpg	0	4	5	0	56
95	caucasian_55.jpg	0	2	6	0	56
95	caucasian_57.jpg	0	3	6	0	56
95	caucasian_6.jpg	0	4	3	0	56
95	caucasian_60.jpg	0	4	4	0	56
95	caucasian_61.jpg	0	5	2	0	56
95	caucasian_62.jpg	0	6	3	0	56
95	caucasian_64.jpg	0	1	5	0	56
95	caucasian_69.jpg	0	5	4	0	56
95	caucasian_71.jpg	0	3	4	0	56
95	caucasian_72.jpg	0	2	6	0	56
95	caucasian_77.jpg	0	3	6	0	56
95	caucasian_79.jpg	0	3	5	0	56
95	caucasian_82.jpg	0	5	3	0	56
95	caucasian_86.jpg	0	3	6	0	56
95	caucasian_87.jpg	0	2	6	0	56
95	caucasian_91.jpg	0	2	7	0	56
95	caucasian_93.jpg	0	5	4	0	56
95	caucasian_95.jpg	0	1	6	0	56
95	caucasian_99.jpg	0	2	6	0	56
95	african_10.jpg	1	4	4	0	56
95	african_100.jpg	1	1	7	0	56
95	african_103.jpg	1	4	4	0	56
95	african_104.jpg	1	3	5	0	56
95	african_107.jpg	1	3	5	0	56
95	african_11.jpg	1	3	5	0	56
95	african_12.jpg	1	3	6	0	56
95	african_13.jpg	1	5	3	0	56
95	african_16.jpg	1	3	6	0	56
95	african_18.jpg	1	4	3	0	56
95	african_19.jpg	1	3	6	0	56
95	african_25.jpg	1	2	4	0	56
95	african_29.jpg	1	4	5	0	56
95	african_3.jpg	1	4	5	0	56
95	african_30.jpg	1	3	2	0	56
95	african_31.jpg	1	1	5	0	56
95	african_32.jpg	1	6	5	0	56
95	african_34.jpg	1	1	6	0	56
95	african_35.jpg	1	6	2	0	56
95	african_37.jpg	1	4	4	0	56
95	african_38.jpg	1	5	3	0	56
95	african_41.jpg	1	3	5	0	56
95	african_43.jpg	1	2	5	0	56
95	african_45.jpg	1	5	3	0	56
95	african_46.jpg	1	2	6	0	56
95	african_49.jpg	1	5	4	0	56
95	african_5.jpg	1	4	3	0	56
95	african_52.jpg	1	5	3	0	56
95	african_56.jpg	1	6	2	0	56
95	african_59.jpg	1	5	2	0	56
95	african_64.jpg	1	3	3	0	56
95	african_65.jpg	1	5	3	0	56
95	african_67.jpg	1	3	4	0	56
95	african_71.jpg	1	4	4	0	56
95	african_74.jpg	1	5	5	0	56
95	african_77.jpg	1	2	7	0	56
95	african_82.jpg	1	5	3	0	56
95	african_85.jpg	1	3	5	0	56
95	african_86.jpg	1	3	6	0	56
95	african_91.jpg	1	6	3	0	56
95	dog_101.jpg	2	1	7	0	56
95	dog_104.jpg	2	4	4	0	56
95	dog_106.jpg	2	2	4	0	56
95	dog_112.jpg	2	4	5	0	56
95	dog_113.jpg	2	6	2	0	56
95	dog_19.jpg	2	5	4	0	56
95	dog_30.jpg	2	5	4	0	56
95	dog_37.jpg	2	2	4	0	56
95	dog_55.jpg	2	1	5	0	56
95	dog_56.jpg	2	2	6	0	56
95	dog_57.jpg	2	4	5	0	56
95	dog_58.jpg	2	1	7	0	56
95	dog_59.jpg	2	1	6	0	56
95	dog_60.jpg	2	3	7	0	56
95	dog_62.jpg	2	1	6	0	56
95	dog_68.jpg	2	2	6	0	56
95	dog_73.jpg	2	3	4	0	56
95	dog_74.jpg	2	5	4	0	56
95	dog_78.jpg	2	5	2	0	56
95	dog_80.jpg	2	5	4	0	56
95	dog_81.jpg	2	2	5	0	56
95	dog_83.jpg	2	2	6	0	56
95	dog_88.jpg	2	6	3	0	56
95	dog_93.jpg	2	4	3	0	56
95	dog_95.jpg	2	6	4	0	56
95	dog_97.jpg	2	4	3	0	56
95	dog_98.jpg	2	5	3	0	56
95	dog01.jpg	2	5	2	0	56
95	dog04.jpg	2	4	5	0	56
95	dog05.jpg	2	6	2	0	56
95	dog10.jpg	2	6	3	0	56
95	dog19.jpg	2	2	6	0	56
95	dog20.jpg	2	3	5	0	56
95	dog21.jpg	2	6	2	0	56
95	dog26.jpg	2	2	7	0	56
95	dog30.jpg	2	2	6	0	56
95	dog32.jpg	2	2	5	0	56
95	dog33.jpg	2	2	6	0	56
95	dog36.jpg	2	2	5	0	56
95	dog37.jpg	2	4	3	0	56
96	caucasian_10.jpg	0	5	5	0	18
96	caucasian_100.jpg	0	5	4	0	18
96	caucasian_11.jpg	0	5	4	0	18
96	caucasian_12.jpg	0	6	2	0	18
96	caucasian_13.jpg	0	4	3	0	18
96	caucasian_14.jpg	0	4	6	0	18
96	caucasian_18.jpg	0	6	5	0	18
96	caucasian_19.jpg	0	5	4	0	18
96	caucasian_20.jpg	0	5	4	0	18
96	caucasian_21.jpg	0	5	4	0	18
96	caucasian_23.jpg	0	6	4	0	18
96	caucasian_25.jpg	0	4	5	0	18
96	caucasian_27.jpg	0	6	4	0	18
96	caucasian_28.jpg	0	6	3	0	18
96	caucasian_33.jpg	0	4	5	0	18
96	caucasian_35.jpg	0	4	4	0	18
96	caucasian_40.jpg	0	6	3	0	18
96	caucasian_43.jpg	0	2	6	0	18
96	caucasian_5.jpg	0	6	2	0	18
96	caucasian_51.jpg	0	3	5	0	18
96	caucasian_53.jpg	0	4	5	0	18
96	caucasian_55.jpg	0	2	6	0	18
96	caucasian_57.jpg	0	2	6	0	18
96	caucasian_6.jpg	0	5	4	0	18
96	caucasian_60.jpg	0	4	6	0	18
96	caucasian_61.jpg	0	4	3	0	18
96	caucasian_62.jpg	0	5	3	0	18
96	caucasian_64.jpg	0	2	5	0	18
96	caucasian_69.jpg	0	5	6	0	18
96	caucasian_71.jpg	0	4	4	0	18
96	caucasian_72.jpg	0	2	5	0	18
96	caucasian_77.jpg	0	4	6	0	18
96	caucasian_79.jpg	0	3	5	0	18
96	caucasian_82.jpg	0	4	3	0	18
96	caucasian_86.jpg	0	2	6	0	18
96	caucasian_87.jpg	0	4	6	0	18
96	caucasian_91.jpg	0	1	6	0	18
96	caucasian_93.jpg	0	5	5	0	18
96	caucasian_95.jpg	0	1	7	0	18
96	caucasian_99.jpg	0	3	6	0	18
96	african_10.jpg	1	5	5	0	18
96	african_100.jpg	1	2	6	0	18
96	african_103.jpg	1	5	3	0	18
96	african_104.jpg	1	5	5	0	18
96	african_107.jpg	1	3	6	0	18
96	african_11.jpg	1	3	6	0	18
96	african_12.jpg	1	4	6	0	18
96	african_13.jpg	1	6	2	0	18
96	african_16.jpg	1	4	6	0	18
96	african_18.jpg	1	4	3	0	18
96	african_19.jpg	1	3	5	0	18
96	african_25.jpg	1	2	4	0	18
96	african_29.jpg	1	4	5	0	18
96	african_3.jpg	1	5	5	0	18
96	african_30.jpg	1	4	3	0	18
96	african_31.jpg	1	2	6	0	18
96	african_32.jpg	1	5	5	0	18
96	african_34.jpg	1	2	6	0	18
96	african_35.jpg	1	5	2	0	18
96	african_37.jpg	1	4	4	0	18
96	african_38.jpg	1	5	3	0	18
96	african_41.jpg	1	4	4	0	18
96	african_43.jpg	1	2	6	0	18
96	african_45.jpg	1	6	4	0	18
96	african_46.jpg	1	3	6	0	18
96	african_49.jpg	1	5	2	0	18
96	african_5.jpg	1	5	2	0	18
96	african_52.jpg	1	5	2	0	18
96	african_56.jpg	1	5	3	0	18
96	african_59.jpg	1	5	4	0	18
96	african_64.jpg	1	5	4	0	18
96	african_65.jpg	1	5	4	0	18
96	african_67.jpg	1	4	5	0	18
96	african_71.jpg	1	4	3	0	18
96	african_74.jpg	1	5	5	0	18
96	african_77.jpg	1	3	6	0	18
96	african_82.jpg	1	4	3	0	18
96	african_85.jpg	1	3	6	0	18
96	african_86.jpg	1	3	6	0	18
96	african_91.jpg	1	6	3	0	18
96	dog_101.jpg	2	2	7	0	18
96	dog_104.jpg	2	6	2	0	18
96	dog_106.jpg	2	2	5	0	18
96	dog_112.jpg	2	2	5	0	18
96	dog_113.jpg	2	7	3	0	18
96	dog_19.jpg	2	7	2	0	18
96	dog_30.jpg	2	6	4	0	18
96	dog_37.jpg	2	4	4	0	18
96	dog_55.jpg	2	1	6	0	18
96	dog_56.jpg	2	3	5	0	18
96	dog_57.jpg	2	5	6	0	18
96	dog_58.jpg	2	1	7	0	18
96	dog_59.jpg	2	1	7	0	18
96	dog_60.jpg	2	2	7	0	18
96	dog_62.jpg	2	1	5	0	18
96	dog_68.jpg	2	4	4	0	18
96	dog_73.jpg	2	3	5	0	18
96	dog_74.jpg	2	7	4	0	18
96	dog_78.jpg	2	7	2	0	18
96	dog_80.jpg	2	6	2	0	18
96	dog_81.jpg	2	4	5	0	18
96	dog_83.jpg	2	3	7	0	18
96	dog_88.jpg	2	5	3	0	18
96	dog_93.jpg	2	6	2	0	18
96	dog_95.jpg	2	6	2	0	18
96	dog_97.jpg	2	6	2	0	18
96	dog_98.jpg	2	5	4	0	18
96	dog01.jpg	2	6	2	0	18
96	dog04.jpg	2	5	5	0	18
96	dog05.jpg	2	6	2	0	18
96	dog10.jpg	2	6	2	0	18
96	dog19.jpg	2	2	6	0	18
96	dog20.jpg	2	3	5	0	18
96	dog21.jpg	2	7	3	0	18
96	dog26.jpg	2	3	7	0	18
96	dog30.jpg	2	4	5	0	18
96	dog32.jpg	2	2	5	0	18
96	dog33.jpg	2	3	6	0	18
96	dog36.jpg	2	4	4	0	18
96	dog37.jpg	2	3	3	0	18
97	caucasian_10.jpg	0	6	5	0	23
97	caucasian_100.jpg	0	4	2	0	23
97	caucasian_11.jpg	0	5	3	0	23
97	caucasian_12.jpg	0	6	3	0	23
97	caucasian_13.jpg	0	4	2	0	23
97	caucasian_14.jpg	0	5	6	0	23
97	caucasian_18.jpg	0	6	2	0	23
97	caucasian_19.jpg	0	3	5	0	23
97	caucasian_20.jpg	0	5	2	0	23
97	caucasian_21.jpg	0	6	2	0	23
97	caucasian_23.jpg	0	4	5	0	23
97	caucasian_25.jpg	0	5	2	0	23
97	caucasian_27.jpg	0	6	2	0	23
97	caucasian_28.jpg	0	4	3	0	23
97	caucasian_33.jpg	0	5	2	0	23
97	caucasian_35.jpg	0	3	3	0	23
97	caucasian_40.jpg	0	5	4	0	23
97	caucasian_43.jpg	0	3	6	0	23
97	caucasian_5.jpg	0	5	3	0	23
97	caucasian_51.jpg	0	3	6	0	23
97	caucasian_53.jpg	0	5	5	0	23
97	caucasian_55.jpg	0	3	6	0	23
97	caucasian_57.jpg	0	3	6	0	23
97	caucasian_6.jpg	0	5	3	0	23
97	caucasian_60.jpg	0	4	5	0	23
97	caucasian_61.jpg	0	5	2	0	23
97	caucasian_62.jpg	0	6	4	0	23
97	caucasian_64.jpg	0	2	3	0	23
97	caucasian_69.jpg	0	5	3	0	23
97	caucasian_71.jpg	0	3	5	0	23
97	caucasian_72.jpg	0	2	6	0	23
97	caucasian_77.jpg	0	4	5	0	23
97	caucasian_79.jpg	0	2	5	0	23
97	caucasian_82.jpg	0	4	4	0	23
97	caucasian_86.jpg	0	3	4	0	23
97	caucasian_87.jpg	0	4	5	0	23
97	caucasian_91.jpg	0	1	6	0	23
97	caucasian_93.jpg	0	4	5	0	23
97	caucasian_95.jpg	0	2	6	0	23
97	caucasian_99.jpg	0	2	7	0	23
97	african_10.jpg	1	4	5	0	23
97	african_100.jpg	1	1	6	0	23
97	african_103.jpg	1	6	3	0	23
97	african_104.jpg	1	5	6	0	23
97	african_107.jpg	1	4	5	0	23
97	african_11.jpg	1	2	6	0	23
97	african_12.jpg	1	3	5	0	23
97	african_13.jpg	1	6	2	0	23
97	african_16.jpg	1	3	5	0	23
97	african_18.jpg	1	4	3	0	23
97	african_19.jpg	1	4	3	0	23
97	african_25.jpg	1	3	2	0	23
97	african_29.jpg	1	3	5	0	23
97	african_3.jpg	1	4	6	0	23
97	african_30.jpg	1	2	2	0	23
97	african_31.jpg	1	1	5	0	23
97	african_32.jpg	1	6	3	0	23
97	african_34.jpg	1	2	6	0	23
97	african_35.jpg	1	5	2	0	23
97	african_37.jpg	1	3	4	0	23
97	african_38.jpg	1	5	4	0	23
97	african_41.jpg	1	3	3	0	23
97	african_43.jpg	1	1	6	0	23
97	african_45.jpg	1	6	5	0	23
97	african_46.jpg	1	2	6	0	23
97	african_49.jpg	1	6	3	0	23
97	african_5.jpg	1	5	3	0	23
97	african_52.jpg	1	4	3	0	23
97	african_56.jpg	1	5	3	0	23
97	african_59.jpg	1	5	2	0	23
97	african_64.jpg	1	4	4	0	23
97	african_65.jpg	1	6	4	0	23
97	african_67.jpg	1	3	3	0	23
97	african_71.jpg	1	6	3	0	23
97	african_74.jpg	1	4	6	0	23
97	african_77.jpg	1	2	7	0	23
97	african_82.jpg	1	4	2	0	23
97	african_85.jpg	1	3	5	0	23
97	african_86.jpg	1	3	5	0	23
97	african_91.jpg	1	5	3	0	23
97	dog_101.jpg	2	1	6	0	23
97	dog_104.jpg	2	5	1	0	23
97	dog_106.jpg	2	2	3	0	23
97	dog_112.jpg	2	3	3	0	23
97	dog_113.jpg	2	7	4	0	23
97	dog_19.jpg	2	6	2	0	23
97	dog_30.jpg	2	6	2	0	23
97	dog_37.jpg	2	1	6	0	23
97	dog_55.jpg	2	2	6	0	23
97	dog_56.jpg	2	4	7	0	23
97	dog_57.jpg	2	4	6	0	23
97	dog_58.jpg	2	1	7	0	23
97	dog_59.jpg	2	2	5	0	23
97	dog_60.jpg	2	1	7	0	23
97	dog_62.jpg	2	1	5	0	23
97	dog_68.jpg	2	2	4	0	23
97	dog_73.jpg	2	3	6	0	23
97	dog_74.jpg	2	6	5	0	23
97	dog_78.jpg	2	6	2	0	23
97	dog_80.jpg	2	6	2	0	23
97	dog_81.jpg	2	3	4	0	23
97	dog_83.jpg	2	4	5	0	23
97	dog_88.jpg	2	6	3	0	23
97	dog_93.jpg	2	4	2	0	23
97	dog_95.jpg	2	6	4	0	23
97	dog_97.jpg	2	4	5	0	23
97	dog_98.jpg	2	5	3	0	23
97	dog01.jpg	2	6	2	0	23
97	dog04.jpg	2	4	5	0	23
97	dog05.jpg	2	6	3	0	23
97	dog10.jpg	2	6	3	0	23
97	dog19.jpg	2	3	6	0	23
97	dog20.jpg	2	3	5	0	23
97	dog21.jpg	2	6	2	0	23
97	dog26.jpg	2	1	6	0	23
97	dog30.jpg	2	3	5	0	23
97	dog32.jpg	2	2	5	0	23
97	dog33.jpg	2	2	5	0	23
97	dog36.jpg	2	2	5	0	23
97	dog37.jpg	2	3	3	0	23
98	caucasian_10.jpg	0	4	2	1	17
98	caucasian_100.jpg	0	3	3	1	17
98	caucasian_11.jpg	0	4	1	1	17
98	caucasian_12.jpg	0	5	2	1	17
98	caucasian_13.jpg	0	2	4	1	17
98	caucasian_14.jpg	0	5	2	1	17
98	caucasian_18.jpg	0	4	3	1	17
98	caucasian_19.jpg	0	7	1	1	17
98	caucasian_20.jpg	0	4	5	1	17
98	caucasian_21.jpg	0	5	6	1	17
98	caucasian_23.jpg	0	3	3	1	17
98	caucasian_25.jpg	0	6	1	1	17
98	caucasian_27.jpg	0	6	2	1	17
98	caucasian_28.jpg	0	1	4	1	17
98	caucasian_33.jpg	0	2	2	1	17
98	caucasian_35.jpg	0	3	2	1	17
98	caucasian_40.jpg	0	5	3	1	17
98	caucasian_43.jpg	0	7	1	1	17
98	caucasian_5.jpg	0	3	5	1	17
98	caucasian_51.jpg	0	3	6	1	17
98	caucasian_53.jpg	0	3	6	1	17
98	caucasian_55.jpg	0	1	6	1	17
98	caucasian_57.jpg	0	3	5	1	17
98	caucasian_6.jpg	0	6	2	1	17
98	caucasian_60.jpg	0	2	6	1	17
98	caucasian_61.jpg	0	7	2	1	17
98	caucasian_62.jpg	0	3	2	1	17
98	caucasian_64.jpg	0	3	2	1	17
98	caucasian_69.jpg	0	2	4	1	17
98	caucasian_71.jpg	0	2	4	1	17
98	caucasian_72.jpg	0	2	2	1	17
98	caucasian_77.jpg	0	2	7	1	17
98	caucasian_79.jpg	0	2	4	1	17
98	caucasian_82.jpg	0	5	2	1	17
98	caucasian_86.jpg	0	2	5	1	17
98	caucasian_87.jpg	0	1	6	1	17
98	caucasian_91.jpg	0	4	7	1	17
98	caucasian_93.jpg	0	7	6	1	17
98	caucasian_95.jpg	0	5	6	1	17
98	caucasian_99.jpg	0	6	6	1	17
98	african_10.jpg	1	5	6	1	17
98	african_100.jpg	1	1	6	1	17
98	african_103.jpg	1	2	6	1	17
98	african_104.jpg	1	2	5	1	17
98	african_107.jpg	1	2	6	1	17
98	african_11.jpg	1	2	4	1	17
98	african_12.jpg	1	5	7	1	17
98	african_13.jpg	1	3	2	1	17
98	african_16.jpg	1	3	6	1	17
98	african_18.jpg	1	3	5	1	17
98	african_19.jpg	1	3	3	1	17
98	african_25.jpg	1	1	6	1	17
98	african_29.jpg	1	2	6	1	17
98	african_3.jpg	1	5	5	1	17
98	african_30.jpg	1	1	6	1	17
98	african_31.jpg	1	1	6	1	17
98	african_32.jpg	1	2	5	1	17
98	african_34.jpg	1	1	6	1	17
98	african_35.jpg	1	4	3	1	17
98	african_37.jpg	1	2	5	1	17
98	african_38.jpg	1	3	5	1	17
98	african_41.jpg	1	1	6	1	17
98	african_43.jpg	1	1	7	1	17
98	african_45.jpg	1	4	6	1	17
98	african_46.jpg	1	2	6	1	17
98	african_49.jpg	1	7	2	1	17
98	african_5.jpg	1	5	2	1	17
98	african_52.jpg	1	5	2	1	17
98	african_56.jpg	1	5	5	1	17
98	african_59.jpg	1	4	4	1	17
98	african_64.jpg	1	2	7	1	17
98	african_65.jpg	1	4	5	1	17
98	african_67.jpg	1	1	7	1	17
98	african_71.jpg	1	6	3	1	17
98	african_74.jpg	1	1	6	1	17
98	african_77.jpg	1	3	7	1	17
98	african_82.jpg	1	2	5	1	17
98	african_85.jpg	1	1	6	1	17
98	african_86.jpg	1	2	7	1	17
98	african_91.jpg	1	5	6	1	17
98	dog_101.jpg	2	3	6	1	17
98	dog_104.jpg	2	6	2	1	17
98	dog_106.jpg	2	3	2	1	17
98	dog_112.jpg	2	5	2	1	17
98	dog_113.jpg	2	6	3	1	17
98	dog_19.jpg	2	6	3	1	17
98	dog_30.jpg	2	3	2	1	17
98	dog_37.jpg	2	5	3	1	17
98	dog_55.jpg	2	5	3	1	17
98	dog_56.jpg	2	5	3	1	17
98	dog_57.jpg	2	2	4	1	17
98	dog_58.jpg	2	4	3	1	17
98	dog_59.jpg	2	3	3	1	17
98	dog_60.jpg	2	1	6	1	17
98	dog_62.jpg	2	5	7	1	17
98	dog_68.jpg	2	2	5	1	17
98	dog_73.jpg	2	7	3	1	17
98	dog_74.jpg	2	6	5	1	17
98	dog_78.jpg	2	5	6	1	17
98	dog_80.jpg	2	6	5	1	17
98	dog_81.jpg	2	3	3	1	17
98	dog_83.jpg	2	5	5	1	17
98	dog_88.jpg	2	5	5	1	17
98	dog_93.jpg	2	5	1	1	17
98	dog_95.jpg	2	7	3	1	17
98	dog_97.jpg	2	7	3	1	17
98	dog_98.jpg	2	6	4	1	17
98	dog01.jpg	2	7	2	1	17
98	dog04.jpg	2	7	4	1	17
98	dog05.jpg	2	5	3	1	17
98	dog10.jpg	2	7	2	1	17
98	dog19.jpg	2	2	7	1	17
98	dog20.jpg	2	5	5	1	17
98	dog21.jpg	2	7	3	1	17
98	dog26.jpg	2	2	7	1	17
98	dog30.jpg	2	5	3	1	17
98	dog32.jpg	2	5	3	1	17
98	dog33.jpg	2	7	3	1	17
98	dog36.jpg	2	2	2	1	17
98	dog37.jpg	2	1	2	1	17
99	caucasian_10.jpg	0	5	2	0	21
99	caucasian_100.jpg	0	5	3	0	21
99	caucasian_11.jpg	0	4	2	0	21
99	caucasian_12.jpg	0	3	2	0	21
99	caucasian_13.jpg	0	6	2	0	21
99	caucasian_14.jpg	0	3	3	0	21
99	caucasian_18.jpg	0	3	2	0	21
99	caucasian_19.jpg	0	4	3	0	21
99	caucasian_20.jpg	0	6	2	0	21
99	caucasian_21.jpg	0	4	2	0	21
99	caucasian_23.jpg	0	5	2	0	21
99	caucasian_25.jpg	0	3	2	0	21
99	caucasian_27.jpg	0	2	2	0	21
99	caucasian_28.jpg	0	7	2	0	21
99	caucasian_33.jpg	0	7	2	0	21
99	caucasian_35.jpg	0	6	2	0	21
99	caucasian_40.jpg	0	6	2	0	21
99	caucasian_43.jpg	0	5	2	0	21
99	caucasian_5.jpg	0	5	2	0	21
99	caucasian_51.jpg	0	6	2	0	21
99	caucasian_53.jpg	0	6	2	0	21
99	caucasian_55.jpg	0	6	2	0	21
99	caucasian_57.jpg	0	3	2	0	21
99	caucasian_6.jpg	0	4	2	0	21
99	caucasian_60.jpg	0	3	2	0	21
99	caucasian_61.jpg	0	5	2	0	21
99	caucasian_62.jpg	0	3	2	0	21
99	caucasian_64.jpg	0	2	2	0	21
99	caucasian_69.jpg	0	3	2	0	21
99	caucasian_71.jpg	0	2	2	0	21
99	caucasian_72.jpg	0	1	2	0	21
99	caucasian_77.jpg	0	3	2	0	21
99	caucasian_79.jpg	0	2	2	0	21
99	caucasian_82.jpg	0	4	2	0	21
99	caucasian_86.jpg	0	2	2	0	21
99	caucasian_87.jpg	0	5	2	0	21
99	caucasian_91.jpg	0	2	2	0	21
99	caucasian_93.jpg	0	2	3	0	21
99	caucasian_95.jpg	0	2	2	0	21
99	caucasian_99.jpg	0	3	2	0	21
99	african_10.jpg	1	2	2	0	21
99	african_100.jpg	1	4	3	0	21
99	african_103.jpg	1	7	2	0	21
99	african_104.jpg	1	6	2	0	21
99	african_107.jpg	1	2	2	0	21
99	african_11.jpg	1	5	2	0	21
99	african_12.jpg	1	4	2	0	21
99	african_13.jpg	1	6	2	0	21
99	african_16.jpg	1	6	3	0	21
99	african_18.jpg	1	3	3	0	21
99	african_19.jpg	1	7	3	0	21
99	african_25.jpg	1	3	3	0	21
99	african_29.jpg	1	2	2	0	21
99	african_3.jpg	1	4	2	0	21
99	african_30.jpg	1	5	2	0	21
99	african_31.jpg	1	2	2	0	21
99	african_32.jpg	1	4	2	0	21
99	african_34.jpg	1	3	3	0	21
99	african_35.jpg	1	5	2	0	21
99	african_37.jpg	1	4	2	0	21
99	african_38.jpg	1	4	2	0	21
99	african_41.jpg	1	2	3	0	21
99	african_43.jpg	1	4	2	0	21
99	african_45.jpg	1	2	3	0	21
99	african_46.jpg	1	4	2	0	21
99	african_49.jpg	1	4	2	0	21
99	african_5.jpg	1	5	2	0	21
99	african_52.jpg	1	6	2	0	21
99	african_56.jpg	1	5	2	0	21
99	african_59.jpg	1	5	2	0	21
99	african_64.jpg	1	4	3	0	21
99	african_65.jpg	1	5	2	0	21
99	african_67.jpg	1	4	3	0	21
99	african_71.jpg	1	3	2	0	21
99	african_74.jpg	1	3	2	0	21
99	african_77.jpg	1	3	2	0	21
99	african_82.jpg	1	7	2	0	21
99	african_85.jpg	1	3	2	0	21
99	african_86.jpg	1	4	3	0	21
99	african_91.jpg	1	4	2	0	21
99	dog_101.jpg	2	2	2	0	21
99	dog_104.jpg	2	5	2	0	21
99	dog_106.jpg	2	1	2	0	21
99	dog_112.jpg	2	5	2	0	21
99	dog_113.jpg	2	4	2	0	21
99	dog_19.jpg	2	1	2	0	21
99	dog_30.jpg	2	3	2	0	21
99	dog_37.jpg	2	1	2	0	21
99	dog_55.jpg	2	1	2	0	21
99	dog_56.jpg	2	1	2	0	21
99	dog_57.jpg	2	5	2	0	21
99	dog_58.jpg	2	3	3	0	21
99	dog_59.jpg	2	1	3	0	21
99	dog_60.jpg	2	1	2	0	21
99	dog_62.jpg	2	1	2	0	21
99	dog_68.jpg	2	1	2	0	21
99	dog_73.jpg	2	4	2	0	21
99	dog_74.jpg	2	4	2	0	21
99	dog_78.jpg	2	5	2	0	21
99	dog_80.jpg	2	4	2	0	21
99	dog_81.jpg	2	2	2	0	21
99	dog_83.jpg	2	3	2	0	21
99	dog_88.jpg	2	4	2	0	21
99	dog_93.jpg	2	2	2	0	21
99	dog_95.jpg	2	2	2	0	21
99	dog_97.jpg	2	3	2	0	21
99	dog_98.jpg	2	3	5	0	21
99	dog01.jpg	2	3	2	0	21
99	dog04.jpg	2	1	2	0	21
99	dog05.jpg	2	6	2	0	21
99	dog10.jpg	2	3	2	0	21
99	dog19.jpg	2	1	2	0	21
99	dog20.jpg	2	3	2	0	21
99	dog21.jpg	2	5	2	0	21
99	dog26.jpg	2	1	2	0	21
99	dog30.jpg	2	3	2	0	21
99	dog32.jpg	2	1	2	0	21
99	dog33.jpg	2	1	2	0	21
99	dog36.jpg	2	5	2	0	21
99	dog37.jpg	2	1	2	0	21
100	caucasian_10.jpg	0	7	1	1	16
100	caucasian_100.jpg	0	7	2	1	16
100	caucasian_11.jpg	0	7	2	1	16
100	caucasian_12.jpg	0	5	1	1	16
100	caucasian_13.jpg	0	4	1	1	16
100	caucasian_14.jpg	0	5	4	1	16
100	caucasian_18.jpg	0	7	1	1	16
100	caucasian_19.jpg	0	4	2	1	16
100	caucasian_20.jpg	0	5	1	1	16
100	caucasian_21.jpg	0	6	2	1	16
100	caucasian_23.jpg	0	2	2	1	16
100	caucasian_25.jpg	0	4	1	1	16
100	caucasian_27.jpg	0	7	3	1	16
100	caucasian_28.jpg	0	5	2	1	16
100	caucasian_33.jpg	0	7	1	1	16
100	caucasian_35.jpg	0	2	4	1	16
100	caucasian_40.jpg	0	5	2	1	16
100	caucasian_43.jpg	0	3	2	1	16
100	caucasian_5.jpg	0	7	2	1	16
100	caucasian_51.jpg	0	2	2	1	16
100	caucasian_53.jpg	0	5	2	1	16
100	caucasian_55.jpg	0	3	4	1	16
100	caucasian_57.jpg	0	4	4	1	16
100	caucasian_6.jpg	0	5	1	1	16
100	caucasian_60.jpg	0	4	4	1	16
100	caucasian_61.jpg	0	3	4	1	16
100	caucasian_62.jpg	0	7	1	1	16
100	caucasian_64.jpg	0	2	2	1	16
100	caucasian_69.jpg	0	4	4	1	16
100	caucasian_71.jpg	0	3	2	1	16
100	caucasian_72.jpg	0	2	2	1	16
100	caucasian_77.jpg	0	1	4	1	16
100	caucasian_79.jpg	0	4	1	1	16
100	caucasian_82.jpg	0	4	4	1	16
100	caucasian_86.jpg	0	2	1	1	16
100	caucasian_87.jpg	0	4	4	1	16
100	caucasian_91.jpg	0	1	5	1	16
100	caucasian_93.jpg	0	3	4	1	16
100	caucasian_95.jpg	0	4	4	1	16
100	caucasian_99.jpg	0	2	2	1	16
100	african_10.jpg	1	7	4	1	16
100	african_100.jpg	1	4	5	1	16
100	african_103.jpg	1	7	2	1	16
100	african_104.jpg	1	7	7	1	16
100	african_107.jpg	1	7	7	1	16
100	african_11.jpg	1	4	4	1	16
100	african_12.jpg	1	4	7	1	16
100	african_13.jpg	1	7	7	1	16
100	african_16.jpg	1	2	4	1	16
100	african_18.jpg	1	4	4	1	16
100	african_19.jpg	1	7	4	1	16
100	african_25.jpg	1	6	4	1	16
100	african_29.jpg	1	4	7	1	16
100	african_3.jpg	1	7	7	1	16
100	african_30.jpg	1	4	4	1	16
100	african_31.jpg	1	4	4	1	16
100	african_32.jpg	1	7	7	1	16
100	african_34.jpg	1	5	4	1	16
100	african_35.jpg	1	7	4	1	16
100	african_37.jpg	1	7	2	1	16
100	african_38.jpg	1	7	6	1	16
100	african_41.jpg	1	3	4	1	16
100	african_43.jpg	1	4	4	1	16
100	african_45.jpg	1	7	4	1	16
100	african_46.jpg	1	4	2	1	16
100	african_49.jpg	1	7	4	1	16
100	african_5.jpg	1	7	4	1	16
100	african_52.jpg	1	7	4	1	16
100	african_56.jpg	1	7	4	1	16
100	african_59.jpg	1	7	1	1	16
100	african_64.jpg	1	7	4	1	16
100	african_65.jpg	1	6	4	1	16
100	african_67.jpg	1	3	4	1	16
100	african_71.jpg	1	7	4	1	16
100	african_74.jpg	1	4	4	1	16
100	african_77.jpg	1	5	7	1	16
100	african_82.jpg	1	5	4	1	16
100	african_85.jpg	1	4	4	1	16
100	african_86.jpg	1	7	7	1	16
100	african_91.jpg	1	7	1	1	16
100	dog_101.jpg	2	3	2	1	16
100	dog_104.jpg	2	7	2	1	16
100	dog_106.jpg	2	6	2	1	16
100	dog_112.jpg	2	4	4	1	16
100	dog_113.jpg	2	7	2	1	16
100	dog_19.jpg	2	7	2	1	16
100	dog_30.jpg	2	7	2	1	16
100	dog_37.jpg	2	2	7	1	16
100	dog_55.jpg	2	7	1	1	16
100	dog_56.jpg	2	4	3	1	16
100	dog_57.jpg	2	5	2	1	16
100	dog_58.jpg	2	2	4	1	16
100	dog_59.jpg	2	3	4	1	16
100	dog_60.jpg	2	3	4	1	16
100	dog_62.jpg	2	1	4	1	16
100	dog_68.jpg	2	2	1	1	16
100	dog_73.jpg	2	2	2	1	16
100	dog_74.jpg	2	7	1	1	16
100	dog_78.jpg	2	5	4	1	16
100	dog_80.jpg	2	7	1	1	16
100	dog_81.jpg	2	3	3	1	16
100	dog_83.jpg	2	6	2	1	16
100	dog_88.jpg	2	7	2	1	16
100	dog_93.jpg	2	4	1	1	16
100	dog_95.jpg	2	7	2	1	16
100	dog_97.jpg	2	4	2	1	16
100	dog_98.jpg	2	7	2	1	16
100	dog01.jpg	2	7	1	1	16
100	dog04.jpg	2	7	1	1	16
100	dog05.jpg	2	6	4	1	16
100	dog10.jpg	2	7	4	1	16
100	dog19.jpg	2	2	1	1	16
100	dog20.jpg	2	4	2	1	16
100	dog21.jpg	2	7	1	1	16
100	dog26.jpg	2	1	6	1	16
100	dog30.jpg	2	5	2	1	16
100	dog32.jpg	2	4	1	1	16
100	dog33.jpg	2	4	1	1	16
100	dog36.jpg	2	4	1	1	16
100	dog37.jpg	2	3	2	1	16
101	caucasian_10.jpg	0	7	4	1	41
101	caucasian_100.jpg	0	7	2	1	41
101	caucasian_11.jpg	0	4	4	1	41
101	caucasian_12.jpg	0	1	2	1	41
101	caucasian_13.jpg	0	5	2	1	41
101	caucasian_14.jpg	0	6	4	1	41
101	caucasian_18.jpg	0	5	4	1	41
101	caucasian_19.jpg	0	1	4	1	41
101	caucasian_20.jpg	0	6	2	1	41
101	caucasian_21.jpg	0	4	4	1	41
101	caucasian_23.jpg	0	4	4	1	41
101	caucasian_25.jpg	0	4	2	1	41
101	caucasian_27.jpg	0	5	2	1	41
101	caucasian_28.jpg	0	5	2	1	41
101	caucasian_33.jpg	0	1	4	1	41
101	caucasian_35.jpg	0	2	4	1	41
101	caucasian_40.jpg	0	7	2	1	41
101	caucasian_43.jpg	0	4	2	1	41
101	caucasian_5.jpg	0	4	2	1	41
101	caucasian_51.jpg	0	1	4	1	41
101	caucasian_53.jpg	0	1	2	1	41
101	caucasian_55.jpg	0	1	4	1	41
101	caucasian_57.jpg	0	4	4	1	41
101	caucasian_6.jpg	0	4	2	1	41
101	caucasian_60.jpg	0	3	2	1	41
101	caucasian_61.jpg	0	1	4	1	41
101	caucasian_62.jpg	0	4	4	1	41
101	caucasian_64.jpg	0	1	6	1	41
101	caucasian_69.jpg	0	1	4	1	41
101	caucasian_71.jpg	0	3	4	1	41
101	caucasian_72.jpg	0	1	6	1	41
101	caucasian_77.jpg	0	1	6	1	41
101	caucasian_79.jpg	0	4	4	1	41
101	caucasian_82.jpg	0	1	4	1	41
101	caucasian_86.jpg	0	1	4	1	41
101	caucasian_87.jpg	0	1	4	1	41
101	caucasian_91.jpg	0	1	4	1	41
101	caucasian_93.jpg	0	1	4	1	41
101	caucasian_95.jpg	0	1	4	1	41
101	caucasian_99.jpg	0	1	4	1	41
101	african_10.jpg	1	4	4	1	41
101	african_100.jpg	1	1	6	1	41
101	african_103.jpg	1	5	4	1	41
101	african_104.jpg	1	4	4	1	41
101	african_107.jpg	1	2	4	1	41
101	african_11.jpg	1	4	4	1	41
101	african_12.jpg	1	5	4	1	41
101	african_13.jpg	1	2	4	1	41
101	african_16.jpg	1	4	4	1	41
101	african_18.jpg	1	4	4	1	41
101	african_19.jpg	1	4	4	1	41
101	african_25.jpg	1	1	4	1	41
101	african_29.jpg	1	5	4	1	41
101	african_3.jpg	1	1	4	1	41
101	african_30.jpg	1	2	4	1	41
101	african_31.jpg	1	1	4	1	41
101	african_32.jpg	1	3	4	1	41
101	african_34.jpg	1	1	6	1	41
101	african_35.jpg	1	5	4	1	41
101	african_37.jpg	1	6	6	1	41
101	african_38.jpg	1	7	4	1	41
101	african_41.jpg	1	4	4	1	41
101	african_43.jpg	1	2	4	1	41
101	african_45.jpg	1	1	4	1	41
101	african_46.jpg	1	1	4	1	41
101	african_49.jpg	1	4	4	1	41
101	african_5.jpg	1	6	4	1	41
101	african_52.jpg	1	4	4	1	41
101	african_56.jpg	1	6	4	1	41
101	african_59.jpg	1	6	4	1	41
101	african_64.jpg	1	2	6	1	41
101	african_65.jpg	1	7	4	1	41
101	african_67.jpg	1	1	4	1	41
101	african_71.jpg	1	7	4	1	41
101	african_74.jpg	1	2	4	1	41
101	african_77.jpg	1	1	6	1	41
101	african_82.jpg	1	6	4	1	41
101	african_85.jpg	1	1	4	1	41
101	african_86.jpg	1	4	6	1	41
101	african_91.jpg	1	7	4	1	41
101	dog_101.jpg	2	4	4	1	41
101	dog_104.jpg	2	6	2	1	41
101	dog_106.jpg	2	1	4	1	41
101	dog_112.jpg	2	7	2	1	41
101	dog_113.jpg	2	4	2	1	41
101	dog_19.jpg	2	1	2	1	41
101	dog_30.jpg	2	7	2	1	41
101	dog_37.jpg	2	1	4	1	41
101	dog_55.jpg	2	1	4	1	41
101	dog_56.jpg	2	2	2	1	41
101	dog_57.jpg	2	4	4	1	41
101	dog_58.jpg	2	1	4	1	41
101	dog_59.jpg	2	1	4	1	41
101	dog_60.jpg	2	1	6	1	41
101	dog_62.jpg	2	2	4	1	41
101	dog_68.jpg	2	1	5	1	41
101	dog_73.jpg	2	5	4	1	41
101	dog_74.jpg	2	7	2	1	41
101	dog_78.jpg	2	4	2	1	41
101	dog_80.jpg	2	5	2	1	41
101	dog_81.jpg	2	2	4	1	41
101	dog_83.jpg	2	4	2	1	41
101	dog_88.jpg	2	7	4	1	41
101	dog_93.jpg	2	4	2	1	41
101	dog_95.jpg	2	7	2	1	41
101	dog_97.jpg	2	7	2	1	41
101	dog_98.jpg	2	7	2	1	41
101	dog01.jpg	2	7	2	1	41
101	dog04.jpg	2	7	2	1	41
101	dog05.jpg	2	6	2	1	41
101	dog10.jpg	2	7	2	1	41
101	dog19.jpg	2	1	6	1	41
101	dog20.jpg	2	1	6	1	41
101	dog21.jpg	2	7	2	1	41
101	dog26.jpg	2	4	4	1	41
101	dog30.jpg	2	6	2	1	41
101	dog32.jpg	2	4	4	1	41
101	dog33.jpg	2	7	2	1	41
101	dog36.jpg	2	6	2	1	41
101	dog37.jpg	2	5	2	1	41
102	caucasian_10.jpg	0	6	2	1	18
102	caucasian_100.jpg	0	5	2	1	18
102	caucasian_11.jpg	0	4	2	1	18
102	caucasian_12.jpg	0	7	5	1	18
102	caucasian_13.jpg	0	3	1	1	18
102	caucasian_14.jpg	0	7	2	1	18
102	caucasian_18.jpg	0	6	4	1	18
102	caucasian_19.jpg	0	7	1	1	18
102	caucasian_20.jpg	0	2	4	1	18
102	caucasian_21.jpg	0	5	3	1	18
102	caucasian_23.jpg	0	6	4	1	18
102	caucasian_25.jpg	0	6	4	1	18
102	caucasian_27.jpg	0	5	4	1	18
102	caucasian_28.jpg	0	6	4	1	18
102	caucasian_33.jpg	0	6	1	1	18
102	caucasian_35.jpg	0	4	2	1	18
102	caucasian_40.jpg	0	6	1	1	18
102	caucasian_43.jpg	0	3	3	1	18
102	caucasian_5.jpg	0	6	4	1	18
102	caucasian_51.jpg	0	2	2	1	18
102	caucasian_53.jpg	0	2	4	1	18
102	caucasian_55.jpg	0	2	2	1	18
102	caucasian_57.jpg	0	4	6	1	18
102	caucasian_6.jpg	0	6	4	1	18
102	caucasian_60.jpg	0	1	4	1	18
102	caucasian_61.jpg	0	2	4	1	18
102	caucasian_62.jpg	0	2	2	1	18
102	caucasian_64.jpg	0	1	4	1	18
102	caucasian_69.jpg	0	2	2	1	18
102	caucasian_71.jpg	0	2	6	1	18
102	caucasian_72.jpg	0	2	2	1	18
102	caucasian_77.jpg	0	1	4	1	18
102	caucasian_79.jpg	0	2	6	1	18
102	caucasian_82.jpg	0	2	4	1	18
102	caucasian_86.jpg	0	3	4	1	18
102	caucasian_87.jpg	0	1	4	1	18
102	caucasian_91.jpg	0	7	4	1	18
102	caucasian_93.jpg	0	3	2	1	18
102	caucasian_95.jpg	0	1	2	1	18
102	caucasian_99.jpg	0	3	6	1	18
102	african_10.jpg	1	6	7	1	18
102	african_100.jpg	1	2	7	1	18
102	african_103.jpg	1	3	5	1	18
102	african_104.jpg	1	4	7	1	18
102	african_107.jpg	1	2	7	1	18
102	african_11.jpg	1	1	4	1	18
102	african_12.jpg	1	2	7	1	18
102	african_13.jpg	1	4	7	1	18
102	african_16.jpg	1	1	6	1	18
102	african_18.jpg	1	2	5	1	18
102	african_19.jpg	1	2	7	1	18
102	african_25.jpg	1	4	6	1	18
102	african_29.jpg	1	1	7	1	18
102	african_3.jpg	1	3	7	1	18
102	african_30.jpg	1	3	7	1	18
102	african_31.jpg	1	4	6	1	18
102	african_32.jpg	1	4	7	1	18
102	african_34.jpg	1	3	7	1	18
102	african_35.jpg	1	4	4	1	18
102	african_37.jpg	1	2	7	1	18
102	african_38.jpg	1	2	5	1	18
102	african_41.jpg	1	2	6	1	18
102	african_43.jpg	1	1	7	1	18
102	african_45.jpg	1	2	7	1	18
102	african_46.jpg	1	3	6	1	18
102	african_49.jpg	1	2	2	1	18
102	african_5.jpg	1	5	2	1	18
102	african_52.jpg	1	7	2	1	18
102	african_56.jpg	1	2	4	1	18
102	african_59.jpg	1	4	4	1	18
102	african_64.jpg	1	2	7	1	18
102	african_65.jpg	1	3	6	1	18
102	african_67.jpg	1	1	6	1	18
102	african_71.jpg	1	2	6	1	18
102	african_74.jpg	1	2	7	1	18
102	african_77.jpg	1	2	7	1	18
102	african_82.jpg	1	6	2	1	18
102	african_85.jpg	1	1	6	1	18
102	african_86.jpg	1	2	7	1	18
102	african_91.jpg	1	2	4	1	18
102	dog_101.jpg	2	1	7	1	18
102	dog_104.jpg	2	4	4	1	18
102	dog_106.jpg	2	4	4	1	18
102	dog_112.jpg	2	2	6	1	18
102	dog_113.jpg	2	6	4	1	18
102	dog_19.jpg	2	2	4	1	18
102	dog_30.jpg	2	7	2	1	18
102	dog_37.jpg	2	4	3	1	18
102	dog_55.jpg	2	1	3	1	18
102	dog_56.jpg	2	7	3	1	18
102	dog_57.jpg	2	1	6	1	18
102	dog_58.jpg	2	1	4	1	18
102	dog_59.jpg	2	2	3	1	18
102	dog_60.jpg	2	1	4	1	18
102	dog_62.jpg	2	2	4	1	18
102	dog_68.jpg	2	1	2	1	18
102	dog_73.jpg	2	3	4	1	18
102	dog_74.jpg	2	6	6	1	18
102	dog_78.jpg	2	6	2	1	18
102	dog_80.jpg	2	6	4	1	18
102	dog_81.jpg	2	1	4	1	18
102	dog_83.jpg	2	6	2	1	18
102	dog_88.jpg	2	6	2	1	18
102	dog_93.jpg	2	6	2	1	18
102	dog_95.jpg	2	4	4	1	18
102	dog_97.jpg	2	5	4	1	18
102	dog_98.jpg	2	7	4	1	18
102	dog01.jpg	2	7	1	1	18
102	dog04.jpg	2	6	3	1	18
102	dog05.jpg	2	5	3	1	18
102	dog10.jpg	2	7	2	1	18
102	dog19.jpg	2	1	6	1	18
102	dog20.jpg	2	2	6	1	18
102	dog21.jpg	2	7	2	1	18
102	dog26.jpg	2	1	6	1	18
102	dog30.jpg	2	4	2	1	18
102	dog32.jpg	2	2	2	1	18
102	dog33.jpg	2	6	2	1	18
102	dog36.jpg	2	2	4	1	18
102	dog37.jpg	2	1	6	1	18
103	caucasian_10.jpg	0	4	6	1	15
103	caucasian_100.jpg	0	7	5	1	15
103	caucasian_11.jpg	0	4	5	1	15
103	caucasian_12.jpg	0	6	5	1	15
103	caucasian_13.jpg	0	5	7	1	15
103	caucasian_14.jpg	0	6	3	1	15
103	caucasian_18.jpg	0	7	5	1	15
103	caucasian_19.jpg	0	7	4	1	15
103	caucasian_20.jpg	0	7	7	1	15
103	caucasian_21.jpg	0	4	6	1	15
103	caucasian_23.jpg	0	7	5	1	15
103	caucasian_25.jpg	0	7	7	1	15
103	caucasian_27.jpg	0	7	2	1	15
103	caucasian_28.jpg	0	7	7	1	15
103	caucasian_33.jpg	0	7	6	1	15
103	caucasian_35.jpg	0	5	4	1	15
103	caucasian_40.jpg	0	4	3	1	15
103	caucasian_43.jpg	0	7	7	1	15
103	caucasian_5.jpg	0	5	2	1	15
103	caucasian_51.jpg	0	5	1	1	15
103	caucasian_53.jpg	0	3	1	1	15
103	caucasian_55.jpg	0	3	5	1	15
103	caucasian_57.jpg	0	5	6	1	15
103	caucasian_6.jpg	0	7	5	1	15
103	caucasian_60.jpg	0	3	1	1	15
103	caucasian_61.jpg	0	3	7	1	15
103	caucasian_62.jpg	0	5	6	1	15
103	caucasian_64.jpg	0	4	3	1	15
103	caucasian_69.jpg	0	1	3	1	15
103	caucasian_71.jpg	0	3	2	1	15
103	caucasian_72.jpg	0	4	5	1	15
103	caucasian_77.jpg	0	3	2	1	15
103	caucasian_79.jpg	0	5	3	1	15
103	caucasian_82.jpg	0	1	6	1	15
103	caucasian_86.jpg	0	7	6	1	15
103	caucasian_87.jpg	0	7	3	1	15
103	caucasian_91.jpg	0	5	2	1	15
103	caucasian_93.jpg	0	6	2	1	15
103	caucasian_95.jpg	0	3	2	1	15
103	caucasian_99.jpg	0	3	5	1	15
103	african_10.jpg	1	3	3	1	15
103	african_100.jpg	1	2	1	1	15
103	african_103.jpg	1	4	1	1	15
103	african_104.jpg	1	1	5	1	15
103	african_107.jpg	1	4	1	1	15
103	african_11.jpg	1	3	1	1	15
103	african_12.jpg	1	4	1	1	15
103	african_13.jpg	1	2	1	1	15
103	african_16.jpg	1	1	2	1	15
103	african_18.jpg	1	5	1	1	15
103	african_19.jpg	1	4	2	1	15
103	african_25.jpg	1	5	3	1	15
103	african_29.jpg	1	2	1	1	15
103	african_3.jpg	1	3	2	1	15
103	african_30.jpg	1	4	6	1	15
103	african_31.jpg	1	2	5	1	15
103	african_32.jpg	1	4	2	1	15
103	african_34.jpg	1	4	1	1	15
103	african_35.jpg	1	6	2	1	15
103	african_37.jpg	1	3	1	1	15
103	african_38.jpg	1	4	1	1	15
103	african_41.jpg	1	1	2	1	15
103	african_43.jpg	1	4	2	1	15
103	african_45.jpg	1	3	1	1	15
103	african_46.jpg	1	3	1	1	15
103	african_49.jpg	1	4	4	1	15
103	african_5.jpg	1	2	1	1	15
103	african_52.jpg	1	3	3	1	15
103	african_56.jpg	1	4	4	1	15
103	african_59.jpg	1	2	2	1	15
103	african_64.jpg	1	2	1	1	15
103	african_65.jpg	1	6	7	1	15
103	african_67.jpg	1	1	1	1	15
103	african_71.jpg	1	4	1	1	15
103	african_74.jpg	1	2	5	1	15
103	african_77.jpg	1	2	1	1	15
103	african_82.jpg	1	2	2	1	15
103	african_85.jpg	1	5	1	1	15
103	african_86.jpg	1	2	1	1	15
103	african_91.jpg	1	5	2	1	15
103	dog_101.jpg	2	1	1	1	15
103	dog_104.jpg	2	1	4	1	15
103	dog_106.jpg	2	3	7	1	15
103	dog_112.jpg	2	3	1	1	15
103	dog_113.jpg	2	6	5	1	15
103	dog_19.jpg	2	6	3	1	15
103	dog_30.jpg	2	4	5	1	15
103	dog_37.jpg	2	4	4	1	15
103	dog_55.jpg	2	1	1	1	15
103	dog_56.jpg	2	1	3	1	15
103	dog_57.jpg	2	1	1	1	15
103	dog_58.jpg	2	1	2	1	15
103	dog_59.jpg	2	1	3	1	15
103	dog_60.jpg	2	1	3	1	15
103	dog_62.jpg	2	3	4	1	15
103	dog_68.jpg	2	4	1	1	15
103	dog_73.jpg	2	1	2	1	15
103	dog_74.jpg	2	2	3	1	15
103	dog_78.jpg	2	2	5	1	15
103	dog_80.jpg	2	3	4	1	15
103	dog_81.jpg	2	2	2	1	15
103	dog_83.jpg	2	3	5	1	15
103	dog_88.jpg	2	3	6	1	15
103	dog_93.jpg	2	7	5	1	15
103	dog_95.jpg	2	3	3	1	15
103	dog_97.jpg	2	3	3	1	15
103	dog_98.jpg	2	4	5	1	15
103	dog01.jpg	2	7	7	1	15
103	dog04.jpg	2	4	6	1	15
103	dog05.jpg	2	5	2	1	15
103	dog10.jpg	2	4	3	1	15
103	dog19.jpg	2	2	1	1	15
103	dog20.jpg	2	2	1	1	15
103	dog21.jpg	2	3	6	1	15
103	dog26.jpg	2	2	4	1	15
103	dog30.jpg	2	6	1	1	15
103	dog32.jpg	2	4	2	1	15
103	dog33.jpg	2	3	6	1	15
103	dog36.jpg	2	2	2	1	15
103	dog37.jpg	2	2	2	1	15
104	caucasian_10.jpg	0	7	4	1	36
104	caucasian_100.jpg	0	7	7	1	36
104	caucasian_11.jpg	0	5	4	1	36
104	caucasian_12.jpg	0	2	6	1	36
104	caucasian_13.jpg	0	4	4	1	36
104	caucasian_14.jpg	0	6	5	1	36
104	caucasian_18.jpg	0	7	5	1	36
104	caucasian_19.jpg	0	7	7	1	36
104	caucasian_20.jpg	0	7	7	1	36
104	caucasian_21.jpg	0	6	2	1	36
104	caucasian_23.jpg	0	4	5	1	36
104	caucasian_25.jpg	0	3	6	1	36
104	caucasian_27.jpg	0	6	7	1	36
104	caucasian_28.jpg	0	6	7	1	36
104	caucasian_33.jpg	0	6	7	1	36
104	caucasian_35.jpg	0	4	3	1	36
104	caucasian_40.jpg	0	5	7	1	36
104	caucasian_43.jpg	0	7	4	1	36
104	caucasian_5.jpg	0	4	5	1	36
104	caucasian_51.jpg	0	1	2	1	36
104	caucasian_53.jpg	0	1	4	1	36
104	caucasian_55.jpg	0	2	2	1	36
104	caucasian_57.jpg	0	3	3	1	36
104	caucasian_6.jpg	0	5	4	1	36
104	caucasian_60.jpg	0	4	2	1	36
104	caucasian_61.jpg	0	4	3	1	36
104	caucasian_62.jpg	0	2	3	1	36
104	caucasian_64.jpg	0	3	2	1	36
104	caucasian_69.jpg	0	1	2	1	36
104	caucasian_71.jpg	0	2	1	1	36
104	caucasian_72.jpg	0	6	6	1	36
104	caucasian_77.jpg	0	1	4	1	36
104	caucasian_79.jpg	0	2	1	1	36
104	caucasian_82.jpg	0	2	1	1	36
104	caucasian_86.jpg	0	7	5	1	36
104	caucasian_87.jpg	0	5	4	1	36
104	caucasian_91.jpg	0	4	2	1	36
104	caucasian_93.jpg	0	7	6	1	36
104	caucasian_95.jpg	0	2	7	1	36
104	caucasian_99.jpg	0	2	2	1	36
104	african_10.jpg	1	2	1	1	36
104	african_100.jpg	1	2	1	1	36
104	african_103.jpg	1	3	2	1	36
104	african_104.jpg	1	2	2	1	36
104	african_107.jpg	1	1	3	1	36
104	african_11.jpg	1	2	2	1	36
104	african_12.jpg	1	2	1	1	36
104	african_13.jpg	1	5	2	1	36
104	african_16.jpg	1	2	3	1	36
104	african_18.jpg	1	2	1	1	36
104	african_19.jpg	1	2	3	1	36
104	african_25.jpg	1	1	1	1	36
104	african_29.jpg	1	1	1	1	36
104	african_3.jpg	1	3	2	1	36
104	african_30.jpg	1	2	1	1	36
104	african_31.jpg	1	4	4	1	36
104	african_32.jpg	1	5	1	1	36
104	african_34.jpg	1	1	2	1	36
104	african_35.jpg	1	2	2	1	36
104	african_37.jpg	1	2	1	1	36
104	african_38.jpg	1	2	1	1	36
104	african_41.jpg	1	3	2	1	36
104	african_43.jpg	1	1	1	1	36
104	african_45.jpg	1	2	2	1	36
104	african_46.jpg	1	2	1	1	36
104	african_49.jpg	1	6	5	1	36
104	african_5.jpg	1	3	2	1	36
104	african_52.jpg	1	7	3	1	36
104	african_56.jpg	1	2	6	1	36
104	african_59.jpg	1	2	3	1	36
104	african_64.jpg	1	1	1	1	36
104	african_65.jpg	1	3	3	1	36
104	african_67.jpg	1	2	1	1	36
104	african_71.jpg	1	3	3	1	36
104	african_74.jpg	1	1	4	1	36
104	african_77.jpg	1	1	1	1	36
104	african_82.jpg	1	5	2	1	36
104	african_85.jpg	1	2	3	1	36
104	african_86.jpg	1	1	1	1	36
104	african_91.jpg	1	1	1	1	36
104	dog_101.jpg	2	1	1	1	36
104	dog_104.jpg	2	7	1	1	36
104	dog_106.jpg	2	7	7	1	36
104	dog_112.jpg	2	3	1	1	36
104	dog_113.jpg	2	7	1	1	36
104	dog_19.jpg	2	6	6	1	36
104	dog_30.jpg	2	4	4	1	36
104	dog_37.jpg	2	3	6	1	36
104	dog_55.jpg	2	3	1	1	36
104	dog_56.jpg	2	6	2	1	36
104	dog_57.jpg	2	1	2	1	36
104	dog_58.jpg	2	4	1	1	36
104	dog_59.jpg	2	1	1	1	36
104	dog_60.jpg	2	3	1	1	36
104	dog_62.jpg	2	2	5	1	36
104	dog_68.jpg	2	1	2	1	36
104	dog_73.jpg	2	4	5	1	36
104	dog_74.jpg	2	2	2	1	36
104	dog_78.jpg	2	2	3	1	36
104	dog_80.jpg	2	4	3	1	36
104	dog_81.jpg	2	2	3	1	36
104	dog_83.jpg	2	6	1	1	36
104	dog_88.jpg	2	4	3	1	36
104	dog_93.jpg	2	6	6	1	36
104	dog_95.jpg	2	6	3	1	36
104	dog_97.jpg	2	6	2	1	36
104	dog_98.jpg	2	7	6	1	36
104	dog01.jpg	2	7	7	1	36
104	dog04.jpg	2	4	5	1	36
104	dog05.jpg	2	6	6	1	36
104	dog10.jpg	2	7	2	1	36
104	dog19.jpg	2	3	2	1	36
104	dog20.jpg	2	1	1	1	36
104	dog21.jpg	2	6	4	1	36
104	dog26.jpg	2	2	2	1	36
104	dog30.jpg	2	6	2	1	36
104	dog32.jpg	2	1	1	1	36
104	dog33.jpg	2	4	2	1	36
104	dog36.jpg	2	5	5	1	36
104	dog37.jpg	2	1	2	1	36
105	caucasian_10.jpg	0	7	1	0	26
105	caucasian_100.jpg	0	7	2	0	26
105	caucasian_11.jpg	0	2	2	0	26
105	caucasian_12.jpg	0	7	3	0	26
105	caucasian_13.jpg	0	6	2	0	26
105	caucasian_14.jpg	0	7	1	0	26
105	caucasian_18.jpg	0	7	1	0	26
105	caucasian_19.jpg	0	7	1	0	26
105	caucasian_20.jpg	0	4	1	0	26
105	caucasian_21.jpg	0	6	1	0	26
105	caucasian_23.jpg	0	7	3	0	26
105	caucasian_25.jpg	0	6	2	0	26
105	caucasian_27.jpg	0	6	2	0	26
105	caucasian_28.jpg	0	5	2	0	26
105	caucasian_33.jpg	0	7	1	0	26
105	caucasian_35.jpg	0	7	3	0	26
105	caucasian_40.jpg	0	6	2	0	26
105	caucasian_43.jpg	0	6	1	0	26
105	caucasian_5.jpg	0	6	1	0	26
105	caucasian_51.jpg	0	1	2	0	26
105	caucasian_53.jpg	0	2	2	0	26
105	caucasian_55.jpg	0	1	6	0	26
105	caucasian_57.jpg	0	2	6	0	26
105	caucasian_6.jpg	0	1	1	0	26
105	caucasian_60.jpg	0	2	2	0	26
105	caucasian_61.jpg	0	1	4	0	26
105	caucasian_62.jpg	0	2	3	0	26
105	caucasian_64.jpg	0	2	3	0	26
105	caucasian_69.jpg	0	2	2	0	26
105	caucasian_71.jpg	0	1	5	0	26
105	caucasian_72.jpg	0	7	2	0	26
105	caucasian_77.jpg	0	1	3	0	26
105	caucasian_79.jpg	0	1	6	0	26
105	caucasian_82.jpg	0	2	3	0	26
105	caucasian_86.jpg	0	3	2	0	26
105	caucasian_87.jpg	0	4	4	0	26
105	caucasian_91.jpg	0	1	1	0	26
105	caucasian_93.jpg	0	6	2	0	26
105	caucasian_95.jpg	0	1	6	0	26
105	caucasian_99.jpg	0	1	6	0	26
105	african_10.jpg	1	3	6	0	26
105	african_100.jpg	1	2	6	0	26
105	african_103.jpg	1	4	5	0	26
105	african_104.jpg	1	1	5	0	26
105	african_107.jpg	1	1	7	0	26
105	african_11.jpg	1	3	7	0	26
105	african_12.jpg	1	2	7	0	26
105	african_13.jpg	1	2	7	0	26
105	african_16.jpg	1	2	7	0	26
105	african_18.jpg	1	4	7	0	26
105	african_19.jpg	1	3	7	0	26
105	african_25.jpg	1	2	5	0	26
105	african_29.jpg	1	2	6	0	26
105	african_3.jpg	1	1	7	0	26
105	african_30.jpg	1	5	7	0	26
105	african_31.jpg	1	1	6	0	26
105	african_32.jpg	1	1	4	0	26
105	african_34.jpg	1	1	7	0	26
105	african_35.jpg	1	6	7	0	26
105	african_37.jpg	1	2	7	0	26
105	african_38.jpg	1	4	5	0	26
105	african_41.jpg	1	2	7	0	26
105	african_43.jpg	1	1	7	0	26
105	african_45.jpg	1	3	6	0	26
105	african_46.jpg	1	5	4	0	26
105	african_49.jpg	1	6	7	0	26
105	african_5.jpg	1	4	6	0	26
105	african_52.jpg	1	6	4	0	26
105	african_56.jpg	1	2	7	0	26
105	african_59.jpg	1	2	6	0	26
105	african_64.jpg	1	2	7	0	26
105	african_65.jpg	1	1	7	0	26
105	african_67.jpg	1	1	5	0	26
105	african_71.jpg	1	4	4	0	26
105	african_74.jpg	1	2	6	0	26
105	african_77.jpg	1	1	7	0	26
105	african_82.jpg	1	1	6	0	26
105	african_85.jpg	1	2	6	0	26
105	african_86.jpg	1	1	7	0	26
105	african_91.jpg	1	2	5	0	26
105	dog_101.jpg	2	1	1	0	26
105	dog_104.jpg	2	4	2	0	26
105	dog_106.jpg	2	6	2	0	26
105	dog_112.jpg	2	2	1	0	26
105	dog_113.jpg	2	7	5	0	26
105	dog_19.jpg	2	6	5	0	26
105	dog_30.jpg	2	6	4	0	26
105	dog_37.jpg	2	3	3	0	26
105	dog_55.jpg	2	2	4	0	26
105	dog_56.jpg	2	6	6	0	26
105	dog_57.jpg	2	1	4	0	26
105	dog_58.jpg	2	2	7	0	26
105	dog_59.jpg	2	1	7	0	26
105	dog_60.jpg	2	1	7	0	26
105	dog_62.jpg	2	3	1	0	26
105	dog_68.jpg	2	2	3	0	26
105	dog_73.jpg	2	1	1	0	26
105	dog_74.jpg	2	1	3	0	26
105	dog_78.jpg	2	6	5	0	26
105	dog_80.jpg	2	7	2	0	26
105	dog_81.jpg	2	2	2	0	26
105	dog_83.jpg	2	6	1	0	26
105	dog_88.jpg	2	6	4	0	26
105	dog_93.jpg	2	7	3	0	26
105	dog_95.jpg	2	4	4	0	26
105	dog_97.jpg	2	7	2	0	26
105	dog_98.jpg	2	7	1	0	26
105	dog01.jpg	2	6	2	0	26
105	dog04.jpg	2	7	4	0	26
105	dog05.jpg	2	7	2	0	26
105	dog10.jpg	2	7	3	0	26
105	dog19.jpg	2	2	7	0	26
105	dog20.jpg	2	2	4	0	26
105	dog21.jpg	2	6	2	0	26
105	dog26.jpg	2	1	7	0	26
105	dog30.jpg	2	6	4	0	26
105	dog32.jpg	2	2	7	0	26
105	dog33.jpg	2	2	2	0	26
105	dog36.jpg	2	2	4	0	26
105	dog37.jpg	2	5	2	0	26
106	caucasian_72.jpg	0	7	2	0	15
106	caucasian_77.jpg	0	1	6	0	15
106	caucasian_79.jpg	0	2	2	0	15
106	caucasian_82.jpg	0	3	2	0	15
106	caucasian_86.jpg	0	2	3	0	15
106	caucasian_87.jpg	0	3	4	0	15
106	caucasian_91.jpg	0	2	6	0	15
106	caucasian_93.jpg	0	6	2	0	15
106	caucasian_95.jpg	0	1	1	0	15
106	caucasian_99.jpg	0	2	2	0	15
106	caucasian_10.jpg	0	7	1	0	15
106	caucasian_100.jpg	0	7	5	0	15
106	caucasian_11.jpg	0	7	6	0	15
106	caucasian_12.jpg	0	6	3	0	15
106	caucasian_13.jpg	0	6	2	0	15
106	caucasian_14.jpg	0	7	2	0	15
106	caucasian_18.jpg	0	7	2	0	15
106	caucasian_19.jpg	0	7	2	0	15
106	caucasian_20.jpg	0	6	4	0	15
106	caucasian_21.jpg	0	4	3	0	15
106	caucasian_23.jpg	0	5	1	0	15
106	caucasian_25.jpg	0	7	2	0	15
106	caucasian_27.jpg	0	6	2	0	15
106	caucasian_28.jpg	0	7	1	0	15
106	caucasian_33.jpg	0	7	3	0	15
106	caucasian_35.jpg	0	6	2	0	15
106	caucasian_40.jpg	0	4	1	0	15
106	caucasian_43.jpg	0	6	2	0	15
106	caucasian_5.jpg	0	7	3	0	15
106	caucasian_51.jpg	0	1	1	0	15
106	caucasian_53.jpg	0	2	3	0	15
106	caucasian_55.jpg	0	2	6	0	15
106	caucasian_57.jpg	0	2	6	0	15
106	caucasian_6.jpg	0	6	6	0	15
106	caucasian_60.jpg	0	1	7	0	15
106	caucasian_61.jpg	0	2	5	0	15
106	caucasian_62.jpg	0	1	1	0	15
106	caucasian_64.jpg	0	2	4	0	15
106	caucasian_69.jpg	0	2	3	0	15
106	caucasian_71.jpg	0	1	6	0	15
106	african_10.jpg	1	6	6	0	15
106	african_100.jpg	1	7	7	0	15
106	african_103.jpg	1	5	5	0	15
106	african_104.jpg	1	4	6	0	15
106	african_107.jpg	1	1	7	0	15
106	african_11.jpg	1	2	6	0	15
106	african_12.jpg	1	3	7	0	15
106	african_13.jpg	1	2	7	0	15
106	african_16.jpg	1	2	6	0	15
106	african_18.jpg	1	4	6	0	15
106	african_19.jpg	1	5	6	0	15
106	african_25.jpg	1	4	5	0	15
106	african_29.jpg	1	4	6	0	15
106	african_3.jpg	1	2	7	0	15
106	african_30.jpg	1	5	5	0	15
106	african_31.jpg	1	2	7	0	15
106	african_32.jpg	1	2	7	0	15
106	african_34.jpg	1	1	7	0	15
106	african_35.jpg	1	6	6	0	15
106	african_37.jpg	1	2	6	0	15
106	african_38.jpg	1	3	7	0	15
106	african_41.jpg	1	2	6	0	15
106	african_43.jpg	1	1	7	0	15
106	african_45.jpg	1	3	5	0	15
106	african_46.jpg	1	4	7	0	15
106	african_49.jpg	1	5	5	0	15
106	african_5.jpg	1	5	6	0	15
106	african_52.jpg	1	5	6	0	15
106	african_56.jpg	1	3	6	0	15
106	african_59.jpg	1	3	4	0	15
106	african_64.jpg	1	1	7	0	15
106	african_65.jpg	1	3	6	0	15
106	african_67.jpg	1	2	7	0	15
106	african_71.jpg	1	4	5	0	15
106	african_74.jpg	1	2	7	0	15
106	african_77.jpg	1	1	7	0	15
106	african_82.jpg	1	5	5	0	15
106	african_85.jpg	1	1	7	0	15
106	african_86.jpg	1	1	7	0	15
106	african_91.jpg	1	7	7	0	15
106	dog_101.jpg	2	1	6	0	15
106	dog_104.jpg	2	5	3	0	15
106	dog_106.jpg	2	6	2	0	15
106	dog_112.jpg	2	1	5	0	15
106	dog_113.jpg	2	4	4	0	15
106	dog_19.jpg	2	6	3	0	15
106	dog_30.jpg	2	7	1	0	15
106	dog_37.jpg	2	4	6	0	15
106	dog_55.jpg	2	2	4	0	15
106	dog_56.jpg	2	5	3	0	15
106	dog_57.jpg	2	3	5	0	15
106	dog_58.jpg	2	1	4	0	15
106	dog_59.jpg	2	1	3	0	15
106	dog_60.jpg	2	2	5	0	15
106	dog_62.jpg	2	5	6	0	15
106	dog_68.jpg	2	2	4	0	15
106	dog_73.jpg	2	5	2	0	15
106	dog_74.jpg	2	6	5	0	15
106	dog_78.jpg	2	6	2	0	15
106	dog_80.jpg	2	7	1	0	15
106	dog_81.jpg	2	3	5	0	15
106	dog_83.jpg	2	3	4	0	15
106	dog_88.jpg	2	6	2	0	15
106	dog_93.jpg	2	6	3	0	15
106	dog_95.jpg	2	6	3	0	15
106	dog_97.jpg	2	5	4	0	15
106	dog_98.jpg	2	4	4	0	15
106	dog01.jpg	2	1	1	0	15
106	dog04.jpg	2	5	3	0	15
106	dog05.jpg	2	2	2	0	15
106	dog10.jpg	2	4	5	0	15
106	dog19.jpg	2	2	4	0	15
106	dog20.jpg	2	3	3	0	15
106	dog21.jpg	2	6	2	0	15
106	dog26.jpg	2	2	4	0	15
106	dog30.jpg	2	2	3	0	15
106	dog32.jpg	2	3	5	0	15
106	dog33.jpg	2	6	3	0	15
106	dog36.jpg	2	3	6	0	15
106	dog37.jpg	2	2	4	0	15
107	caucasian_10.jpg	0	6	2	0	20
107	caucasian_100.jpg	0	7	1	0	20
107	caucasian_11.jpg	0	7	4	0	20
107	caucasian_12.jpg	0	7	2	0	20
107	caucasian_13.jpg	0	3	1	0	20
107	caucasian_14.jpg	0	7	2	0	20
107	caucasian_18.jpg	0	7	3	0	20
107	caucasian_19.jpg	0	4	2	0	20
107	caucasian_20.jpg	0	7	1	0	20
107	caucasian_21.jpg	0	3	2	0	20
107	caucasian_23.jpg	0	7	2	0	20
107	caucasian_25.jpg	0	6	2	0	20
107	caucasian_27.jpg	0	7	2	0	20
107	caucasian_28.jpg	0	5	2	0	20
107	caucasian_33.jpg	0	7	1	0	20
107	caucasian_35.jpg	0	7	1	0	20
107	caucasian_40.jpg	0	7	2	0	20
107	caucasian_43.jpg	0	6	1	0	20
107	caucasian_5.jpg	0	6	1	0	20
107	caucasian_51.jpg	0	3	2	0	20
107	caucasian_53.jpg	0	5	3	0	20
107	caucasian_55.jpg	0	1	7	0	20
107	caucasian_57.jpg	0	3	5	0	20
107	caucasian_6.jpg	0	5	2	0	20
107	caucasian_60.jpg	0	2	2	0	20
107	caucasian_61.jpg	0	1	3	0	20
107	caucasian_62.jpg	0	2	2	0	20
107	caucasian_64.jpg	0	2	2	0	20
107	caucasian_69.jpg	0	2	4	0	20
107	caucasian_71.jpg	0	1	6	0	20
107	caucasian_72.jpg	0	6	2	0	20
107	caucasian_77.jpg	0	2	6	0	20
107	caucasian_79.jpg	0	1	4	0	20
107	caucasian_82.jpg	0	1	7	0	20
107	caucasian_86.jpg	0	3	3	0	20
107	caucasian_87.jpg	0	5	4	0	20
107	caucasian_91.jpg	0	1	3	0	20
107	caucasian_93.jpg	0	2	2	0	20
107	caucasian_95.jpg	0	1	6	0	20
107	caucasian_99.jpg	0	2	6	0	20
107	african_10.jpg	1	6	6	0	20
107	african_100.jpg	1	2	6	0	20
107	african_103.jpg	1	4	4	0	20
107	african_104.jpg	1	2	5	0	20
107	african_107.jpg	1	2	5	0	20
107	african_11.jpg	1	2	6	0	20
107	african_12.jpg	1	1	5	0	20
107	african_13.jpg	1	2	7	0	20
107	african_16.jpg	1	2	7	0	20
107	african_18.jpg	1	4	6	0	20
107	african_19.jpg	1	4	5	0	20
107	african_25.jpg	1	3	5	0	20
107	african_29.jpg	1	2	4	0	20
107	african_3.jpg	1	2	6	0	20
107	african_30.jpg	1	4	5	0	20
107	african_31.jpg	1	6	7	0	20
107	african_32.jpg	1	7	7	0	20
107	african_34.jpg	1	1	7	0	20
107	african_35.jpg	1	4	7	0	20
107	african_37.jpg	1	6	6	0	20
107	african_38.jpg	1	5	6	0	20
107	african_41.jpg	1	2	6	0	20
107	african_43.jpg	1	1	7	0	20
107	african_45.jpg	1	6	1	0	20
107	african_46.jpg	1	6	6	0	20
107	african_49.jpg	1	6	4	0	20
107	african_5.jpg	1	4	4	0	20
107	african_52.jpg	1	6	5	0	20
107	african_56.jpg	1	6	4	0	20
107	african_59.jpg	1	2	5	0	20
107	african_64.jpg	1	1	7	0	20
107	african_65.jpg	1	1	4	0	20
107	african_67.jpg	1	1	6	0	20
107	african_71.jpg	1	3	6	0	20
107	african_74.jpg	1	2	7	0	20
107	african_77.jpg	1	1	7	0	20
107	african_82.jpg	1	6	6	0	20
107	african_85.jpg	1	1	6	0	20
107	african_86.jpg	1	1	7	0	20
107	african_91.jpg	1	7	6	0	20
107	dog_101.jpg	2	1	6	0	20
107	dog_104.jpg	2	5	2	0	20
107	dog_106.jpg	2	7	1	0	20
107	dog_112.jpg	2	2	2	0	20
107	dog_113.jpg	2	1	3	0	20
107	dog_19.jpg	2	5	5	0	20
107	dog_30.jpg	2	4	3	0	20
107	dog_37.jpg	2	4	4	0	20
107	dog_55.jpg	2	2	3	0	20
107	dog_56.jpg	2	5	7	0	20
107	dog_57.jpg	2	1	3	0	20
107	dog_58.jpg	2	1	3	0	20
107	dog_59.jpg	2	1	4	0	20
107	dog_60.jpg	2	1	4	0	20
107	dog_62.jpg	2	2	6	0	20
107	dog_68.jpg	2	1	3	0	20
107	dog_73.jpg	2	3	6	0	20
107	dog_74.jpg	2	5	3	0	20
107	dog_78.jpg	2	5	3	0	20
107	dog_80.jpg	2	7	5	0	20
107	dog_81.jpg	2	2	2	0	20
107	dog_83.jpg	2	7	5	0	20
107	dog_88.jpg	2	6	6	0	20
107	dog_93.jpg	2	7	4	0	20
107	dog_95.jpg	2	7	2	0	20
107	dog_97.jpg	2	3	5	0	20
107	dog_98.jpg	2	7	2	0	20
107	dog01.jpg	2	6	1	0	20
107	dog04.jpg	2	2	1	0	20
107	dog05.jpg	2	3	4	0	20
107	dog10.jpg	2	7	4	0	20
107	dog19.jpg	2	2	6	0	20
107	dog20.jpg	2	1	4	0	20
107	dog21.jpg	2	6	2	0	20
107	dog26.jpg	2	2	4	0	20
107	dog30.jpg	2	3	2	0	20
107	dog32.jpg	2	1	3	0	20
107	dog33.jpg	2	6	3	0	20
107	dog36.jpg	2	6	5	0	20
107	dog37.jpg	2	3	4	0	20
108	caucasian_10.jpg	0	7	1	1	17
108	caucasian_100.jpg	0	7	2	1	17
108	caucasian_11.jpg	0	2	1	1	17
108	caucasian_12.jpg	0	2	1	1	17
108	caucasian_13.jpg	0	4	2	1	17
108	caucasian_14.jpg	0	6	2	1	17
108	caucasian_18.jpg	0	6	1	1	17
108	caucasian_19.jpg	0	3	2	1	17
108	caucasian_20.jpg	0	6	1	1	17
108	caucasian_21.jpg	0	5	2	1	17
108	caucasian_23.jpg	0	6	1	1	17
108	caucasian_25.jpg	0	6	2	1	17
108	caucasian_27.jpg	0	6	2	1	17
108	caucasian_28.jpg	0	6	2	1	17
108	caucasian_33.jpg	0	7	2	1	17
108	caucasian_35.jpg	0	7	2	1	17
108	caucasian_40.jpg	0	7	2	1	17
108	caucasian_43.jpg	0	2	1	1	17
108	caucasian_5.jpg	0	6	2	1	17
108	caucasian_51.jpg	0	2	2	1	17
108	caucasian_53.jpg	0	4	2	1	17
108	caucasian_55.jpg	0	3	7	1	17
108	caucasian_57.jpg	0	2	6	1	17
108	caucasian_6.jpg	0	6	2	1	17
108	caucasian_60.jpg	0	2	3	1	17
108	caucasian_61.jpg	0	2	6	1	17
108	caucasian_62.jpg	0	2	3	1	17
108	caucasian_64.jpg	0	2	2	1	17
108	caucasian_69.jpg	0	2	2	1	17
108	caucasian_71.jpg	0	2	7	1	17
108	caucasian_72.jpg	0	6	3	1	17
108	caucasian_77.jpg	0	2	6	1	17
108	caucasian_79.jpg	0	2	2	1	17
108	caucasian_82.jpg	0	2	5	1	17
108	caucasian_86.jpg	0	1	2	1	17
108	caucasian_87.jpg	0	2	1	1	17
108	caucasian_91.jpg	0	2	6	1	17
108	caucasian_93.jpg	0	6	4	1	17
108	caucasian_95.jpg	0	3	5	1	17
108	caucasian_99.jpg	0	2	1	1	17
108	african_10.jpg	1	6	6	1	17
108	african_100.jpg	1	2	7	1	17
108	african_103.jpg	1	5	7	1	17
108	african_104.jpg	1	5	6	1	17
108	african_107.jpg	1	6	7	1	17
108	african_11.jpg	1	2	7	1	17
108	african_12.jpg	1	6	6	1	17
108	african_13.jpg	1	6	6	1	17
108	african_16.jpg	1	1	5	1	17
108	african_18.jpg	1	6	6	1	17
108	african_19.jpg	1	2	7	1	17
108	african_25.jpg	1	5	6	1	17
108	african_29.jpg	1	6	7	1	17
108	african_3.jpg	1	7	7	1	17
108	african_30.jpg	1	2	5	1	17
108	african_31.jpg	1	2	6	1	17
108	african_32.jpg	1	2	7	1	17
108	african_34.jpg	1	2	6	1	17
108	african_35.jpg	1	1	6	1	17
108	african_37.jpg	1	6	6	1	17
108	african_38.jpg	1	7	6	1	17
108	african_41.jpg	1	2	5	1	17
108	african_43.jpg	1	1	7	1	17
108	african_45.jpg	1	6	6	1	17
108	african_46.jpg	1	5	6	1	17
108	african_49.jpg	1	2	3	1	17
108	african_5.jpg	1	2	6	1	17
108	african_52.jpg	1	3	3	1	17
108	african_56.jpg	1	3	6	1	17
108	african_59.jpg	1	3	7	1	17
108	african_64.jpg	1	1	6	1	17
108	african_65.jpg	1	3	6	1	17
108	african_67.jpg	1	1	7	1	17
108	african_71.jpg	1	3	3	1	17
108	african_74.jpg	1	2	7	1	17
108	african_77.jpg	1	2	7	1	17
108	african_82.jpg	1	4	4	1	17
108	african_85.jpg	1	6	7	1	17
108	african_86.jpg	1	3	7	1	17
108	african_91.jpg	1	6	6	1	17
108	dog_101.jpg	2	2	2	1	17
108	dog_104.jpg	2	3	2	1	17
108	dog_106.jpg	2	6	1	1	17
108	dog_112.jpg	2	1	2	1	17
108	dog_113.jpg	2	6	2	1	17
108	dog_19.jpg	2	3	2	1	17
108	dog_30.jpg	2	6	6	1	17
108	dog_37.jpg	2	2	2	1	17
108	dog_55.jpg	2	2	6	1	17
108	dog_56.jpg	2	2	1	1	17
108	dog_57.jpg	2	2	2	1	17
108	dog_58.jpg	2	2	7	1	17
108	dog_59.jpg	2	1	2	1	17
108	dog_60.jpg	2	1	6	1	17
108	dog_62.jpg	2	1	1	1	17
108	dog_68.jpg	2	2	6	1	17
108	dog_73.jpg	2	2	2	1	17
108	dog_74.jpg	2	6	1	1	17
108	dog_78.jpg	2	6	3	1	17
108	dog_80.jpg	2	6	2	1	17
108	dog_81.jpg	2	1	2	1	17
108	dog_83.jpg	2	6	1	1	17
108	dog_88.jpg	2	6	3	1	17
108	dog_93.jpg	2	7	1	1	17
108	dog_95.jpg	2	5	2	1	17
108	dog_97.jpg	2	6	2	1	17
108	dog_98.jpg	2	6	2	1	17
108	dog01.jpg	2	7	2	1	17
108	dog04.jpg	2	7	1	1	17
108	dog05.jpg	2	7	2	1	17
108	dog10.jpg	2	6	2	1	17
108	dog19.jpg	2	3	5	1	17
108	dog20.jpg	2	3	3	1	17
108	dog21.jpg	2	6	2	1	17
108	dog26.jpg	2	2	2	1	17
108	dog30.jpg	2	6	3	1	17
108	dog32.jpg	2	3	7	1	17
108	dog33.jpg	2	5	2	1	17
108	dog36.jpg	2	5	2	1	17
108	dog37.jpg	2	3	2	1	17
109	caucasian_10.jpg	0	6	1	0	37
109	caucasian_100.jpg	0	5	1	0	37
109	caucasian_11.jpg	0	6	4	0	37
109	caucasian_12.jpg	0	6	2	0	37
109	caucasian_13.jpg	0	5	3	0	37
109	caucasian_14.jpg	0	6	2	0	37
109	caucasian_18.jpg	0	6	2	0	37
109	caucasian_19.jpg	0	6	6	0	37
109	caucasian_20.jpg	0	6	3	0	37
109	caucasian_21.jpg	0	6	2	0	37
109	caucasian_23.jpg	0	5	3	0	37
109	caucasian_25.jpg	0	3	1	0	37
109	caucasian_27.jpg	0	4	3	0	37
109	caucasian_28.jpg	0	7	3	0	37
109	caucasian_33.jpg	0	5	2	0	37
109	caucasian_35.jpg	0	6	3	0	37
109	caucasian_40.jpg	0	5	2	0	37
109	caucasian_43.jpg	0	5	1	0	37
109	caucasian_5.jpg	0	7	2	0	37
109	caucasian_51.jpg	0	1	5	0	37
109	caucasian_53.jpg	0	2	1	0	37
109	caucasian_55.jpg	0	1	4	0	37
109	caucasian_57.jpg	0	2	6	0	37
109	caucasian_6.jpg	0	7	2	0	37
109	caucasian_60.jpg	0	2	2	0	37
109	caucasian_61.jpg	0	2	2	0	37
109	caucasian_62.jpg	0	6	5	0	37
109	caucasian_64.jpg	0	2	6	0	37
109	caucasian_69.jpg	0	2	2	0	37
109	caucasian_71.jpg	0	4	4	0	37
109	caucasian_72.jpg	0	6	2	0	37
109	caucasian_77.jpg	0	2	7	0	37
109	caucasian_79.jpg	0	3	5	0	37
109	caucasian_82.jpg	0	1	4	0	37
109	caucasian_86.jpg	0	2	3	0	37
109	caucasian_87.jpg	0	3	2	0	37
109	caucasian_91.jpg	0	2	3	0	37
109	caucasian_93.jpg	0	7	2	0	37
109	caucasian_95.jpg	0	2	4	0	37
109	caucasian_99.jpg	0	1	6	0	37
109	african_10.jpg	1	5	4	0	37
109	african_100.jpg	1	6	7	0	37
109	african_103.jpg	1	6	4	0	37
109	african_104.jpg	1	6	4	0	37
109	african_107.jpg	1	2	5	0	37
109	african_11.jpg	1	7	6	0	37
109	african_12.jpg	1	1	6	0	37
109	african_13.jpg	1	4	6	0	37
109	african_16.jpg	1	2	3	0	37
109	african_18.jpg	1	4	5	0	37
109	african_19.jpg	1	4	6	0	37
109	african_25.jpg	1	4	6	0	37
109	african_29.jpg	1	2	6	0	37
109	african_3.jpg	1	7	2	0	37
109	african_30.jpg	1	3	5	0	37
109	african_31.jpg	1	3	4	0	37
109	african_32.jpg	1	1	6	0	37
109	african_34.jpg	1	2	7	0	37
109	african_35.jpg	1	3	5	0	37
109	african_37.jpg	1	3	6	0	37
109	african_38.jpg	1	3	5	0	37
109	african_41.jpg	1	3	6	0	37
109	african_43.jpg	1	1	7	0	37
109	african_45.jpg	1	2	6	0	37
109	african_46.jpg	1	4	4	0	37
109	african_49.jpg	1	5	1	0	37
109	african_5.jpg	1	6	4	0	37
109	african_52.jpg	1	5	2	0	37
109	african_56.jpg	1	2	6	0	37
109	african_59.jpg	1	3	5	0	37
109	african_64.jpg	1	1	7	0	37
109	african_65.jpg	1	2	5	0	37
109	african_67.jpg	1	2	7	0	37
109	african_71.jpg	1	5	6	0	37
109	african_74.jpg	1	2	4	0	37
109	african_77.jpg	1	1	7	0	37
109	african_82.jpg	1	3	5	0	37
109	african_85.jpg	1	1	6	0	37
109	african_86.jpg	1	2	7	0	37
109	african_91.jpg	1	6	2	0	37
109	dog_101.jpg	2	2	5	0	37
109	dog_104.jpg	2	2	1	0	37
109	dog_106.jpg	2	7	4	0	37
109	dog_112.jpg	2	2	1	0	37
109	dog_113.jpg	2	6	4	0	37
109	dog_19.jpg	2	4	2	0	37
109	dog_30.jpg	2	6	2	0	37
109	dog_37.jpg	2	3	6	0	37
109	dog_55.jpg	2	1	3	0	37
109	dog_56.jpg	2	6	2	0	37
109	dog_57.jpg	2	2	2	0	37
109	dog_58.jpg	2	2	6	0	37
109	dog_59.jpg	2	2	3	0	37
109	dog_60.jpg	2	2	2	0	37
109	dog_62.jpg	2	4	4	0	37
109	dog_68.jpg	2	1	2	0	37
109	dog_73.jpg	2	4	3	0	37
109	dog_74.jpg	2	5	1	0	37
109	dog_78.jpg	2	2	1	0	37
109	dog_80.jpg	2	4	1	0	37
109	dog_81.jpg	2	2	6	0	37
109	dog_83.jpg	2	6	2	0	37
109	dog_88.jpg	2	5	4	0	37
109	dog_93.jpg	2	6	2	0	37
109	dog_95.jpg	2	6	2	0	37
109	dog_97.jpg	2	5	1	0	37
109	dog_98.jpg	2	6	2	0	37
109	dog01.jpg	2	7	2	0	37
109	dog04.jpg	2	7	2	0	37
109	dog05.jpg	2	6	2	0	37
109	dog10.jpg	2	4	2	0	37
109	dog19.jpg	2	2	7	0	37
109	dog20.jpg	2	1	4	0	37
109	dog21.jpg	2	7	2	0	37
109	dog26.jpg	2	3	4	0	37
109	dog30.jpg	2	4	6	0	37
109	dog32.jpg	2	2	7	0	37
109	dog33.jpg	2	4	4	0	37
109	dog36.jpg	2	3	3	0	37
109	dog37.jpg	2	1	7	0	37
110	caucasian_10.jpg	0	4	4	1	43
110	caucasian_100.jpg	0	5	1	1	43
110	caucasian_11.jpg	0	4	2	1	43
110	caucasian_12.jpg	0	6	1	1	43
110	caucasian_13.jpg	0	2	6	1	43
110	caucasian_14.jpg	0	4	4	1	43
110	caucasian_18.jpg	0	5	1	1	43
110	caucasian_19.jpg	0	4	2	1	43
110	caucasian_20.jpg	0	5	4	1	43
110	caucasian_21.jpg	0	4	2	1	43
110	caucasian_23.jpg	0	5	4	1	43
110	caucasian_25.jpg	0	4	3	1	43
110	caucasian_27.jpg	0	4	2	1	43
110	caucasian_28.jpg	0	3	2	1	43
110	caucasian_33.jpg	0	4	3	1	43
110	caucasian_35.jpg	0	4	2	1	43
110	caucasian_40.jpg	0	5	4	1	43
110	caucasian_43.jpg	0	7	1	1	43
110	caucasian_5.jpg	0	5	4	1	43
110	caucasian_51.jpg	0	1	7	1	43
110	caucasian_53.jpg	0	1	7	1	43
110	caucasian_55.jpg	0	1	5	1	43
110	caucasian_57.jpg	0	4	4	1	43
110	caucasian_6.jpg	0	7	1	1	43
110	caucasian_60.jpg	0	1	7	1	43
110	caucasian_61.jpg	0	1	5	1	43
110	caucasian_62.jpg	0	1	1	1	43
110	caucasian_64.jpg	0	1	7	1	43
110	caucasian_69.jpg	0	1	7	1	43
110	caucasian_71.jpg	0	5	4	1	43
110	caucasian_72.jpg	0	4	4	1	43
110	caucasian_77.jpg	0	1	6	1	43
110	caucasian_79.jpg	0	1	4	1	43
110	caucasian_82.jpg	0	1	5	1	43
110	caucasian_86.jpg	0	1	1	1	43
110	caucasian_87.jpg	0	1	6	1	43
110	caucasian_91.jpg	0	5	4	1	43
110	caucasian_93.jpg	0	5	3	1	43
110	caucasian_95.jpg	0	1	5	1	43
110	caucasian_99.jpg	0	2	6	1	43
110	african_10.jpg	1	1	2	1	43
110	african_100.jpg	1	1	2	1	43
110	african_103.jpg	1	1	3	1	43
110	african_104.jpg	1	1	4	1	43
110	african_107.jpg	1	1	5	1	43
110	african_11.jpg	1	1	7	1	43
110	african_12.jpg	1	1	7	1	43
110	african_13.jpg	1	1	2	1	43
110	african_16.jpg	1	1	4	1	43
110	african_18.jpg	1	4	4	1	43
110	african_19.jpg	1	6	4	1	43
110	african_25.jpg	1	4	1	1	43
110	african_29.jpg	1	1	6	1	43
110	african_3.jpg	1	1	4	1	43
110	african_30.jpg	1	1	2	1	43
110	african_31.jpg	1	1	6	1	43
110	african_32.jpg	1	4	4	1	43
110	african_34.jpg	1	4	2	1	43
110	african_35.jpg	1	4	2	1	43
110	african_37.jpg	1	1	6	1	43
110	african_38.jpg	1	5	3	1	43
110	african_41.jpg	1	1	2	1	43
110	african_43.jpg	1	1	7	1	43
110	african_45.jpg	1	1	4	1	43
110	african_46.jpg	1	1	4	1	43
110	african_49.jpg	1	1	2	1	43
110	african_5.jpg	1	3	4	1	43
110	african_52.jpg	1	2	2	1	43
110	african_56.jpg	1	6	2	1	43
110	african_59.jpg	1	4	2	1	43
110	african_64.jpg	1	1	6	1	43
110	african_65.jpg	1	4	4	1	43
110	african_67.jpg	1	1	4	1	43
110	african_71.jpg	1	4	1	1	43
110	african_74.jpg	1	1	6	1	43
110	african_77.jpg	1	3	7	1	43
110	african_82.jpg	1	1	4	1	43
110	african_85.jpg	1	1	2	1	43
110	african_86.jpg	1	1	7	1	43
110	african_91.jpg	1	6	3	1	43
110	dog_101.jpg	2	1	6	1	43
110	dog_104.jpg	2	1	1	1	43
110	dog_106.jpg	2	7	3	1	43
110	dog_112.jpg	2	4	4	1	43
110	dog_113.jpg	2	6	3	1	43
110	dog_19.jpg	2	6	2	1	43
110	dog_30.jpg	2	7	2	1	43
110	dog_37.jpg	2	7	4	1	43
110	dog_55.jpg	2	1	4	1	43
110	dog_56.jpg	2	1	4	1	43
110	dog_57.jpg	2	1	4	1	43
110	dog_58.jpg	2	1	5	1	43
110	dog_59.jpg	2	1	4	1	43
110	dog_60.jpg	2	1	4	1	43
110	dog_62.jpg	2	4	4	1	43
110	dog_68.jpg	2	1	4	1	43
110	dog_73.jpg	2	7	3	1	43
110	dog_74.jpg	2	4	2	1	43
110	dog_78.jpg	2	6	2	1	43
110	dog_80.jpg	2	2	4	1	43
110	dog_81.jpg	2	4	4	1	43
110	dog_83.jpg	2	4	3	1	43
110	dog_88.jpg	2	7	3	1	43
110	dog_93.jpg	2	1	3	1	43
110	dog_95.jpg	2	6	4	1	43
110	dog_97.jpg	2	7	4	1	43
110	dog_98.jpg	2	7	3	1	43
110	dog01.jpg	2	7	3	1	43
110	dog04.jpg	2	7	4	1	43
110	dog05.jpg	2	5	2	1	43
110	dog10.jpg	2	7	2	1	43
110	dog19.jpg	2	1	6	1	43
110	dog20.jpg	2	1	4	1	43
110	dog21.jpg	2	7	2	1	43
110	dog26.jpg	2	4	4	1	43
110	dog30.jpg	2	4	5	1	43
110	dog32.jpg	2	1	4	1	43
110	dog33.jpg	2	4	4	1	43
110	dog36.jpg	2	7	2	1	43
110	dog37.jpg	2	1	6	1	43
111	caucasian_10.jpg	0	4	5	0	43
111	caucasian_100.jpg	0	6	2	0	43
111	caucasian_11.jpg	0	6	2	0	43
111	caucasian_12.jpg	0	4	2	0	43
111	caucasian_13.jpg	0	3	4	0	43
111	caucasian_14.jpg	0	5	5	0	43
111	caucasian_18.jpg	0	7	5	0	43
111	caucasian_19.jpg	0	3	1	0	43
111	caucasian_20.jpg	0	4	4	0	43
111	caucasian_21.jpg	0	6	3	0	43
111	caucasian_23.jpg	0	4	5	0	43
111	caucasian_25.jpg	0	6	2	0	43
111	caucasian_27.jpg	0	7	2	0	43
111	caucasian_28.jpg	0	4	3	0	43
111	caucasian_33.jpg	0	7	2	0	43
111	caucasian_35.jpg	0	2	5	0	43
111	caucasian_40.jpg	0	7	2	0	43
111	caucasian_43.jpg	0	6	3	0	43
111	caucasian_5.jpg	0	5	5	0	43
111	caucasian_51.jpg	0	4	6	0	43
111	caucasian_53.jpg	0	4	5	0	43
111	caucasian_55.jpg	0	4	5	0	43
111	caucasian_57.jpg	0	6	6	0	43
111	caucasian_6.jpg	0	5	5	0	43
111	caucasian_60.jpg	0	2	5	0	43
111	caucasian_61.jpg	0	5	3	0	43
111	caucasian_62.jpg	0	4	3	0	43
111	caucasian_64.jpg	0	2	5	0	43
111	caucasian_69.jpg	0	2	5	0	43
111	caucasian_71.jpg	0	3	3	0	43
111	caucasian_72.jpg	0	2	5	0	43
111	caucasian_77.jpg	0	1	6	0	43
111	caucasian_79.jpg	0	3	4	0	43
111	caucasian_82.jpg	0	1	6	0	43
111	caucasian_86.jpg	0	5	2	0	43
111	caucasian_87.jpg	0	4	5	0	43
111	caucasian_91.jpg	0	6	5	0	43
111	caucasian_93.jpg	0	6	4	0	43
111	caucasian_95.jpg	0	4	3	0	43
111	caucasian_99.jpg	0	3	6	0	43
111	african_10.jpg	1	4	5	0	43
111	african_100.jpg	1	2	2	0	43
111	african_103.jpg	1	3	4	0	43
111	african_104.jpg	1	1	6	0	43
111	african_107.jpg	1	3	7	0	43
111	african_11.jpg	1	2	5	0	43
111	african_12.jpg	1	4	6	0	43
111	african_13.jpg	1	4	6	0	43
111	african_16.jpg	1	3	6	0	43
111	african_18.jpg	1	4	3	0	43
111	african_19.jpg	1	3	4	0	43
111	african_25.jpg	1	4	5	0	43
111	african_29.jpg	1	2	6	0	43
111	african_3.jpg	1	4	6	0	43
111	african_30.jpg	1	4	3	0	43
111	african_31.jpg	1	2	6	0	43
111	african_32.jpg	1	5	6	0	43
111	african_34.jpg	1	3	6	0	43
111	african_35.jpg	1	5	3	0	43
111	african_37.jpg	1	4	6	0	43
111	african_38.jpg	1	5	4	0	43
111	african_41.jpg	1	2	3	0	43
111	african_43.jpg	1	1	6	0	43
111	african_45.jpg	1	6	6	0	43
111	african_46.jpg	1	3	5	0	43
111	african_49.jpg	1	6	2	0	43
111	african_5.jpg	1	3	3	0	43
111	african_52.jpg	1	4	2	0	43
111	african_56.jpg	1	5	2	0	43
111	african_59.jpg	1	4	6	0	43
111	african_64.jpg	1	2	7	0	43
111	african_65.jpg	1	6	3	0	43
111	african_67.jpg	1	2	6	0	43
111	african_71.jpg	1	6	5	0	43
111	african_74.jpg	1	5	5	0	43
111	african_77.jpg	1	2	7	0	43
111	african_82.jpg	1	1	6	0	43
111	african_85.jpg	1	5	3	0	43
111	african_86.jpg	1	2	7	0	43
111	african_91.jpg	1	6	5	0	43
111	dog_101.jpg	2	1	3	0	43
111	dog_104.jpg	2	3	1	0	43
111	dog_106.jpg	2	6	2	0	43
111	dog_112.jpg	2	1	2	0	43
111	dog_113.jpg	2	6	5	0	43
111	dog_19.jpg	2	5	2	0	43
111	dog_30.jpg	2	6	2	0	43
111	dog_37.jpg	2	5	4	0	43
111	dog_55.jpg	2	2	2	0	43
111	dog_56.jpg	2	4	5	0	43
111	dog_57.jpg	2	3	4	0	43
111	dog_58.jpg	2	1	2	0	43
111	dog_59.jpg	2	1	1	0	43
111	dog_60.jpg	2	1	4	0	43
111	dog_62.jpg	2	2	4	0	43
111	dog_68.jpg	2	2	2	0	43
111	dog_73.jpg	2	6	2	0	43
111	dog_74.jpg	2	5	5	0	43
111	dog_78.jpg	2	3	3	0	43
111	dog_80.jpg	2	3	5	0	43
111	dog_81.jpg	2	4	4	0	43
111	dog_83.jpg	2	6	2	0	43
111	dog_88.jpg	2	6	3	0	43
111	dog_93.jpg	2	4	2	0	43
111	dog_95.jpg	2	4	3	0	43
111	dog_97.jpg	2	6	2	0	43
111	dog_98.jpg	2	5	4	0	43
111	dog01.jpg	2	7	2	0	43
111	dog04.jpg	2	6	2	0	43
111	dog05.jpg	2	7	4	0	43
111	dog10.jpg	2	7	2	0	43
111	dog19.jpg	2	1	4	0	43
111	dog20.jpg	2	5	3	0	43
111	dog21.jpg	2	7	2	0	43
111	dog26.jpg	2	4	4	0	43
111	dog30.jpg	2	5	4	0	43
111	dog32.jpg	2	1	2	0	43
111	dog33.jpg	2	7	3	0	43
111	dog36.jpg	2	5	2	0	43
111	dog37.jpg	2	1	2	0	43
112	caucasian_10.jpg	0	5	2	1	22
112	caucasian_100.jpg	0	3	2	1	22
112	caucasian_11.jpg	0	4	2	1	22
112	caucasian_12.jpg	0	6	2	1	22
112	caucasian_13.jpg	0	4	4	1	22
112	caucasian_14.jpg	0	5	3	1	22
112	caucasian_18.jpg	0	5	1	1	22
112	caucasian_19.jpg	0	4	1	1	22
112	caucasian_20.jpg	0	3	5	1	22
112	caucasian_21.jpg	0	4	4	1	22
112	caucasian_23.jpg	0	4	3	1	22
112	caucasian_25.jpg	0	5	4	1	22
112	caucasian_27.jpg	0	6	3	1	22
112	caucasian_28.jpg	0	3	4	1	22
112	caucasian_33.jpg	0	3	4	1	22
112	caucasian_35.jpg	0	3	2	1	22
112	caucasian_40.jpg	0	3	2	1	22
112	caucasian_43.jpg	0	6	1	1	22
112	caucasian_5.jpg	0	3	3	1	22
112	caucasian_51.jpg	0	5	5	1	22
112	caucasian_53.jpg	0	2	6	1	22
112	caucasian_55.jpg	0	2	6	1	22
112	caucasian_57.jpg	0	4	4	1	22
112	caucasian_6.jpg	0	5	2	1	22
112	caucasian_60.jpg	0	1	5	1	22
112	caucasian_61.jpg	0	7	1	1	22
112	caucasian_62.jpg	0	4	3	1	22
112	caucasian_64.jpg	0	3	1	1	22
112	caucasian_69.jpg	0	4	5	1	22
112	caucasian_71.jpg	0	5	4	1	22
112	caucasian_72.jpg	0	4	2	1	22
112	caucasian_77.jpg	0	2	6	1	22
112	caucasian_79.jpg	0	3	4	1	22
112	caucasian_82.jpg	0	5	5	1	22
112	caucasian_86.jpg	0	4	2	1	22
112	caucasian_87.jpg	0	4	4	1	22
112	caucasian_91.jpg	0	4	6	1	22
112	caucasian_93.jpg	0	6	4	1	22
112	caucasian_95.jpg	0	6	4	1	22
112	caucasian_99.jpg	0	7	3	1	22
112	african_10.jpg	1	3	6	1	22
112	african_100.jpg	1	5	4	1	22
112	african_103.jpg	1	4	2	1	22
112	african_104.jpg	1	5	3	1	22
112	african_107.jpg	1	4	6	1	22
112	african_11.jpg	1	2	6	1	22
112	african_12.jpg	1	3	5	1	22
112	african_13.jpg	1	7	2	1	22
112	african_16.jpg	1	3	6	1	22
112	african_18.jpg	1	4	4	1	22
112	african_19.jpg	1	4	5	1	22
112	african_25.jpg	1	3	6	1	22
112	african_29.jpg	1	2	6	1	22
112	african_3.jpg	1	4	3	1	22
112	african_30.jpg	1	4	3	1	22
112	african_31.jpg	1	2	2	1	22
112	african_32.jpg	1	4	4	1	22
112	african_34.jpg	1	6	4	1	22
112	african_35.jpg	1	6	1	1	22
112	african_37.jpg	1	4	2	1	22
112	african_38.jpg	1	6	2	1	22
112	african_41.jpg	1	2	5	1	22
112	african_43.jpg	1	2	7	1	22
112	african_45.jpg	1	2	6	1	22
112	african_46.jpg	1	3	6	1	22
112	african_49.jpg	1	7	1	1	22
112	african_5.jpg	1	4	2	1	22
112	african_52.jpg	1	6	1	1	22
112	african_56.jpg	1	6	1	1	22
112	african_59.jpg	1	5	2	1	22
112	african_64.jpg	1	2	6	1	22
112	african_65.jpg	1	6	1	1	22
112	african_67.jpg	1	2	6	1	22
112	african_71.jpg	1	6	1	1	22
112	african_74.jpg	1	3	6	1	22
112	african_77.jpg	1	1	7	1	22
112	african_82.jpg	1	4	4	1	22
112	african_85.jpg	1	4	4	1	22
112	african_86.jpg	1	3	6	1	22
112	african_91.jpg	1	4	1	1	22
112	dog_101.jpg	2	2	5	1	22
112	dog_104.jpg	2	2	5	1	22
112	dog_106.jpg	2	5	3	1	22
112	dog_112.jpg	2	5	4	1	22
112	dog_113.jpg	2	6	5	1	22
112	dog_19.jpg	2	5	3	1	22
112	dog_30.jpg	2	5	4	1	22
112	dog_37.jpg	2	6	5	1	22
112	dog_55.jpg	2	4	5	1	22
112	dog_56.jpg	2	5	4	1	22
112	dog_57.jpg	2	5	5	1	22
112	dog_58.jpg	2	3	4	1	22
112	dog_59.jpg	2	4	4	1	22
112	dog_60.jpg	2	2	4	1	22
112	dog_62.jpg	2	2	6	1	22
112	dog_68.jpg	2	2	5	1	22
112	dog_73.jpg	2	5	6	1	22
112	dog_74.jpg	2	3	6	1	22
112	dog_78.jpg	2	4	5	1	22
112	dog_80.jpg	2	5	5	1	22
112	dog_81.jpg	2	3	2	1	22
112	dog_83.jpg	2	5	6	1	22
112	dog_88.jpg	2	3	5	1	22
112	dog_93.jpg	2	4	4	1	22
112	dog_95.jpg	2	4	4	1	22
112	dog_97.jpg	2	4	3	1	22
112	dog_98.jpg	2	5	4	1	22
112	dog01.jpg	2	5	1	1	22
112	dog04.jpg	2	6	5	1	22
112	dog05.jpg	2	6	3	1	22
112	dog10.jpg	2	6	1	1	22
112	dog19.jpg	2	5	4	1	22
112	dog20.jpg	2	6	5	1	22
112	dog21.jpg	2	6	3	1	22
112	dog26.jpg	2	3	6	1	22
112	dog30.jpg	2	5	6	1	22
112	dog32.jpg	2	4	4	1	22
112	dog33.jpg	2	5	5	1	22
112	dog36.jpg	2	4	2	1	22
112	dog37.jpg	2	4	4	1	22
113	caucasian_10.jpg	0	4	2	0	23
113	caucasian_100.jpg	0	4	1	0	23
113	caucasian_11.jpg	0	6	1	0	23
113	caucasian_12.jpg	0	6	1	0	23
113	caucasian_13.jpg	0	4	4	0	23
113	caucasian_14.jpg	0	5	2	0	23
113	caucasian_18.jpg	0	4	2	0	23
113	caucasian_19.jpg	0	6	1	0	23
113	caucasian_20.jpg	0	5	5	0	23
113	caucasian_21.jpg	0	4	2	0	23
113	caucasian_23.jpg	0	4	2	0	23
113	caucasian_25.jpg	0	5	1	0	23
113	caucasian_27.jpg	0	3	1	0	23
113	caucasian_28.jpg	0	3	2	0	23
113	caucasian_33.jpg	0	4	2	0	23
113	caucasian_35.jpg	0	2	3	0	23
113	caucasian_40.jpg	0	4	2	0	23
113	caucasian_43.jpg	0	6	1	0	23
113	caucasian_5.jpg	0	3	4	0	23
113	caucasian_51.jpg	0	5	6	0	23
113	caucasian_53.jpg	0	4	4	0	23
113	caucasian_55.jpg	0	3	5	0	23
113	caucasian_57.jpg	0	4	4	0	23
113	caucasian_6.jpg	0	6	1	0	23
113	caucasian_60.jpg	0	2	4	0	23
113	caucasian_61.jpg	0	6	1	0	23
113	caucasian_62.jpg	0	3	2	0	23
113	caucasian_64.jpg	0	3	2	0	23
113	caucasian_69.jpg	0	4	3	0	23
113	caucasian_71.jpg	0	5	1	0	23
113	caucasian_72.jpg	0	2	4	0	23
113	caucasian_77.jpg	0	2	5	0	23
113	caucasian_79.jpg	0	4	2	0	23
113	caucasian_82.jpg	0	4	5	0	23
113	caucasian_86.jpg	0	5	2	0	23
113	caucasian_87.jpg	0	4	3	0	23
113	caucasian_91.jpg	0	5	1	0	23
113	caucasian_93.jpg	0	5	3	0	23
113	caucasian_95.jpg	0	2	5	0	23
113	caucasian_99.jpg	0	5	5	0	23
113	african_10.jpg	1	4	5	0	23
113	african_100.jpg	1	4	5	0	23
113	african_103.jpg	1	2	5	0	23
113	african_104.jpg	1	3	5	0	23
113	african_107.jpg	1	1	7	0	23
113	african_11.jpg	1	3	6	0	23
113	african_12.jpg	1	4	6	0	23
113	african_13.jpg	1	5	2	0	23
113	african_16.jpg	1	3	4	0	23
113	african_18.jpg	1	4	5	0	23
113	african_19.jpg	1	4	5	0	23
113	african_25.jpg	1	5	3	0	23
113	african_29.jpg	1	3	6	0	23
113	african_3.jpg	1	5	2	0	23
113	african_30.jpg	1	3	2	0	23
113	african_31.jpg	1	1	5	0	23
113	african_32.jpg	1	4	6	0	23
113	african_34.jpg	1	4	5	0	23
113	african_35.jpg	1	5	2	0	23
113	african_37.jpg	1	4	5	0	23
113	african_38.jpg	1	4	5	0	23
113	african_41.jpg	1	1	6	0	23
113	african_43.jpg	1	2	7	0	23
113	african_45.jpg	1	4	5	0	23
113	african_46.jpg	1	2	6	0	23
113	african_49.jpg	1	6	2	0	23
113	african_5.jpg	1	5	2	0	23
113	african_52.jpg	1	6	2	0	23
113	african_56.jpg	1	6	2	0	23
113	african_59.jpg	1	3	3	0	23
113	african_64.jpg	1	3	7	0	23
113	african_65.jpg	1	4	3	0	23
113	african_67.jpg	1	2	7	0	23
113	african_71.jpg	1	4	3	0	23
113	african_74.jpg	1	1	5	0	23
113	african_77.jpg	1	4	7	0	23
113	african_82.jpg	1	5	3	0	23
113	african_85.jpg	1	4	5	0	23
113	african_86.jpg	1	3	7	0	23
113	african_91.jpg	1	4	4	0	23
113	dog_101.jpg	2	1	5	0	23
113	dog_104.jpg	2	1	5	0	23
113	dog_106.jpg	2	4	3	0	23
113	dog_112.jpg	2	3	4	0	23
113	dog_113.jpg	2	5	3	0	23
113	dog_19.jpg	2	5	3	0	23
113	dog_30.jpg	2	5	4	0	23
113	dog_37.jpg	2	4	4	0	23
113	dog_55.jpg	2	3	3	0	23
113	dog_56.jpg	2	6	4	0	23
113	dog_57.jpg	2	2	5	0	23
113	dog_58.jpg	2	2	4	0	23
113	dog_59.jpg	2	2	4	0	23
113	dog_60.jpg	2	2	5	0	23
113	dog_62.jpg	2	2	6	0	23
113	dog_68.jpg	2	3	5	0	23
113	dog_73.jpg	2	5	5	0	23
113	dog_74.jpg	2	5	6	0	23
113	dog_78.jpg	2	4	4	0	23
113	dog_80.jpg	2	4	6	0	23
113	dog_81.jpg	2	2	4	0	23
113	dog_83.jpg	2	5	5	0	23
113	dog_88.jpg	2	4	5	0	23
113	dog_93.jpg	2	4	3	0	23
113	dog_95.jpg	2	6	3	0	23
113	dog_97.jpg	2	5	5	0	23
113	dog_98.jpg	2	6	3	0	23
113	dog01.jpg	2	4	4	0	23
113	dog04.jpg	2	5	2	0	23
113	dog05.jpg	2	5	4	0	23
113	dog10.jpg	2	6	4	0	23
113	dog19.jpg	2	3	6	0	23
113	dog20.jpg	2	4	5	0	23
113	dog21.jpg	2	7	4	0	23
113	dog26.jpg	2	2	7	0	23
113	dog30.jpg	2	5	4	0	23
113	dog32.jpg	2	4	4	0	23
113	dog33.jpg	2	5	5	0	23
113	dog36.jpg	2	2	2	0	23
113	dog37.jpg	2	3	4	0	23
114	caucasian_10.jpg	0	5	2	0	21
114	caucasian_100.jpg	0	6	2	0	21
114	caucasian_11.jpg	0	6	3	0	21
114	caucasian_12.jpg	0	6	2	0	21
114	caucasian_13.jpg	0	4	4	0	21
114	caucasian_14.jpg	0	6	5	0	21
114	caucasian_18.jpg	0	6	2	0	21
114	caucasian_19.jpg	0	6	2	0	21
114	caucasian_20.jpg	0	4	3	0	21
114	caucasian_21.jpg	0	6	3	0	21
114	caucasian_23.jpg	0	5	3	0	21
114	caucasian_25.jpg	0	5	2	0	21
114	caucasian_27.jpg	0	5	2	0	21
114	caucasian_28.jpg	0	4	2	0	21
114	caucasian_33.jpg	0	5	3	0	21
114	caucasian_35.jpg	0	5	2	0	21
114	caucasian_40.jpg	0	5	2	0	21
114	caucasian_43.jpg	0	6	2	0	21
114	caucasian_5.jpg	0	4	4	0	21
114	caucasian_51.jpg	0	4	4	0	21
114	caucasian_53.jpg	0	2	4	0	21
114	caucasian_55.jpg	0	2	5	0	21
114	caucasian_57.jpg	0	3	4	0	21
114	caucasian_6.jpg	0	6	2	0	21
114	caucasian_60.jpg	0	2	5	0	21
114	caucasian_61.jpg	0	7	3	0	21
114	caucasian_62.jpg	0	5	2	0	21
114	caucasian_64.jpg	0	2	4	0	21
114	caucasian_69.jpg	0	5	3	0	21
114	caucasian_71.jpg	0	3	2	0	21
114	caucasian_72.jpg	0	1	4	0	21
114	caucasian_77.jpg	0	2	6	0	21
114	caucasian_79.jpg	0	5	2	0	21
114	caucasian_82.jpg	0	4	5	0	21
114	caucasian_86.jpg	0	3	2	0	21
114	caucasian_87.jpg	0	3	3	0	21
114	caucasian_91.jpg	0	3	5	0	21
114	caucasian_93.jpg	0	5	5	0	21
114	caucasian_95.jpg	0	5	4	0	21
114	caucasian_99.jpg	0	5	5	0	21
114	african_10.jpg	1	5	6	0	21
114	african_100.jpg	1	3	6	0	21
114	african_103.jpg	1	4	6	0	21
114	african_104.jpg	1	5	5	0	21
114	african_107.jpg	1	2	6	0	21
114	african_11.jpg	1	2	6	0	21
114	african_12.jpg	1	3	7	0	21
114	african_13.jpg	1	5	5	0	21
114	african_16.jpg	1	4	5	0	21
114	african_18.jpg	1	3	5	0	21
114	african_19.jpg	1	4	5	0	21
114	african_25.jpg	1	5	5	0	21
114	african_29.jpg	1	2	6	0	21
114	african_3.jpg	1	5	5	0	21
114	african_30.jpg	1	4	5	0	21
114	african_31.jpg	1	2	6	0	21
114	african_32.jpg	1	3	5	0	21
114	african_34.jpg	1	4	5	0	21
114	african_35.jpg	1	6	3	0	21
114	african_37.jpg	1	5	4	0	21
114	african_38.jpg	1	5	6	0	21
114	african_41.jpg	1	2	6	0	21
114	african_43.jpg	1	1	6	0	21
114	african_45.jpg	1	3	5	0	21
114	african_46.jpg	1	3	6	0	21
114	african_49.jpg	1	6	2	0	21
114	african_5.jpg	1	6	2	0	21
114	african_52.jpg	1	6	3	0	21
114	african_56.jpg	1	6	2	0	21
114	african_59.jpg	1	5	4	0	21
114	african_64.jpg	1	2	6	0	21
114	african_65.jpg	1	5	3	0	21
114	african_67.jpg	1	1	6	0	21
114	african_71.jpg	1	5	3	0	21
114	african_74.jpg	1	2	6	0	21
114	african_77.jpg	1	2	6	0	21
114	african_82.jpg	1	3	6	0	21
114	african_85.jpg	1	5	6	0	21
114	african_86.jpg	1	3	7	0	21
114	african_91.jpg	1	6	3	0	21
114	dog_101.jpg	2	1	5	0	21
114	dog_104.jpg	2	2	4	0	21
114	dog_106.jpg	2	4	2	0	21
114	dog_112.jpg	2	2	2	0	21
114	dog_113.jpg	2	6	5	0	21
114	dog_19.jpg	2	4	4	0	21
114	dog_30.jpg	2	6	4	0	21
114	dog_37.jpg	2	3	4	0	21
114	dog_55.jpg	2	3	5	0	21
114	dog_56.jpg	2	6	3	0	21
114	dog_57.jpg	2	3	7	0	21
114	dog_58.jpg	2	3	3	0	21
114	dog_59.jpg	2	3	3	0	21
114	dog_60.jpg	2	3	5	0	21
114	dog_62.jpg	2	3	5	0	21
114	dog_68.jpg	2	2	5	0	21
114	dog_73.jpg	2	5	4	0	21
114	dog_74.jpg	2	4	5	0	21
114	dog_78.jpg	2	5	5	0	21
114	dog_80.jpg	2	5	5	0	21
114	dog_81.jpg	2	3	2	0	21
114	dog_83.jpg	2	3	4	0	21
114	dog_88.jpg	2	4	5	0	21
114	dog_93.jpg	2	4	5	0	21
114	dog_95.jpg	2	6	4	0	21
114	dog_97.jpg	2	5	4	0	21
114	dog_98.jpg	2	6	4	0	21
114	dog01.jpg	2	6	2	0	21
114	dog04.jpg	2	6	4	0	21
114	dog05.jpg	2	5	3	0	21
114	dog10.jpg	2	6	3	0	21
114	dog19.jpg	2	4	5	0	21
114	dog20.jpg	2	4	5	0	21
114	dog21.jpg	2	5	5	0	21
114	dog26.jpg	2	2	6	0	21
114	dog30.jpg	2	5	3	0	21
114	dog32.jpg	2	5	2	0	21
114	dog33.jpg	2	4	4	0	21
114	dog36.jpg	2	4	3	0	21
114	dog37.jpg	2	3	3	0	21
115	caucasian_10.jpg	0	6	2	0	32
115	caucasian_100.jpg	0	3	2	0	32
115	caucasian_11.jpg	0	6	2	0	32
115	caucasian_12.jpg	0	7	2	0	32
115	caucasian_13.jpg	0	4	3	0	32
115	caucasian_14.jpg	0	4	3	0	32
115	caucasian_18.jpg	0	6	2	0	32
115	caucasian_19.jpg	0	6	1	0	32
115	caucasian_20.jpg	0	5	3	0	32
115	caucasian_21.jpg	0	6	2	0	32
115	caucasian_23.jpg	0	4	2	0	32
115	caucasian_25.jpg	0	5	2	0	32
115	caucasian_27.jpg	0	5	2	0	32
115	caucasian_28.jpg	0	3	3	0	32
115	caucasian_33.jpg	0	5	2	0	32
115	caucasian_35.jpg	0	3	4	0	32
115	caucasian_40.jpg	0	5	2	0	32
115	caucasian_43.jpg	0	6	2	0	32
115	caucasian_5.jpg	0	3	2	0	32
115	caucasian_51.jpg	0	3	5	0	32
115	caucasian_53.jpg	0	3	5	0	32
115	caucasian_55.jpg	0	3	5	0	32
115	caucasian_57.jpg	0	4	4	0	32
115	caucasian_6.jpg	0	6	2	0	32
115	caucasian_60.jpg	0	3	5	0	32
115	caucasian_61.jpg	0	6	2	0	32
115	caucasian_62.jpg	0	3	3	0	32
115	caucasian_64.jpg	0	3	3	0	32
115	caucasian_69.jpg	0	4	3	0	32
115	caucasian_71.jpg	0	4	2	0	32
115	caucasian_72.jpg	0	3	2	0	32
115	caucasian_77.jpg	0	2	5	0	32
115	caucasian_79.jpg	0	4	4	0	32
115	caucasian_82.jpg	0	4	3	0	32
115	caucasian_86.jpg	0	3	3	0	32
115	caucasian_87.jpg	0	2	4	0	32
115	caucasian_91.jpg	0	6	3	0	32
115	caucasian_93.jpg	0	5	4	0	32
115	caucasian_95.jpg	0	3	4	0	32
115	caucasian_99.jpg	0	5	4	0	32
115	african_10.jpg	1	5	4	0	32
115	african_100.jpg	1	4	5	0	32
115	african_103.jpg	1	4	3	0	32
115	african_104.jpg	1	4	4	0	32
115	african_107.jpg	1	3	6	0	32
115	african_11.jpg	1	3	6	0	32
115	african_12.jpg	1	3	6	0	32
115	african_13.jpg	1	5	3	0	32
115	african_16.jpg	1	4	5	0	32
115	african_18.jpg	1	3	5	0	32
115	african_19.jpg	1	4	5	0	32
115	african_25.jpg	1	2	6	0	32
115	african_29.jpg	1	3	6	0	32
115	african_3.jpg	1	4	5	0	32
115	african_30.jpg	1	4	5	0	32
115	african_31.jpg	1	3	6	0	32
115	african_32.jpg	1	4	6	0	32
115	african_34.jpg	1	5	5	0	32
115	african_35.jpg	1	6	3	0	32
115	african_37.jpg	1	4	5	0	32
115	african_38.jpg	1	4	5	0	32
115	african_41.jpg	1	2	6	0	32
115	african_43.jpg	1	2	6	0	32
115	african_45.jpg	1	4	6	0	32
115	african_46.jpg	1	3	5	0	32
115	african_49.jpg	1	6	2	0	32
115	african_5.jpg	1	6	2	0	32
115	african_52.jpg	1	6	2	0	32
115	african_56.jpg	1	6	2	0	32
115	african_59.jpg	1	5	4	0	32
115	african_64.jpg	1	2	6	0	32
115	african_65.jpg	1	6	2	0	32
115	african_67.jpg	1	2	6	0	32
115	african_71.jpg	1	6	2	0	32
115	african_74.jpg	1	2	6	0	32
115	african_77.jpg	1	4	6	0	32
115	african_82.jpg	1	5	3	0	32
115	african_85.jpg	1	4	5	0	32
115	african_86.jpg	1	4	6	0	32
115	african_91.jpg	1	6	3	0	32
115	dog_101.jpg	2	2	4	0	32
115	dog_104.jpg	2	2	4	0	32
115	dog_106.jpg	2	3	2	0	32
115	dog_112.jpg	2	1	3	0	32
115	dog_113.jpg	2	6	3	0	32
115	dog_19.jpg	2	5	3	0	32
115	dog_30.jpg	2	5	2	0	32
115	dog_37.jpg	2	5	3	0	32
115	dog_55.jpg	2	3	4	0	32
115	dog_56.jpg	2	5	2	0	32
115	dog_57.jpg	2	2	5	0	32
115	dog_58.jpg	2	1	3	0	32
115	dog_59.jpg	2	2	4	0	32
115	dog_60.jpg	2	2	4	0	32
115	dog_62.jpg	2	3	6	0	32
115	dog_68.jpg	2	2	4	0	32
115	dog_73.jpg	2	6	2	0	32
115	dog_74.jpg	2	3	5	0	32
115	dog_78.jpg	2	5	5	0	32
115	dog_80.jpg	2	6	5	0	32
115	dog_81.jpg	2	4	3	0	32
115	dog_83.jpg	2	6	5	0	32
115	dog_88.jpg	2	4	6	0	32
115	dog_93.jpg	2	4	2	0	32
115	dog_95.jpg	2	6	4	0	32
115	dog_97.jpg	2	6	3	0	32
115	dog_98.jpg	2	6	2	0	32
115	dog01.jpg	2	6	2	0	32
115	dog04.jpg	2	7	2	0	32
115	dog05.jpg	2	5	2	0	32
115	dog10.jpg	2	4	2	0	32
115	dog19.jpg	2	4	5	0	32
115	dog20.jpg	2	4	5	0	32
115	dog21.jpg	2	6	4	0	32
115	dog26.jpg	2	3	5	0	32
115	dog30.jpg	2	5	3	0	32
115	dog32.jpg	2	2	3	0	32
115	dog33.jpg	2	6	5	0	32
115	dog36.jpg	2	2	2	0	32
115	dog37.jpg	2	2	3	0	32
116	caucasian_10.jpg	0	6	1	0	30
116	caucasian_100.jpg	0	5	1	0	30
116	caucasian_11.jpg	0	7	1	0	30
116	caucasian_12.jpg	0	7	1	0	30
116	caucasian_13.jpg	0	5	2	0	30
116	caucasian_14.jpg	0	5	2	0	30
116	caucasian_18.jpg	0	6	1	0	30
116	caucasian_19.jpg	0	7	1	0	30
116	caucasian_20.jpg	0	5	2	0	30
116	caucasian_21.jpg	0	6	1	0	30
116	caucasian_23.jpg	0	4	2	0	30
116	caucasian_25.jpg	0	7	1	0	30
116	caucasian_27.jpg	0	5	2	0	30
116	caucasian_28.jpg	0	2	1	0	30
116	caucasian_33.jpg	0	5	2	0	30
116	caucasian_35.jpg	0	2	3	0	30
116	caucasian_40.jpg	0	5	1	0	30
116	caucasian_43.jpg	0	7	1	0	30
116	caucasian_5.jpg	0	3	2	0	30
116	caucasian_51.jpg	0	3	6	0	30
116	caucasian_53.jpg	0	2	4	0	30
116	caucasian_55.jpg	0	2	5	0	30
116	caucasian_57.jpg	0	4	3	0	30
116	caucasian_6.jpg	0	7	1	0	30
116	caucasian_60.jpg	0	1	4	0	30
116	caucasian_61.jpg	0	6	1	0	30
116	caucasian_62.jpg	0	6	1	0	30
116	caucasian_64.jpg	0	2	2	0	30
116	caucasian_69.jpg	0	5	2	0	30
116	caucasian_71.jpg	0	5	2	0	30
116	caucasian_72.jpg	0	1	2	0	30
116	caucasian_77.jpg	0	2	5	0	30
116	caucasian_79.jpg	0	2	2	0	30
116	caucasian_82.jpg	0	3	4	0	30
116	caucasian_86.jpg	0	3	2	0	30
116	caucasian_87.jpg	0	2	2	0	30
116	caucasian_91.jpg	0	4	3	0	30
116	caucasian_93.jpg	0	6	2	0	30
116	caucasian_95.jpg	0	5	5	0	30
116	caucasian_99.jpg	0	5	5	0	30
116	african_10.jpg	1	5	5	0	30
116	african_100.jpg	1	3	6	0	30
116	african_103.jpg	1	4	3	0	30
116	african_104.jpg	1	3	3	0	30
116	african_107.jpg	1	2	6	0	30
116	african_11.jpg	1	2	6	0	30
116	african_12.jpg	1	2	7	0	30
116	african_13.jpg	1	6	4	0	30
116	african_16.jpg	1	4	5	0	30
116	african_18.jpg	1	2	5	0	30
116	african_19.jpg	1	4	5	0	30
116	african_25.jpg	1	2	2	0	30
116	african_29.jpg	1	4	7	0	30
116	african_3.jpg	1	3	5	0	30
116	african_30.jpg	1	2	4	0	30
116	african_31.jpg	1	2	5	0	30
116	african_32.jpg	1	4	6	0	30
116	african_34.jpg	1	5	4	0	30
116	african_35.jpg	1	6	1	0	30
116	african_37.jpg	1	5	4	0	30
116	african_38.jpg	1	3	5	0	30
116	african_41.jpg	1	1	6	0	30
116	african_43.jpg	1	1	7	0	30
116	african_45.jpg	1	4	6	0	30
116	african_46.jpg	1	2	6	0	30
116	african_49.jpg	1	7	1	0	30
116	african_5.jpg	1	6	2	0	30
116	african_52.jpg	1	7	1	0	30
116	african_56.jpg	1	7	2	0	30
116	african_59.jpg	1	5	4	0	30
116	african_64.jpg	1	2	7	0	30
116	african_65.jpg	1	6	2	0	30
116	african_67.jpg	1	1	7	0	30
116	african_71.jpg	1	7	1	0	30
116	african_74.jpg	1	2	6	0	30
116	african_77.jpg	1	1	7	0	30
116	african_82.jpg	1	2	4	0	30
116	african_85.jpg	1	4	5	0	30
116	african_86.jpg	1	3	7	0	30
116	african_91.jpg	1	6	2	0	30
116	dog_101.jpg	2	1	5	0	30
116	dog_104.jpg	2	1	2	0	30
116	dog_106.jpg	2	5	2	0	30
116	dog_112.jpg	2	1	3	0	30
116	dog_113.jpg	2	7	4	0	30
116	dog_19.jpg	2	6	4	0	30
116	dog_30.jpg	2	6	1	0	30
116	dog_37.jpg	2	5	4	0	30
116	dog_55.jpg	2	3	3	0	30
116	dog_56.jpg	2	7	2	0	30
116	dog_57.jpg	2	3	5	0	30
116	dog_58.jpg	2	1	2	0	30
116	dog_59.jpg	2	1	2	0	30
116	dog_60.jpg	2	1	4	0	30
116	dog_62.jpg	2	3	7	0	30
116	dog_68.jpg	2	1	5	0	30
116	dog_73.jpg	2	7	2	0	30
116	dog_74.jpg	2	3	4	0	30
116	dog_78.jpg	2	5	4	0	30
116	dog_80.jpg	2	5	5	0	30
116	dog_81.jpg	2	3	2	0	30
116	dog_83.jpg	2	6	2	0	30
116	dog_88.jpg	2	3	6	0	30
116	dog_93.jpg	2	5	2	0	30
116	dog_95.jpg	2	5	4	0	30
116	dog_97.jpg	2	5	3	0	30
116	dog_98.jpg	2	6	2	0	30
116	dog01.jpg	2	7	1	0	30
116	dog04.jpg	2	7	1	0	30
116	dog05.jpg	2	6	3	0	30
116	dog10.jpg	2	6	2	0	30
116	dog19.jpg	2	3	5	0	30
116	dog20.jpg	2	2	4	0	30
116	dog21.jpg	2	6	2	0	30
116	dog26.jpg	2	2	5	0	30
116	dog30.jpg	2	4	3	0	30
116	dog32.jpg	2	1	2	0	30
116	dog33.jpg	2	6	5	0	30
116	dog36.jpg	2	2	2	0	30
116	dog37.jpg	2	1	2	0	30
117	caucasian_10.jpg	0	6	2	1	21
117	caucasian_100.jpg	0	7	1	1	21
117	caucasian_11.jpg	0	7	1	1	21
117	caucasian_12.jpg	0	7	1	1	21
117	caucasian_13.jpg	0	6	3	1	21
117	caucasian_14.jpg	0	7	2	1	21
117	caucasian_18.jpg	0	7	1	1	21
117	caucasian_19.jpg	0	7	2	1	21
117	caucasian_20.jpg	0	7	2	1	21
117	caucasian_21.jpg	0	7	1	1	21
117	caucasian_23.jpg	0	7	2	1	21
117	caucasian_25.jpg	0	7	1	1	21
117	caucasian_27.jpg	0	7	1	1	21
117	caucasian_28.jpg	0	6	1	1	21
117	caucasian_33.jpg	0	7	1	1	21
117	caucasian_35.jpg	0	6	4	1	21
117	caucasian_40.jpg	0	6	1	1	21
117	caucasian_43.jpg	0	7	2	1	21
117	caucasian_5.jpg	0	7	2	1	21
117	caucasian_51.jpg	0	4	4	1	21
117	caucasian_53.jpg	0	3	5	1	21
117	caucasian_55.jpg	0	6	4	1	21
117	caucasian_57.jpg	0	6	2	1	21
117	caucasian_6.jpg	0	7	1	1	21
117	caucasian_60.jpg	0	3	4	1	21
117	caucasian_61.jpg	0	7	1	1	21
117	caucasian_62.jpg	0	6	1	1	21
117	caucasian_64.jpg	0	5	4	1	21
117	caucasian_69.jpg	0	4	4	1	21
117	caucasian_71.jpg	0	6	2	1	21
117	caucasian_72.jpg	0	6	3	1	21
117	caucasian_77.jpg	0	5	4	1	21
117	caucasian_79.jpg	0	4	2	1	21
117	caucasian_82.jpg	0	5	4	1	21
117	caucasian_86.jpg	0	5	1	1	21
117	caucasian_87.jpg	0	5	1	1	21
117	caucasian_91.jpg	0	5	4	1	21
117	caucasian_93.jpg	0	7	2	1	21
117	caucasian_95.jpg	0	5	4	1	21
117	caucasian_99.jpg	0	4	4	1	21
117	african_10.jpg	1	5	2	1	21
117	african_100.jpg	1	6	1	1	21
117	african_103.jpg	1	6	2	1	21
117	african_104.jpg	1	4	2	1	21
117	african_107.jpg	1	3	4	1	21
117	african_11.jpg	1	3	4	1	21
117	african_12.jpg	1	6	7	1	21
117	african_13.jpg	1	4	2	1	21
117	african_16.jpg	1	3	4	1	21
117	african_18.jpg	1	5	1	1	21
117	african_19.jpg	1	7	4	1	21
117	african_25.jpg	1	6	1	1	21
117	african_29.jpg	1	2	6	1	21
117	african_3.jpg	1	5	2	1	21
117	african_30.jpg	1	5	2	1	21
117	african_31.jpg	1	4	4	1	21
117	african_32.jpg	1	5	2	1	21
117	african_34.jpg	1	7	1	1	21
117	african_35.jpg	1	6	2	1	21
117	african_37.jpg	1	5	3	1	21
117	african_38.jpg	1	5	3	1	21
117	african_41.jpg	1	3	3	1	21
117	african_43.jpg	1	1	6	1	21
117	african_45.jpg	1	3	7	1	21
117	african_46.jpg	1	4	3	1	21
117	african_49.jpg	1	6	1	1	21
117	african_5.jpg	1	5	4	1	21
117	african_52.jpg	1	6	1	1	21
117	african_56.jpg	1	7	1	1	21
117	african_59.jpg	1	5	2	1	21
117	african_64.jpg	1	4	4	1	21
117	african_65.jpg	1	7	4	1	21
117	african_67.jpg	1	1	4	1	21
117	african_71.jpg	1	7	1	1	21
117	african_74.jpg	1	3	4	1	21
117	african_77.jpg	1	2	6	1	21
117	african_82.jpg	1	4	2	1	21
117	african_85.jpg	1	4	2	1	21
117	african_86.jpg	1	2	7	1	21
117	african_91.jpg	1	6	2	1	21
117	dog_101.jpg	2	1	6	1	21
117	dog_104.jpg	2	2	1	1	21
117	dog_106.jpg	2	6	4	1	21
117	dog_112.jpg	2	4	4	1	21
117	dog_113.jpg	2	7	5	1	21
117	dog_19.jpg	2	5	3	1	21
117	dog_30.jpg	2	7	4	1	21
117	dog_37.jpg	2	6	4	1	21
117	dog_55.jpg	2	4	2	1	21
117	dog_56.jpg	2	6	1	1	21
117	dog_57.jpg	2	4	4	1	21
117	dog_58.jpg	2	2	4	1	21
117	dog_59.jpg	2	6	3	1	21
117	dog_60.jpg	2	2	5	1	21
117	dog_62.jpg	2	5	5	1	21
117	dog_68.jpg	2	5	6	1	21
117	dog_73.jpg	2	5	3	1	21
117	dog_74.jpg	2	5	4	1	21
117	dog_78.jpg	2	3	4	1	21
117	dog_80.jpg	2	5	4	1	21
117	dog_81.jpg	2	5	2	1	21
117	dog_83.jpg	2	4	4	1	21
117	dog_88.jpg	2	7	4	1	21
117	dog_93.jpg	2	3	4	1	21
117	dog_95.jpg	2	4	4	1	21
117	dog_97.jpg	2	4	2	1	21
117	dog_98.jpg	2	7	4	1	21
117	dog01.jpg	2	5	2	1	21
117	dog04.jpg	2	7	3	1	21
117	dog05.jpg	2	4	4	1	21
117	dog10.jpg	2	7	2	1	21
117	dog19.jpg	2	4	5	1	21
117	dog20.jpg	2	4	2	1	21
117	dog21.jpg	2	6	3	1	21
117	dog26.jpg	2	6	4	1	21
117	dog30.jpg	2	6	5	1	21
117	dog32.jpg	2	5	4	1	21
117	dog33.jpg	2	6	4	1	21
117	dog36.jpg	2	7	2	1	21
117	dog37.jpg	2	1	4	1	21
118	caucasian_10.jpg	0	6	1	1	24
118	caucasian_100.jpg	0	6	1	1	24
118	caucasian_11.jpg	0	6	1	1	24
118	caucasian_12.jpg	0	7	1	1	24
118	caucasian_13.jpg	0	3	1	1	24
118	caucasian_14.jpg	0	6	2	1	24
118	caucasian_18.jpg	0	5	1	1	24
118	caucasian_19.jpg	0	7	1	1	24
118	caucasian_20.jpg	0	3	5	1	24
118	caucasian_21.jpg	0	6	1	1	24
118	caucasian_23.jpg	0	2	1	1	24
118	caucasian_25.jpg	0	6	1	1	24
118	caucasian_27.jpg	0	5	1	1	24
118	caucasian_28.jpg	0	1	2	1	24
118	caucasian_33.jpg	0	4	2	1	24
118	caucasian_35.jpg	0	2	3	1	24
118	caucasian_40.jpg	0	5	1	1	24
118	caucasian_43.jpg	0	7	1	1	24
118	caucasian_5.jpg	0	2	2	1	24
118	caucasian_51.jpg	0	4	6	1	24
118	caucasian_53.jpg	0	1	4	1	24
118	caucasian_55.jpg	0	3	5	1	24
118	caucasian_57.jpg	0	3	4	1	24
118	caucasian_6.jpg	0	7	1	1	24
118	caucasian_60.jpg	0	2	4	1	24
118	caucasian_61.jpg	0	7	1	1	24
118	caucasian_62.jpg	0	3	2	1	24
118	caucasian_64.jpg	0	2	3	1	24
118	caucasian_69.jpg	0	4	2	1	24
118	caucasian_71.jpg	0	5	2	1	24
118	caucasian_72.jpg	0	1	4	1	24
118	caucasian_77.jpg	0	1	6	1	24
118	caucasian_79.jpg	0	2	3	1	24
118	caucasian_82.jpg	0	3	5	1	24
118	caucasian_86.jpg	0	3	3	1	24
118	caucasian_87.jpg	0	2	3	1	24
118	caucasian_91.jpg	0	5	4	1	24
118	caucasian_93.jpg	0	5	4	1	24
118	caucasian_95.jpg	0	4	3	1	24
118	caucasian_99.jpg	0	6	4	1	24
118	african_10.jpg	1	3	4	1	24
118	african_100.jpg	1	1	5	1	24
118	african_103.jpg	1	2	3	1	24
118	african_104.jpg	1	2	4	1	24
118	african_107.jpg	1	1	6	1	24
118	african_11.jpg	1	2	5	1	24
118	african_12.jpg	1	3	7	1	24
118	african_13.jpg	1	5	3	1	24
118	african_16.jpg	1	2	4	1	24
118	african_18.jpg	1	2	5	1	24
118	african_19.jpg	1	4	4	1	24
118	african_25.jpg	1	2	4	1	24
118	african_29.jpg	1	2	6	1	24
118	african_3.jpg	1	4	3	1	24
118	african_30.jpg	1	2	3	1	24
118	african_31.jpg	1	1	6	1	24
118	african_32.jpg	1	3	5	1	24
118	african_34.jpg	1	4	5	1	24
118	african_35.jpg	1	6	2	1	24
[truncated: 96,512 more chars]
